# Supplementary material for: Optogenetic modeling of human neuromuscular circuits in Duchenne muscular dystrophy with CRISPR and pharmacological corrections
Source: Sci Adv. 2021 Sep 10;7(37):eabi8787. doi: 10.1126/sciadv.abi8787 (PMC8442926; doi:10.1126/sciadv.abi8787)
Supplement: Supplementary file 3 — Movies S1 to S6 [file sciadv.abi8787_movies_s1_to_s6.zip]

Archive with 6 entries (6 files):
- sciadv.abi8787_Movie_S1.avi
- sciadv.abi8787_Movie_S2.avi
- sciadv.abi8787_Movie_S3.avi
- sciadv.abi8787_Movie_S4.avi
- sciadv.abi8787_Movie_S5.avi
- sciadv.abi8787_Movie_S6.avi
