# Supplementary material for: Optogenetic modeling of human neuromuscular circuits in Duchenne muscular dystrophy with CRISPR and pharmacological corrections
Source: Sci Adv. 2021 Sep 10;7(37):eabi8787. doi: 10.1126/sciadv.abi8787 (PMC8442926; doi:10.1126/sciadv.abi8787)
Supplement: Supplementary file 4 — Data files S1 and S2 [file sciadv.abi8787_data_files_s1_and_s2.zip]

Archive with 2 entries (2 files):
- sciadv.abi8787_Data_file_S1.xlsx
- sciadv.abi8787_Data_file_S2.xlsx
