# Supplementary material for: Optogenetic modeling of human neuromuscular circuits in Duchenne muscular dystrophy with CRISPR and pharmacological corrections
Source: Sci Adv. 2021 Sep 10;7(37):eabi8787. doi: 10.1126/sciadv.abi8787 (PMC8442926; doi:10.1126/sciadv.abi8787)
Supplement: Supplementary file 4 — Data files S1 and S2 [file sciadv.abi8787_data_files_s1_and_s2.zip › sciadv.abi8787_Data_file_S1.xlsx]

## Sheet: MutvsCtrl_T0_cp
List of GSEA canonical pathways in MutvsCtrl_T0. A filter has been applied for NOM p < 0.05. Positive NES = up in Mut , negative NES = down in Mut.
NAME	SIZE	ES	NES	NOM p-val	FDR q-val
REACTOME_SIGNAL_AMPLIFICATION	20	0.66707	2.02548	0	0.0813675
REACTOME_ACTIVATION_OF_MATRIX_METALLOPROTEINASES	18	0.685259	2.01802	0	0.0428628
REACTOME_RAB_GERANYLGERANYLATION	56	0.51295	1.97127	0	0.0516493
KEGG_GLYCEROPHOSPHOLIPID_METABOLISM	60	0.499776	1.93357	0	0.063945
REACTOME_SIGNALLING_TO_RAS	19	0.63344	1.86262	0	0.116126
REACTOME_ADP_SIGNALLING_THROUGH_P2Y_PURINOCEPTOR_1	15	0.669949	1.85987	0.00206186	0.0998724
REACTOME_TRANSCRIPTIONAL_REGULATION_OF_PLURIPOTENT_STEM_CELLS	18	0.641878	1.85781	0	0.0876461
KEGG_ETHER_LIPID_METABOLISM	20	0.607699	1.83263	0.00381679	0.102053
REACTOME_KERATINIZATION	22	0.569947	1.78891	0.00212314	0.143563
REACTOME_FORMATION_OF_THE_CORNIFIED_ENVELOPE	22	0.569947	1.74784	0.00424628	0.189236
REACTOME_METABOLISM_OF_STEROID_HORMONES	19	0.580507	1.74582	0.0131868	0.174704
KEGG_AXON_GUIDANCE	115	0.394277	1.74412	0	0.162731
REACTOME_CHOLESTEROL_BIOSYNTHESIS	24	0.524398	1.64808	0.0140281	0.354288
KEGG_DRUG_METABOLISM_CYTOCHROME_P450	18	0.539026	1.59118	0.0272537	0.515372
PID_EPHRINB_REV_PATHWAY	22	0.52006	1.58126	0.0262097	0.519016
REACTOME_ROS_AND_RNS_PRODUCTION_IN_PHAGOCYTES	20	0.507532	1.56444	0.0236052	0.550496
REACTOME_EPHB_MEDIATED_FORWARD_SIGNALING	40	0.433801	1.55922	0.0197628	0.538334
REACTOME_BIOLOGICAL_OXIDATIONS	105	0.365744	1.55325	0.00625	0.503396
REACTOME_OPIOID_SIGNALLING	68	0.388234	1.54534	0.0144033	0.506362
REACTOME_PHASE_I_FUNCTIONALIZATION_OF_COMPOUNDS	46	0.41829	1.54163	0.0204499	0.494691
BIOCARTA_STRESS_PATHWAY	23	0.484192	1.53629	0.044898	0.490353
KEGG_ARACHIDONIC_ACID_METABOLISM	25	0.476589	1.53537	0.0280561	0.471911
REACTOME_SYNTHESIS_OF_PA	25	0.477867	1.52837	0.030303	0.474208
REACTOME_KERATAN_SULFATE_BIOSYNTHESIS	22	0.490597	1.52323	0.0420168	0.471967
PID_EPHB_FWD_PATHWAY	38	0.436065	1.52186	0.0316456	0.458906
KEGG_METABOLISM_OF_XENOBIOTICS_BY_CYTOCHROME_P450	22	0.492761	1.52004	0.0339703	0.447116
PID_S1P_S1P1_PATHWAY	19	0.507055	1.51902	0.0317797	0.434335
BIOCARTA_EICOSANOID_PATHWAY	16	0.536534	1.51859	0.0496894	0.420553
REACTOME_INTEGRIN_SIGNALING	20	0.486332	1.48795	0.045082	0.503335
REACTOME_RHO_GTPASES_ACTIVATE_WASPS_AND_WAVES	33	0.431566	1.48752	0.0492813	0.488679
REACTOME_NETRIN_1_SIGNALING	44	0.403285	1.48283	0.0383838	0.489431
REACTOME_NEUTROPHIL_DEGRANULATION	336	0.293673	1.47706	0	0.494075
REACTOME_EPH_EPHRIN_SIGNALING	83	0.344458	1.43189	0.0221774	0.521006
PID_ANGIOPOIETIN_RECEPTOR_PATHWAY	42	0.385141	1.4183	0.0498866	0.506401
REACTOME_PHOSPHOLIPID_METABOLISM	163	0.304237	1.40449	0.0161943	0.541275
REACTOME_GLYCEROPHOSPHOLIPID_BIOSYNTHESIS	94	0.327353	1.40092	0.0382979	0.54248
NABA_ECM_AFFILIATED	69	0.354288	1.39598	0.0374449	0.537658
NABA_MATRISOME_ASSOCIATED	322	0.270608	1.35746	0.00630252	0.597443
REACTOME_METABOLISM_OF_STEROIDS	113	0.308676	1.35385	0.0389344	0.579865
NABA_ECM_GLYCOPROTEINS	127	0.292997	1.30513	0.045738	0.622198
REACTOME_INTRACELLULAR_SIGNALING_BY_SECOND_MESSENGERS	256	-0.263382	-1.26731	0.0343511	0.309824
REACTOME_TRANSLATION	288	-0.266043	-1.29783	0.024911	0.279653
REACTOME_MITOTIC_G2_G2_M_PHASES	184	-0.278703	-1.30161	0.0363985	0.276108
REACTOME_TRANSCRIPTIONAL_REGULATION_BY_TP53	342	-0.259767	-1.30198	0.0128676	0.276318
REACTOME_SIGNALING_BY_RHO_GTPASES	380	-0.262663	-1.31203	0.00357782	0.265662
REACTOME_DISEASES_OF_SIGNAL_TRANSDUCTION	329	-0.263846	-1.32194	0.00373134	0.254314
KEGG_TIGHT_JUNCTION	99	-0.316885	-1.32396	0.0417457	0.252965
REACTOME_OTHER_INTERLEUKIN_SIGNALING	221	-0.278441	-1.32695	0.012963	0.251966
REACTOME_TRANSCRIPTIONAL_REGULATION_BY_RUNX3	93	-0.332702	-1.36626	0.0403071	0.218282
REACTOME_SRP_DEPENDENT_COTRANSLATIONAL_PROTEIN_TARGETING_TO_MEMBRANE	109	-0.316935	-1.3718	0.0303605	0.214294
REACTOME_COLLAGEN_BIOSYNTHESIS_AND_MODIFYING_ENZYMES	57	-0.35977	-1.37661	0.0493601	0.21108
KEGG_ARRHYTHMOGENIC_RIGHT_VENTRICULAR_CARDIOMYOPATHY_ARVC	58	-0.366639	-1.39483	0.0492126	0.194844
KEGG_PROSTATE_CANCER	81	-0.340374	-1.40089	0.036965	0.190988
REACTOME_ASYMMETRIC_LOCALIZATION_OF_PCP_PROTEINS	62	-0.361953	-1.40288	0.0374532	0.189275
REACTOME_HOST_INTERACTIONS_OF_HIV_FACTORS	122	-0.31939	-1.40334	0.0136187	0.189493
REACTOME_INTEGRIN_CELL_SURFACE_INTERACTIONS	59	-0.36202	-1.41022	0.0411985	0.183915
PID_TELOMERASE_PATHWAY	61	-0.367255	-1.41972	0.032197	0.176205
REACTOME_SIGNALING_BY_NOTCH1	70	-0.35895	-1.42623	0.0234834	0.170176
REACTOME_REGULATION_OF_RUNX2_EXPRESSION_AND_ACTIVITY	67	-0.360006	-1.42951	0.0285171	0.167836
REACTOME_CYCLIN_A:CDK2_ASSOCIATED_EVENTS_AT_S_PHASE_ENTRY	84	-0.348595	-1.43132	0.0225564	0.16637
PID_ERA_GENOMIC_PATHWAY	50	-0.38339	-1.43317	0.0419847	0.166422
PID_MYC_ACTIV_PATHWAY	76	-0.362173	-1.43423	0.0275049	0.165892
REACTOME_TP53_REGULATES_TRANSCRIPTION_OF_DNA_REPAIR_GENES	59	-0.371647	-1.43468	0.038835	0.166088
PID_CMYB_PATHWAY	68	-0.362506	-1.44071	0.0295749	0.162312
REACTOME_SIGNALING_BY_NOTCH3	45	-0.398785	-1.44173	0.0374753	0.161931
REACTOME_REGULATION_OF_TP53_ACTIVITY	153	-0.322376	-1.44873	0.00578035	0.156795
REACTOME_TCF_DEPENDENT_SIGNALING_IN_RESPONSE_TO_WNT	195	-0.30954	-1.44915	0.0117417	0.157086
REACTOME_HEDGEHOG_LIGAND_BIOGENESIS	59	-0.376183	-1.4548	0.0169173	0.152527
REACTOME_SWITCHING_OF_ORIGINS_TO_A_POST_REPLICATIVE_STATE	88	-0.351166	-1.45595	0.0152091	0.152055
REACTOME_NEGATIVE_EPIGENETIC_REGULATION_OF_RRNA_EXPRESSION	94	-0.345521	-1.45687	0.0272904	0.151812
REACTOME_CELLULAR_RESPONSES_TO_EXTERNAL_STIMULI	476	-0.283549	-1.4591	0	0.150379
REACTOME_RHO_GTPASES_ACTIVATE_FORMINS	129	-0.326974	-1.45915	0.0136452	0.150996
NABA_COLLAGENS	35	-0.430362	-1.46256	0.040856	0.148147
REACTOME_UCH_PROTEINASES	92	-0.349335	-1.46395	0.011583	0.147391
REACTOME_PI3K_AKT_SIGNALING_IN_CANCER	72	-0.368371	-1.46403	0.0192308	0.147968
REACTOME_REGULATION_OF_EXPRESSION_OF_SLITS_AND_ROBOS	160	-0.323394	-1.46731	0.0038835	0.145365
REACTOME_MAPK_FAMILY_SIGNALING_CASCADES	233	-0.308011	-1.47284	0.00363636	0.14033
REACTOME_SIGNALING_BY_TYPE_1_INSULIN_LIKE_GROWTH_FACTOR_1_RECEPTOR_IGF1R	35	-0.434004	-1.4814	0.0349515	0.134018
REACTOME_CARDIAC_CONDUCTION	80	-0.361717	-1.48321	0.0177165	0.132688
REACTOME_COLLAGEN_CHAIN_TRIMERIZATION	35	-0.430362	-1.48563	0.0423573	0.131766
REACTOME_RNA_POLYMERASE_I_TRANSCRIPTION	96	-0.354254	-1.50572	0.00561798	0.115318
REACTOME_CIRCADIAN_CLOCK	66	-0.380245	-1.5091	0.0224719	0.112984
REACTOME_TRANSCRIPTION_OF_E2F_TARGETS_UNDER_NEGATIVE_CONTROL_BY_DREAM_COMPLEX	19	-0.506529	-1.51196	0.0413386	0.111253
REACTOME_REGULATION_OF_TP53_ACTIVITY_THROUGH_PHOSPHORYLATION	87	-0.36454	-1.512	0.00927644	0.111778
REACTOME_AMINO_ACID_TRANSPORT_ACROSS_THE_PLASMA_MEMBRANE	21	-0.493646	-1.51598	0.0479846	0.109253
REACTOME_MAPK6_MAPK4_SIGNALING	84	-0.368885	-1.51898	0.0113422	0.10729
PID_HNF3A_PATHWAY	25	-0.480175	-1.52249	0.037037	0.104825
BIOCARTA_SPRY_PATHWAY	16	-0.535885	-1.52482	0.047259	0.103587
REACTOME_RUNX2_REGULATES_OSTEOBLAST_DIFFERENTIATION	21	-0.506231	-1.52792	0.0361217	0.102088
REACTOME_DEUBIQUITINATION	251	-0.318116	-1.53002	0	0.100952
REACTOME_ONCOGENE_INDUCED_SENESCENCE	33	-0.443553	-1.53174	0.0185567	0.100161
REACTOME_TRANSLESION_SYNTHESIS_BY_POLK	17	-0.547913	-1.5373	0.0373832	0.0964155
KEGG_ALANINE_ASPARTATE_AND_GLUTAMATE_METABOLISM	22	-0.492677	-1.53768	0.033543	0.0966289
REACTOME_TRANSLESION_SYNTHESIS_BY_POLH	19	-0.51259	-1.53872	0.036	0.0963832
BIOCARTA_NGF_PATHWAY	17	-0.528114	-1.53921	0.0433962	0.0964971
KEGG_RIBOSOME	84	-0.366793	-1.53983	0.00746269	0.0963988
BIOCARTA_VDR_PATHWAY	24	-0.494833	-1.5451	0.0237154	0.0931748
REACTOME_INTERACTION_BETWEEN_L1_AND_ANKYRINS	21	-0.499764	-1.5489	0.0236794	0.090969
REACTOME_THE_ROLE_OF_GTSE1_IN_G2_M_PROGRESSION_AFTER_G2_CHECKPOINT	66	-0.388621	-1.55208	0.00775194	0.089396
PID_NFAT_TFPATHWAY	26	-0.48576	-1.55312	0.0254403	0.0890663
BIOCARTA_INSULIN_PATHWAY	19	-0.522269	-1.55418	0.0297398	0.0888267
REACTOME_SUMOYLATION_OF_UBIQUITINYLATION_PROTEINS	38	-0.445465	-1.56559	0.0208333	0.081437
REACTOME_GLYCOLYSIS	63	-0.400037	-1.56647	0.00579151	0.0812875
REACTOME_REGULATION_OF_MRNA_STABILITY_BY_PROTEINS_THAT_BIND_AU_RICH_ELEMENTS	83	-0.379635	-1.56742	0.00588235	0.0810903
KEGG_P53_SIGNALING_PATHWAY	64	-0.397483	-1.56798	0.00932836	0.0812142
REACTOME_FOXO_MEDIATED_TRANSCRIPTION_OF_CELL_DEATH_GENES	15	-0.571489	-1.5711	0.0236794	0.079483
BIOCARTA_CARDIACEGF_PATHWAY	15	-0.564196	-1.57152	0.0348837	0.0796487
REACTOME_MITOTIC_METAPHASE_AND_ANAPHASE	189	-0.337014	-1.57395	0	0.078498
REACTOME_MYOGENESIS	27	-0.484464	-1.57514	0.0208729	0.078186
PID_CD8_TCR_DOWNSTREAM_PATHWAY	33	-0.457493	-1.57522	0.0135397	0.0785221
REACTOME_E2F_MEDIATED_REGULATION_OF_DNA_REPLICATION	21	-0.524883	-1.57587	0.0238971	0.0784929
BIOCARTA_CELLCYCLE_PATHWAY	23	-0.500228	-1.57716	0.0244399	0.0781214
REACTOME_ESTROGEN_DEPENDENT_NUCLEAR_EVENTS_DOWNSTREAM_OF_ESR_MEMBRANE_SIGNALING	21	-0.528161	-1.58281	0.0210325	0.0751052
REACTOME_REGULATION_OF_RUNX1_EXPRESSION_AND_ACTIVITY	17	-0.549437	-1.58327	0.0238095	0.0752749
REACTOME_GLUCOSE_METABOLISM	79	-0.397451	-1.58432	0.011811	0.0750432
REACTOME_HDACS_DEACETYLATE_HISTONES	79	-0.392083	-1.58433	0.0038835	0.0754745
PID_IL6_7_PATHWAY	41	-0.442771	-1.58457	0.00986193	0.0758154
BIOCARTA_IGF1MTOR_PATHWAY	19	-0.536284	-1.59002	0.0287908	0.072886
KEGG_BASE_EXCISION_REPAIR	33	-0.466627	-1.59075	0.0146252	0.0728728
PID_PI3KCI_AKT_PATHWAY	33	-0.473894	-1.59083	0.012848	0.0732567
PID_IL2_PI3K_PATHWAY	28	-0.486096	-1.59666	0.0154739	0.0700844
REACTOME_MITOTIC_PROMETAPHASE	186	-0.339218	-1.59678	0	0.0704188
KEGG_ALDOSTERONE_REGULATED_SODIUM_REABSORPTION	27	-0.485391	-1.59994	0.0129151	0.0687868
REACTOME_SIGNALING_BY_NUCLEAR_RECEPTORS	210	-0.34092	-1.60203	0	0.0680549
REACTOME_TRNA_AMINOACYLATION	41	-0.447226	-1.60216	0.00564972	0.068376
PID_CIRCADIAN_PATHWAY	15	-0.583864	-1.60285	0.00961539	0.0683819
REACTOME_SUMOYLATION_OF_DNA_REPLICATION_PROTEINS	45	-0.437465	-1.60341	0.011257	0.0684477
REACTOME_SUMOYLATION_OF_CHROMATIN_ORGANIZATION_PROTEINS	67	-0.413175	-1.61127	0.00553506	0.0647316
REACTOME_NEGATIVE_REGULATION_OF_MAPK_PATHWAY	39	-0.462441	-1.61177	0.00795229	0.0648502
REACTOME_EPIGENETIC_REGULATION_OF_GENE_EXPRESSION	132	-0.362868	-1.6121	0	0.0650969
REACTOME_METALLOPROTEASE_DUBS	30	-0.491037	-1.61794	0.00959693	0.0624056
REACTOME_ACTIVATION_OF_HOX_GENES_DURING_DIFFERENTIATION	106	-0.379977	-1.6189	0.00197628	0.0622853
PID_IL2_STAT5_PATHWAY	20	-0.547446	-1.62327	0.0231214	0.0604599
REACTOME_TRANSLESION_SYNTHESIS_BY_Y_FAMILY_DNA_POLYMERASES_BYPASSES_LESIONS_ON_DNA_TEMPLATE	38	-0.460801	-1.62831	0.00579151	0.0580994
REACTOME_TERMINATION_OF_TRANSLESION_DNA_SYNTHESIS	31	-0.479627	-1.63266	0.0134357	0.0563634
REACTOME_TRANSCRIPTIONAL_REGULATION_BY_RUNX1	195	-0.348887	-1.63393	0	0.0560642
KEGG_CARDIAC_MUSCLE_CONTRACTION	55	-0.428682	-1.6363	0.00383142	0.0551545
REACTOME_EUKARYOTIC_TRANSLATION_INITIATION	116	-0.377304	-1.63791	0	0.0548074
PID_MYC_PATHWAY	24	-0.519535	-1.64101	0.0194932	0.0539028
REACTOME_ACTIVATION_OF_SMO	15	-0.588241	-1.64356	0.0169173	0.0531188
REACTOME_SUMOYLATION_OF_SUMOYLATION_PROTEINS	34	-0.487064	-1.64394	0.00573614	0.0532952
REACTOME_SIGNALING_BY_NOTCH	209	-0.347533	-1.6469	0	0.0524161
REACTOME_ORC1_REMOVAL_FROM_CHROMATIN	69	-0.412474	-1.64795	0.00193424	0.052402
REACTOME_VIRAL_MESSENGER_RNA_SYNTHESIS	43	-0.459628	-1.6506	0.00389864	0.0515618
REACTOME_ION_HOMEOSTASIS	40	-0.47191	-1.65083	0.00968992	0.0518196
BIOCARTA_IGF1_PATHWAY	20	-0.561303	-1.65415	0.0131827	0.0508944
REACTOME_UB_SPECIFIC_PROCESSING_PROTEASES	181	-0.355951	-1.65444	0	0.0511528
REACTOME_REGULATION_OF_BETA_CELL_DEVELOPMENT	18	-0.561523	-1.66098	0.0078125	0.0485401
REACTOME_REGULATION_OF_HSF1_MEDIATED_HEAT_SHOCK_RESPONSE	73	-0.419332	-1.66307	0	0.0481165
KEGG_HOMOLOGOUS_RECOMBINATION	26	-0.523452	-1.66534	0.00809717	0.0475573
KEGG_PYRIMIDINE_METABOLISM	87	-0.404004	-1.66559	0.00189036	0.0478178
REACTOME_ASSEMBLY_OF_THE_PRE_REPLICATIVE_COMPLEX	66	-0.43409	-1.66705	0.00181818	0.0474194
REACTOME_RESOLUTION_OF_SISTER_CHROMATID_COHESION	115	-0.386006	-1.66827	0	0.0472653
REACTOME_SELENOAMINO_ACID_METABOLISM	111	-0.381052	-1.67016	0.0018315	0.0466989
REACTOME_ANTIVIRAL_MECHANISM_BY_IFN_STIMULATED_GENES	78	-0.409106	-1.67106	0.00180505	0.0467528
REACTOME_INTERACTIONS_OF_VPR_WITH_HOST_CELLULAR_PROTEINS	36	-0.478776	-1.67117	0.00571429	0.0470737
REACTOME_TP53_REGULATES_TRANSCRIPTION_OF_CELL_CYCLE_GENES	48	-0.438075	-1.67219	0.00380952	0.0471508
KEGG_AMINOACYL_TRNA_BIOSYNTHESIS	40	-0.471173	-1.68046	0.00984252	0.0440455
REACTOME_NUCLEAR_PORE_COMPLEX_NPC_DISASSEMBLY	35	-0.483139	-1.68066	0.01002	0.0443034
REACTOME_M_PHASE	363	-0.337187	-1.69534	0	0.038996
REACTOME_CHROMATIN_ORGANIZATION	251	-0.353522	-1.70258	0	0.0367601
REACTOME_HOST_INTERACTIONS_WITH_INFLUENZA_FACTORS	41	-0.481456	-1.70359	0.00189394	0.0367888
REACTOME_PERK_REGULATES_GENE_EXPRESSION	29	-0.513574	-1.70501	0.00739372	0.0366209
REACTOME_SUMOYLATION_OF_RNA_BINDING_PROTEINS	46	-0.468466	-1.70527	0	0.0368418
REACTOME_CELLULAR_RESPONSES_TO_STRESS	391	-0.33569	-1.70578	0	0.0369554
REACTOME_RESOLUTION_OF_D_LOOP_STRUCTURES	31	-0.50638	-1.70802	0.00954198	0.0363363
BIOCARTA_PPARA_PATHWAY	41	-0.483185	-1.71252	0.00381679	0.0352218
REACTOME_ATF4_ACTIVATES_GENES_IN_RESPONSE_TO_ENDOPLASMIC_RETICULUM_STRESS	24	-0.552907	-1.71297	0.00617284	0.035345
REACTOME_RNA_POLYMERASE_I_PROMOTER_ESCAPE	76	-0.42453	-1.71488	0	0.035017
REACTOME_RESOLUTION_OF_ABASIC_SITES_AP_SITES	38	-0.495102	-1.72005	0.00411523	0.0334918
REACTOME_HDR_THROUGH_SINGLE_STRAND_ANNEALING_SSA	35	-0.496449	-1.7228	0	0.0328755
PID_RHOA_REG_PATHWAY	38	-0.493777	-1.72414	0	0.0327257
REACTOME_RHO_GTPASES_ACTIVATE_PKNS	75	-0.431695	-1.7255	0.00206186	0.0325717
PID_P73PATHWAY	70	-0.434388	-1.72725	0.00192678	0.0322995
REACTOME_SIGNALING_BY_EGFR	44	-0.475272	-1.72971	0.00398406	0.0318308
REACTOME_CYTOSOLIC_TRNA_AMINOACYLATION	24	-0.553645	-1.73129	0.0121212	0.0316964
REACTOME_G0_AND_EARLY_G1	27	-0.537562	-1.73778	0.0018622	0.0300098
KEGG_PRION_DISEASES	22	-0.578393	-1.74249	0.00571429	0.0287603
REACTOME_PKMTS_METHYLATE_HISTONE_LYSINES	63	-0.450224	-1.75107	0	0.0265394
REACTOME_INFLUENZA_INFECTION	149	-0.390196	-1.7524	0	0.0263992
KEGG_SPLICEOSOME	121	-0.40035	-1.75499	0	0.0261311
REACTOME_HDMS_DEMETHYLATE_HISTONES	43	-0.482795	-1.75585	0	0.0261143
PID_FANCONI_PATHWAY	47	-0.478797	-1.75774	0.00191939	0.025947
PID_BARD1_PATHWAY	28	-0.529225	-1.75956	0.00606061	0.0256669
REACTOME_DNA_REPAIR	313	-0.353061	-1.76358	0	0.0248703
BIOCARTA_MCM_PATHWAY	18	-0.5936	-1.76706	0	0.0241958
REACTOME_DEPURINATION	46	-0.476475	-1.76976	0.00187266	0.0237522
REACTOME_RESOLUTION_OF_D_LOOP_STRUCTURES_THROUGH_SYNTHESIS_DEPENDENT_STRAND_ANNEALING_SDSA	25	-0.543871	-1.77044	0.00188324	0.0237846
BIOCARTA_ARF_PATHWAY	16	-0.631178	-1.77104	0.00760456	0.0238833
REACTOME_NONHOMOLOGOUS_END_JOINING_NHEJ	62	-0.457555	-1.77559	0	0.0228904
REACTOME_POSITIVE_EPIGENETIC_REGULATION_OF_RRNA_EXPRESSION	92	-0.426334	-1.78143	0	0.0220601
REACTOME_CELLULAR_RESPONSE_TO_HEAT_STRESS	92	-0.418535	-1.78802	0	0.0207335
PID_RB_1PATHWAY	58	-0.467322	-1.78954	0.00194932	0.0205162
KEGG_CELL_CYCLE	119	-0.408749	-1.79007	0	0.020544
PID_FOXM1_PATHWAY	36	-0.523506	-1.79601	0.00385356	0.019599
REACTOME_ESR_MEDIATED_SIGNALING	185	-0.387932	-1.79651	0	0.0196752
KEGG_HYPERTROPHIC_CARDIOMYOPATHY_HCM	63	-0.463935	-1.79943	0	0.0191528
REACTOME_CELLULAR_SENESCENCE	177	-0.390001	-1.80199	0	0.0187645
PID_HES_HEY_PATHWAY	41	-0.507542	-1.80412	0.00180505	0.0184651
REACTOME_DNA_DOUBLE_STRAND_BREAK_RESPONSE	71	-0.448738	-1.80441	0.00195312	0.0186268
REACTOME_MISMATCH_REPAIR	15	-0.636785	-1.8067	0.00828157	0.0185091
BIOCARTA_PITX2_PATHWAY	15	-0.54598	-1.52736	0.0645833	0.102035
REACTOME_TRANSCRIPTIONAL_REGULATION_BY_E2F6	33	-0.532401	-1.80678	0.00378788	0.0186907
REACTOME_SUMOYLATION_OF_DNA_DAMAGE_RESPONSE_AND_REPAIR_PROTEINS	75	-0.450211	-1.81492	0	0.0170959
REACTOME_HOMOLOGOUS_DNA_PAIRING_AND_STRAND_EXCHANGE	40	-0.509999	-1.81584	0.00197628	0.0171625
REACTOME_RUNX1_REGULATES_TRANSCRIPTION_OF_GENES_INVOLVED_IN_DIFFERENTIATION_OF_HSCS	107	-0.421647	-1.81658	0	0.0172446
REACTOME_BASE_EXCISION_REPAIR_AP_SITE_FORMATION	53	-0.471667	-1.81679	0	0.0174052
REACTOME_GAP_JUNCTION_ASSEMBLY	17	-0.637	-1.81872	0.0019802	0.0171555
REACTOME_G2_M_DNA_DAMAGE_CHECKPOINT	87	-0.436501	-1.82484	0	0.016467
REACTOME_MITOTIC_PROPHASE	126	-0.412081	-1.82581	0	0.0165296
REACTOME_RHO_GTPASES_ACTIVATE_IQGAPS	21	-0.494908	-1.49147	0.0587045	0.127094
KEGG_DILATED_CARDIOMYOPATHY	65	-0.466645	-1.82582	0	0.0167362
REACTOME_VOLTAGE_GATED_POTASSIUM_CHANNELS	17	-0.523708	-1.48551	0.0590551	0.131247
PID_ATF2_PATHWAY	49	-0.49927	-1.82893	0.00191939	0.0162256
REACTOME_GAP_FILLING_DNA_REPAIR_SYNTHESIS_AND_LIGATION_IN_GG_NER	25	-0.580765	-1.82986	0.00609756	0.0162061
BIOCARTA_RACCYCD_PATHWAY	26	-0.463347	-1.47615	0.0603113	0.138187
REACTOME_NOTCH3_INTRACELLULAR_DOMAIN_REGULATES_TRANSCRIPTION	21	-0.479539	-1.47508	0.0609037	0.13888
REACTOME_DNA_DAMAGE_TELOMERE_STRESS_INDUCED_SENESCENCE	70	-0.466632	-1.83262	0	0.0159234
KEGG_MISMATCH_REPAIR	22	-0.587159	-1.83408	0.00409836	0.0157285
PID_SMAD2_3NUCLEAR_PATHWAY	70	-0.461284	-1.83444	0.00189036	0.0159049
REACTOME_SUMOYLATION	173	-0.397438	-1.8355	0	0.0158428
BIOCARTA_AGR_PATHWAY	30	-0.538484	-1.83843	0.00383877	0.0155238
REACTOME_RUNX1_REGULATES_GENES_INVOLVED_IN_MEGAKARYOCYTE_DIFFERENTIATION_AND_PLATELET_FUNCTION	78	-0.457032	-1.84507	0	0.0146632
PID_AR_PATHWAY	55	-0.487452	-1.84636	0.00197239	0.0146579
REACTOME_ACTIVATION_OF_ATR_IN_RESPONSE_TO_REPLICATION_STRESS	36	-0.538716	-1.84805	0	0.0145398
REACTOME_MRNA_SPLICING	188	-0.398086	-1.84813	0	0.0147505
REACTOME_NONSENSE_MEDIATED_DECAY_NMD_INDEPENDENT_OF_THE_EXON_JUNCTION_COMPLEX_EJC	92	-0.439027	-1.85093	0	0.0142948
REACTOME_PLATELET_CALCIUM_HOMEOSTASIS	22	-0.464477	-1.45478	0.0568627	0.151864
REACTOME_PCNA_DEPENDENT_LONG_PATCH_BASE_EXCISION_REPAIR	21	-0.611649	-1.85177	0.0040404	0.0144134
REACTOME_ERCC6_CSB_AND_EHMT2_G9A_POSITIVELY_REGULATE_RRNA_EXPRESSION	62	-0.47931	-1.85606	0	0.0139388
REACTOME_FORMATION_OF_TUBULIN_FOLDING_INTERMEDIATES_BY_CCT_TRIC	18	-0.496313	-1.44869	0.0743494	0.156133
REACTOME_POST_CHAPERONIN_TUBULIN_FOLDING_PATHWAY	15	-0.520872	-1.44476	0.0666667	0.159537
REACTOME_G1_S_SPECIFIC_TRANSCRIPTION	29	-0.557704	-1.85723	0.00193798	0.0140348
REACTOME_TRANSPORT_OF_MATURE_TRANSCRIPT_TO_CYTOPLASM	78	-0.450861	-1.8583	0	0.0140375
BIOCARTA_RHO_PATHWAY	18	-0.494663	-1.44034	0.0653846	0.162017
PID_WNT_NONCANONICAL_PATHWAY	32	-0.424857	-1.43607	0.0560748	0.166093
PID_ATR_PATHWAY	38	-0.406141	-1.43558	0.0524412	0.165931
PID_AP1_PATHWAY	56	-0.491957	-1.85986	0	0.0141389
REACTOME_EGFR_DOWNREGULATION	26	-0.571526	-1.8683	0	0.0128154
REACTOME_CELL_CYCLE_CHECKPOINTS	280	-0.380216	-1.87246	0	0.012341
PID_ATM_PATHWAY	34	-0.415537	-1.4327	0.0720165	0.166248
KEGG_OLFACTORY_TRANSDUCTION	19	-0.489134	-1.43163	0.0634921	0.166716
REACTOME_INTERACTIONS_OF_REV_WITH_HOST_CELLULAR_PROTEINS	36	-0.536502	-1.87463	0	0.0122892
REACTOME_DEFECTIVE_TPR_MAY_CONFER_SUSCEPTIBILITY_TOWARDS_THYROID_PAPILLARY_CARCINOMA_TPC	30	-0.569023	-1.88214	0.00194932	0.0114244
REACTOME_CONSTITUTIVE_SIGNALING_BY_ABERRANT_PI3K_IN_CANCER	45	-0.393659	-1.42727	0.0541082	0.169808
REACTOME_RRNA_PROCESSING	198	-0.40025	-1.88504	0	0.0111878
REACTOME_MICRORNA_MIRNA_BIOGENESIS	24	-0.452854	-1.42242	0.0732177	0.17385
REACTOME_EXPORT_OF_VIRAL_RIBONUCLEOPROTEINS_FROM_NUCLEUS	31	-0.567453	-1.89476	0.00199601	0.0102656
PID_ILK_PATHWAY	43	-0.389938	-1.41927	0.0523139	0.176041
BIOCARTA_VIP_PATHWAY	23	-0.44935	-1.41544	0.0723809	0.179866
PID_TCR_CALCIUM_PATHWAY	19	-0.475747	-1.41529	0.0817121	0.179316
REACTOME_TRISTETRAPROLIN_TTP_ZFP36_BINDS_AND_DESTABILIZES_MRNA	17	-0.494675	-1.41427	0.0951493	0.179835
REACTOME_NUCLEAR_IMPORT_OF_REV_PROTEIN	33	-0.560766	-1.89518	0	0.010403
REACTOME_ECM_PROTEOGLYCANS	55	-0.372755	-1.40689	0.0517241	0.186839
REACTOME_GAP_JUNCTION_TRAFFICKING_AND_REGULATION	30	-0.419966	-1.40394	0.0582524	0.189457
REACTOME_RAF_INDEPENDENT_MAPK1_3_ACTIVATION	22	-0.614739	-1.89654	0.00191205	0.0105233
REACTOME_PROCESSING_OF_CAPPED_INTRON_CONTAINING_PRE_MRNA	236	-0.398395	-1.8987	0	0.0104349
REACTOME_PROCESSIVE_SYNTHESIS_ON_THE_LAGGING_STRAND	15	-0.68823	-1.90594	0.00383142	0.00962501
KEGG_ENDOMETRIAL_CANCER	47	-0.37914	-1.40082	0.0522244	0.190335
PID_WNT_SIGNALING_PATHWAY	19	-0.470919	-1.40048	0.0796117	0.190023
REACTOME_SMAD2_SMAD3:SMAD4_HETEROTRIMER_REGULATES_TRANSCRIPTION	32	-0.414431	-1.39956	0.0817121	0.190352
REACTOME_HIV_ELONGATION_ARREST_AND_RECOVERY	31	-0.412146	-1.3982	0.0529532	0.191283
REACTOME_MEIOTIC_SYNAPSIS	59	-0.49518	-1.91437	0	0.00875609
REACTOME_RECOGNITION_OF_DNA_DAMAGE_BY_PCNA_CONTAINING_REPLICATION_COMPLEX	30	-0.418309	-1.3936	0.0673077	0.195526
PID_ERBB4_PATHWAY	31	-0.412528	-1.38772	0.0770751	0.202013
PID_IL2_1PATHWAY	45	-0.38599	-1.38655	0.0629921	0.202721
REACTOME_ACTIVATED_NOTCH1_TRANSMITS_SIGNAL_TO_THE_NUCLEUS	29	-0.42541	-1.3844	0.0982659	0.204624
SIG_IL4RECEPTOR_IN_B_LYPHOCYTES	26	-0.427278	-1.38147	0.0898438	0.20757
REACTOME_ABORTIVE_ELONGATION_OF_HIV_1_TRANSCRIPT_IN_THE_ABSENCE_OF_TAT	22	-0.445051	-1.37964	0.078629	0.209191
REACTOME_CD28_DEPENDENT_PI3K_AKT_SIGNALING	17	-0.474987	-1.37738	0.104962	0.211502
REACTOME_RUNX1_INTERACTS_WITH_CO_FACTORS_WHOSE_PRECISE_EFFECT_ON_RUNX1_TARGETS_IS_NOT_KNOWN	35	-0.404495	-1.37733	0.0578035	0.210792
REACTOME_NONSENSE_MEDIATED_DECAY_NMD	112	-0.445833	-1.92214	0	0.00805683
REACTOME_RUNX2_REGULATES_BONE_DEVELOPMENT	27	-0.431457	-1.3753	0.0755065	0.211943
BIOCARTA_G1_PATHWAY	28	-0.421463	-1.37476	0.095057	0.211902
BIOCARTA_ETS_PATHWAY	16	-0.480505	-1.37197	0.113949	0.214871
REACTOME_RRNA_MODIFICATION_IN_THE_NUCLEUS_AND_CYTOSOL	59	-0.498171	-1.92454	0	0.00786497
REACTOME_SIGNALING_BY_TGF_BETA_RECEPTOR_COMPLEX	71	-0.349885	-1.37068	0.0523256	0.214964
REACTOME_HSF1_DEPENDENT_TRANSACTIVATION	30	-0.409835	-1.36811	0.0891841	0.217413
REACTOME_RNA_POLYMERASE_II_TRANSCRIPTION_TERMINATION	63	-0.352342	-1.36715	0.0606061	0.217952
REACTOME_SENESCENCE_ASSOCIATED_SECRETORY_PHENOTYPE_SASP	95	-0.451366	-1.92799	0	0.00755526
PID_HDAC_CLASSIII_PATHWAY	26	-0.428762	-1.36576	0.0834879	0.218174
KEGG_NOTCH_SIGNALING_PATHWAY	41	-0.3749	-1.36545	0.0574257	0.217845
BIOCARTA_PDZS_PATHWAY	15	-0.490289	-1.3642	0.106383	0.218788
REACTOME_NOTCH4_INTRACELLULAR_DOMAIN_REGULATES_TRANSCRIPTION	17	-0.479072	-1.36387	0.0912548	0.218412
REACTOME_BUTYRATE_RESPONSE_FACTOR_1_BRF1_BINDS_AND_DESTABILIZES_MRNA	17	-0.473791	-1.36168	0.124498	0.220655
REACTOME_CARGO_RECOGNITION_FOR_CLATHRIN_MEDIATED_ENDOCYTOSIS	83	-0.333188	-1.36168	0.0539499	0.219884
PID_AR_TF_PATHWAY	44	-0.373223	-1.35899	0.0706107	0.222475
REACTOME_CONSTITUTIVE_SIGNALING_BY_AKT1_E17K_IN_CANCER	26	-0.426425	-1.35746	0.108738	0.223706
REACTOME_PREFOLDIN_MEDIATED_TRANSFER_OF_SUBSTRATE_TO_CCT_TRIC	24	-0.431802	-1.35488	0.10987	0.226409
REACTOME_TRANSCRIPTIONAL_ACTIVITY_OF_SMAD2_SMAD3:SMAD4_HETEROTRIMER	44	-0.375096	-1.35381	0.0852713	0.227132
REACTOME_PROCESSING_OF_CAPPED_INTRONLESS_PRE_MRNA	28	-0.415341	-1.34959	0.0869565	0.232168
REACTOME_AUF1_HNRNP_D0_BINDS_AND_DESTABILIZES_MRNA	52	-0.360091	-1.34769	0.0705645	0.23414
REACTOME_COOPERATION_OF_PREFOLDIN_AND_TRIC_CCT_IN_ACTIN_AND_TUBULIN_FOLDING	25	-0.415606	-1.34749	0.10223	0.233675
REACTOME_SIGNALING_BY_NON_RECEPTOR_TYROSINE_KINASES	47	-0.368212	-1.34722	0.0744879	0.233231
REACTOME_SCF_SKP2_MEDIATED_DEGRADATION_OF_P27_P21	59	-0.347612	-1.34582	0.0687023	0.234285
PID_BETA_CATENIN_DEG_PATHWAY	17	-0.465231	-1.34547	0.122984	0.233994
REACTOME_SIGNALING_BY_EGFR_IN_CANCER	21	-0.44375	-1.34543	0.107632	0.233236
REACTOME_DUAL_INCISION_IN_GG_NER	40	-0.379623	-1.34542	0.0956848	0.232474
REACTOME_MRNA_SPLICING_MINOR_PATHWAY	52	-0.359595	-1.34402	0.0769231	0.233648
BIOCARTA_ATM_PATHWAY	19	-0.453702	-1.34265	0.101562	0.234728
KEGG_GLYCINE_SERINE_AND_THREONINE_METABOLISM	19	-0.45703	-1.33532	0.117202	0.244807
REACTOME_NRAGE_SIGNALS_DEATH_THROUGH_JNK	47	-0.352868	-1.33186	0.0833333	0.248852
SIG_INSULIN_RECEPTOR_PATHWAY_IN_CARDIAC_MYOCYTES	46	-0.362459	-1.33122	0.083503	0.248968
REACTOME_TRANSCRIPTION_OF_E2F_TARGETS_UNDER_NEGATIVE_CONTROL_BY_P107_RBL1_AND_P130_RBL2_IN_COMPLEX_WITH_HDAC1	16	-0.469014	-1.32942	0.1337	0.250662
REACTOME_NON_INTEGRIN_MEMBRANE_ECM_INTERACTIONS	53	-0.348022	-1.32923	0.0811808	0.250088
PID_WNT_CANONICAL_PATHWAY	17	-0.46038	-1.32831	0.11501	0.25062
REACTOME_PRE_NOTCH_EXPRESSION_AND_PROCESSING	92	-0.462927	-1.93134	0	0.00736752
REACTOME_NUCLEAR_ENVELOPE_BREAKDOWN	51	-0.350957	-1.32654	0.088015	0.251711
REACTOME_SHC1_EVENTS_IN_ERBB2_SIGNALING	19	-0.439572	-1.32577	0.11575	0.251987
PID_PS1_PATHWAY	42	-0.366357	-1.32498	0.0960452	0.252297
REACTOME_RESOLUTION_OF_AP_SITES_VIA_THE_MULTIPLE_NUCLEOTIDE_PATCH_REPLACEMENT_PATHWAY	25	-0.618307	-1.93971	0	0.00657662
PID_ERBB1_DOWNSTREAM_PATHWAY	101	-0.314109	-1.32372	0.0512821	0.252466
KEGG_VIRAL_MYOCARDITIS	44	-0.537543	-1.94334	0	0.00652453
REACTOME_SIGNALING_BY_NOTCH1_IN_CANCER	57	-0.34621	-1.31962	0.0909091	0.256947
REACTOME_TRANSCRIPTIONAL_REGULATION_BY_RUNX2	109	-0.308271	-1.3189	0.0515873	0.257195
BIOCARTA_IL2_PATHWAY	16	-0.460727	-1.31594	0.142857	0.261092
REACTOME_SIGNALING_BY_CYTOSOLIC_FGFR1_FUSION_MUTANTS	18	-0.454292	-1.31485	0.130597	0.261892
REACTOME_NUCLEOBASE_BIOSYNTHESIS	15	-0.707838	-1.94432	0	0.0066118
REACTOME_O_GLYCOSYLATION_OF_TSR_DOMAIN_CONTAINING_PROTEINS	31	-0.389914	-1.31131	0.132937	0.265963
REACTOME_DNA_DAMAGE_BYPASS	47	-0.355178	-1.31027	0.0928854	0.266684
PID_CDC42_REG_PATHWAY	29	-0.392862	-1.30675	0.109665	0.271337
PID_FAK_PATHWAY	57	-0.34674	-1.30406	0.116232	0.274696
REACTOME_DISEASES_ASSOCIATED_WITH_O_GLYCOSYLATION_OF_PROTEINS	45	-0.358401	-1.30246	0.111111	0.276433
REACTOME_HDR_THROUGH_HOMOLOGOUS_RECOMBINATION_HRR	63	-0.501183	-1.95374	0.00191205	0.00589891
REACTOME_G2_M_CHECKPOINTS	158	-0.430891	-1.95733	0	0.00579961
BIOCARTA_HER2_PATHWAY	20	-0.433985	-1.29904	0.148148	0.279417
REACTOME_REGULATION_OF_SIGNALING_BY_CBL	17	-0.45263	-1.29819	0.1569	0.279931
REACTOME_HATS_ACETYLATE_HISTONES	126	-0.454252	-1.96728	0	0.00515735
REACTOME_CARBOXYTERMINAL_POST_TRANSLATIONAL_MODIFICATIONS_OF_TUBULIN	23	-0.424567	-1.29676	0.134875	0.280551
BIOCARTA_CARM_ER_PATHWAY	22	-0.424077	-1.29259	0.149805	0.286256
SIG_PIP3_SIGNALING_IN_CARDIAC_MYOCTES	60	-0.334319	-1.29251	0.0904059	0.285491
REACTOME_PROCESSING_OF_INTRONLESS_PRE_MRNAS	19	-0.443375	-1.29177	0.143984	0.285899
REACTOME_INTERFERON_ALPHA_BETA_SIGNALING	48	-0.344419	-1.29133	0.0949612	0.28576
KEGG_NEUROACTIVE_LIGAND_RECEPTOR_INTERACTION	84	-0.313151	-1.28855	0.0695971	0.289364
REACTOME_TRNA_PROCESSING_IN_THE_NUCLEUS	56	-0.338507	-1.28714	0.119691	0.290816
REACTOME_DEFECTIVE_B4GALT7_CAUSES_EDS_PROGEROID_TYPE	17	-0.444369	-1.28386	0.166023	0.295193
REACTOME_MITOTIC_SPINDLE_CHECKPOINT	109	-0.299622	-1.28038	0.0587084	0.299984
KEGG_ARGININE_AND_PROLINE_METABOLISM	40	-0.352977	-1.27938	0.124756	0.300672
REACTOME_FANCONI_ANEMIA_PATHWAY	37	-0.36917	-1.27826	0.130346	0.301648
REACTOME_DISORDERS_OF_TRANSMEMBRANE_TRANSPORTERS	126	-0.291685	-1.277	0.059246	0.302844
REACTOME_INTERLEUKIN_7_SIGNALING	25	-0.403799	-1.27614	0.149254	0.30351
REACTOME_INTRINSIC_PATHWAY_FOR_APOPTOSIS	49	-0.339766	-1.27521	0.116451	0.304244
REACTOME_POTASSIUM_CHANNELS	43	-0.354493	-1.27519	0.12987	0.303386
BIOCARTA_P53_PATHWAY	16	-0.446283	-1.27516	0.163636	0.302563
KEGG_LYSINE_DEGRADATION	42	-0.352581	-1.27449	0.1167	0.30279
REACTOME_DEFECTS_IN_VITAMIN_AND_COFACTOR_METABOLISM	20	-0.420664	-1.27402	0.155378	0.302777
REACTOME_HS_GAG_BIOSYNTHESIS	24	-0.403958	-1.27393	0.141199	0.302076
REACTOME_COLLAGEN_FORMATION	77	-0.312783	-1.27123	0.0964567	0.305597
REACTOME_SIGNALING_BY_ERBB4	43	-0.343017	-1.26909	0.126273	0.308567
BIOCARTA_CTCF_PATHWAY	21	-0.414594	-1.26803	0.144231	0.30945
REACTOME_PROCESSING_OF_DNA_DOUBLE_STRAND_BREAK_ENDS	91	-0.474857	-1.96949	0	0.00509665
REACTOME_G1_S_DNA_DAMAGE_CHECKPOINTS	66	-0.324271	-1.26682	0.128972	0.30965
REACTOME_HSF1_ACTIVATION	23	-0.40194	-1.26562	0.163065	0.310951
KEGG_RNA_DEGRADATION	56	-0.330678	-1.25795	0.111111	0.323453
KEGG_BLADDER_CANCER	40	-0.355799	-1.2575	0.135659	0.323398
REACTOME_RHO_GTPASE_CYCLE	114	-0.28884	-1.25694	0.0786106	0.323367
BIOCARTA_IL2RB_PATHWAY	30	-0.375808	-1.25635	0.140496	0.323478
BIOCARTA_ATRBRCA_PATHWAY	21	-0.42512	-1.25488	0.166337	0.3252
KEGG_SMALL_CELL_LUNG_CANCER	77	-0.310202	-1.25423	0.105058	0.325475
REACTOME_REGULATION_OF_APOPTOSIS	51	-0.332291	-1.24757	0.115308	0.336473
PID_P53_DOWNSTREAM_PATHWAY	120	-0.286464	-1.24536	0.0826613	0.339561
REACTOME_NUCLEAR_RECEPTOR_TRANSCRIPTION_PATHWAY	36	-0.360063	-1.24476	0.136187	0.339732
REACTOME_BINDING_AND_UPTAKE_OF_LIGANDS_BY_SCAVENGER_RECEPTORS	22	-0.402548	-1.24432	0.199219	0.339672
PID_P53_REGULATION_PATHWAY	57	-0.323053	-1.2432	0.142574	0.340819
REACTOME_FACTORS_INVOLVED_IN_MEGAKARYOCYTE_DEVELOPMENT_AND_PLATELET_PRODUCTION	122	-0.281943	-1.24308	0.0790441	0.340105
PID_PLK1_PATHWAY	46	-0.341273	-1.2413	0.146718	0.342525
REACTOME_SIGNALING_BY_NOTCH4	79	-0.303888	-1.24094	0.141818	0.342286
REACTOME_EXTRACELLULAR_MATRIX_ORGANIZATION	224	-0.258232	-1.23576	0.0583942	0.350636
REACTOME_MAPK_TARGETS_NUCLEAR_EVENTS_MEDIATED_BY_MAP_KINASES	31	-0.370363	-1.23545	0.159533	0.350196
BIOCARTA_EIF4_PATHWAY	23	-0.396783	-1.23234	0.207171	0.354906
PID_LKB1_PATHWAY	45	-0.332008	-1.2322	0.171846	0.354183
WNT_SIGNALING	74	-0.307788	-1.23058	0.125237	0.356528
REACTOME_IRS_MEDIATED_SIGNALLING	30	-0.360487	-1.23046	0.187135	0.355801
REACTOME_NEGATIVE_REGULATION_OF_THE_PI3K_AKT_NETWORK	76	-0.304617	-1.22762	0.118613	0.360264
PID_AURORA_A_PATHWAY	30	-0.36745	-1.22714	0.179048	0.360244
SA_CASPASE_CASCADE	15	-0.451544	-1.22667	0.208835	0.360195
REACTOME_KSRP_KHSRP_BINDS_AND_DESTABILIZES_MRNA	17	-0.411994	-1.22582	0.206827	0.360834
REACTOME_RHO_GTPASE_EFFECTORS	276	-0.252248	-1.22527	0.0639098	0.360898
REACTOME_NUCLEAR_SIGNALING_BY_ERBB4	23	-0.398715	-1.2215	0.212245	0.367091
KEGG_PANCREATIC_CANCER	64	-0.307078	-1.22113	0.147727	0.366842
REACTOME_UNFOLDED_PROTEIN_RESPONSE_UPR	85	-0.297409	-1.21633	0.137476	0.374769
REACTOME_SLC_TRANSPORTER_DISORDERS	61	-0.3132	-1.21581	0.156604	0.374748
REACTOME_CELL_DEATH_SIGNALLING_VIA_NRAGE_NRIF_AND_NADE	64	-0.309324	-1.21407	0.15098	0.376923
REACTOME_TP53_REGULATES_TRANSCRIPTION_OF_GENES_INVOLVED_IN_G2_CELL_CYCLE_ARREST	17	-0.417542	-1.21358	0.225049	0.376936
KEGG_TYPE_II_DIABETES_MELLITUS	32	-0.35656	-1.21288	0.169524	0.37737
PID_RAC1_REG_PATHWAY	34	-0.356916	-1.21231	0.205224	0.377511
REACTOME_INTERFERON_SIGNALING	151	-0.267263	-1.21219	0.0885609	0.376793
REACTOME_SIGNALING_BY_NOTCH2	30	-0.362436	-1.21091	0.190099	0.378208
KEGG_COMPLEMENT_AND_COAGULATION_CASCADES	29	-0.36242	-1.21026	0.185259	0.37856
REACTOME_A_TETRASACCHARIDE_LINKER_SEQUENCE_IS_REQUIRED_FOR_GAG_SYNTHESIS	21	-0.397563	-1.20986	0.199219	0.37841
KEGG_PROTEASOME	41	-0.338273	-1.20918	0.17757	0.37869
REACTOME_ACTIVATION_OF_AMPK_DOWNSTREAM_OF_NMDARS	19	-0.408704	-1.20771	0.225	0.380447
REACTOME_APOPTOTIC_FACTOR_MEDIATED_RESPONSE	16	-0.426305	-1.20429	0.208577	0.386438
REACTOME_POLO_LIKE_KINASE_MEDIATED_EVENTS	16	-0.43108	-1.20364	0.20404	0.386828
REACTOME_INFECTIOUS_DISEASE	347	-0.241269	-1.19988	0.0549645	0.393301
REACTOME_TRANSCRIPTIONAL_REGULATION_OF_WHITE_ADIPOCYTE_DIFFERENTIATION	75	-0.291574	-1.19792	0.141544	0.396314
REACTOME_INTERLEUKIN_10_SIGNALING	16	-0.421208	-1.19759	0.218935	0.396055
REACTOME_RECRUITMENT_OF_NUMA_TO_MITOTIC_CENTROSOMES	84	-0.290389	-1.19703	0.157088	0.396127
KEGG_GAP_JUNCTION	69	-0.300882	-1.19596	0.174905	0.397333
REACTOME_SUMOYLATION_OF_TRANSCRIPTION_COFACTORS	43	-0.332121	-1.19574	0.174168	0.396727
REACTOME_NOTCH1_INTRACELLULAR_DOMAIN_REGULATES_TRANSCRIPTION	46	-0.327416	-1.19481	0.171103	0.397582
REACTOME_ABC_TRANSPORTER_DISORDERS	65	-0.301532	-1.19422	0.158879	0.397726
REACTOME_CDK_MEDIATED_PHOSPHORYLATION_AND_REMOVAL_OF_CDC6	70	-0.296704	-1.1939	0.165714	0.397395
BIOCARTA_AKT_PATHWAY	19	-0.400564	-1.19343	0.214286	0.397348
REACTOME_PCP_CE_PATHWAY	86	-0.286024	-1.19251	0.164815	0.39827
REACTOME_TP53_REGULATES_TRANSCRIPTION_OF_ADDITIONAL_CELL_CYCLE_GENES_WHOSE_EXACT_ROLE_IN_THE_P53_PATHWAY_REMAIN_UNCERTAIN	21	-0.384674	-1.18801	0.219653	0.406398
REACTOME_SUMOYLATION_OF_DNA_METHYLATION_PROTEINS	16	-0.419971	-1.18512	0.243762	0.411129
PID_ERBB2_ERBB3_PATHWAY	42	-0.328266	-1.18432	0.19877	0.411799
REACTOME_CROSS_PRESENTATION_OF_SOLUBLE_EXOGENOUS_ANTIGENS_ENDOSOMES	44	-0.32255	-1.18196	0.197938	0.415688
REACTOME_G1_PHASE	42	-0.332175	-1.18181	0.202578	0.414938
BIOCARTA_WNT_PATHWAY	21	-0.38686	-1.18132	0.243665	0.41492
REACTOME_NUCLEAR_EVENTS_KINASE_AND_TRANSCRIPTION_FACTOR_ACTIVATION	25	-0.367675	-1.18056	0.215385	0.415464
REACTOME_REGULATION_OF_PLK1_ACTIVITY_AT_G2_M_TRANSITION	85	-0.286423	-1.17953	0.171904	0.416624
REACTOME_NRIF_SIGNALS_CELL_DEATH_FROM_THE_NUCLEUS	15	-0.425822	-1.17732	0.261663	0.420164
REACTOME_DEFECTIVE_CFTR_CAUSES_CYSTIC_FIBROSIS	57	-0.309002	-1.17672	0.226843	0.420305
REACTOME_METABOLISM_OF_AMINO_ACIDS_AND_DERIVATIVES	290	-0.238019	-1.17524	0.109023	0.422283
REACTOME_AURKA_ACTIVATION_BY_TPX2	70	-0.299667	-1.17468	0.196154	0.422571
REACTOME_ATTENUATION_PHASE	20	-0.392792	-1.17312	0.249035	0.424833
REACTOME_TRANSCRIPTIONAL_ACTIVATION_OF_MITOCHONDRIAL_BIOGENESIS	53	-0.303552	-1.17164	0.217131	0.427081
KEGG_ERBB_SIGNALING_PATHWAY	75	-0.285731	-1.17074	0.184015	0.427873
REACTOME_SIGNALING_BY_WNT	269	-0.241793	-1.17074	0.092559	0.426884
REACTOME_ION_TRANSPORT_BY_P_TYPE_ATPASES	37	-0.339271	-1.16935	0.224409	0.428821
REACTOME_ACTIVATION_OF_THE_MRNA_UPON_BINDING_OF_THE_CAP_BINDING_COMPLEX_AND_EIFS_AND_SUBSEQUENT_BINDING_TO_43S	58	-0.304527	-1.16817	0.189824	0.430323
REACTOME_METABOLISM_OF_NUCLEOTIDES	86	-0.279223	-1.16675	0.183794	0.4324
REACTOME_CD28_CO_STIMULATION	26	-0.36748	-1.1667	0.228682	0.431484
REACTOME_BMAL1:CLOCK_NPAS2_ACTIVATES_CIRCADIAN_GENE_EXPRESSION	24	-0.367483	-1.16647	0.234216	0.430988
PID_S1P_S1P2_PATHWAY	20	-0.385374	-1.16613	0.264	0.430733
KEGG_PURINE_METABOLISM	124	-0.263631	-1.16473	0.170557	0.432854
REACTOME_O_LINKED_GLYCOSYLATION	74	-0.290919	-1.16346	0.212121	0.434479
KEGG_MAPK_SIGNALING_PATHWAY	202	-0.246791	-1.1619	0.131579	0.43666
BIOCARTA_ARAP_PATHWAY	15	-0.416902	-1.16053	0.259714	0.438694
REACTOME_FORMATION_OF_HIV_ELONGATION_COMPLEX_IN_THE_ABSENCE_OF_HIV_TAT	42	-0.318576	-1.15976	0.232246	0.439417
REACTOME_DUAL_INCISION_IN_TC_NER	64	-0.296218	-1.15935	0.208897	0.439207
PID_IL12_STAT4_PATHWAY	16	-0.414741	-1.15883	0.241905	0.439255
REACTOME_SMOOTH_MUSCLE_CONTRACTION	36	-0.337865	-1.15639	0.245387	0.443305
PID_REG_GR_PATHWAY	58	-0.304075	-1.15588	0.224806	0.443456
REACTOME_SIGNALING_BY_TGF_BETA_FAMILY_MEMBERS	94	-0.274841	-1.15554	0.181641	0.443242
REACTOME_SIGNALING_BY_INTERLEUKINS	446	-0.226349	-1.15516	0.075188	0.443056
REACTOME_TRANSPORT_OF_INORGANIC_CATIONS_ANIONS_AND_AMINO_ACIDS_OLIGOPEPTIDES	64	-0.293663	-1.15345	0.22119	0.445675
REACTOME_NEURONAL_SYSTEM	246	-0.23862	-1.15149	0.13181	0.44896
PID_PDGFRA_PATHWAY	21	-0.375663	-1.14772	0.246654	0.456058
REACTOME_TRANSCRIPTION_COUPLED_NUCLEOTIDE_EXCISION_REPAIR_TC_NER	77	-0.281881	-1.1474	0.200378	0.455706
REACTOME_NCAM_SIGNALING_FOR_NEURITE_OUT_GROWTH	48	-0.305934	-1.14724	0.256	0.455021
REACTOME_NOTCH3_ACTIVATION_AND_TRANSMISSION_OF_SIGNAL_TO_THE_NUCLEUS	25	-0.355728	-1.14668	0.260355	0.455306
PID_BETA_CATENIN_NUC_PATHWAY	68	-0.287874	-1.14531	0.229008	0.457316
REACTOME_P75_NTR_RECEPTOR_MEDIATED_SIGNALLING	83	-0.274978	-1.14165	0.221557	0.464208
REACTOME_RNA_POLYMERASE_II_TRANSCRIPTION_ELONGATION	55	-0.298627	-1.14078	0.224371	0.465089
REACTOME_PTEN_REGULATION	132	-0.25932	-1.14032	0.234834	0.465012
REACTOME_GLUCONEOGENESIS	27	-0.354831	-1.13738	0.269811	0.470445
REACTOME_REGULATION_OF_PTEN_STABILITY_AND_ACTIVITY	64	-0.295507	-1.13516	0.250489	0.474361
REACTOME_ASSEMBLY_AND_CELL_SURFACE_PRESENTATION_OF_NMDA_RECEPTORS	28	-0.349006	-1.13407	0.281553	0.475691
KEGG_PROGESTERONE_MEDIATED_OOCYTE_MATURATION	71	-0.28275	-1.13384	0.213052	0.475107
PID_IL4_2PATHWAY	40	-0.323254	-1.13172	0.266925	0.478982
REACTOME_HEPARAN_SULFATE_HEPARIN_HS_GAG_METABOLISM	43	-0.307296	-1.12961	0.265182	0.482549
PID_HIF1_TFPATHWAY	55	-0.296763	-1.12905	0.246575	0.482774
BIOCARTA_GLEEVEC_PATHWAY	22	-0.365408	-1.12888	0.293774	0.482093
REACTOME_NUCLEOTIDE_EXCISION_REPAIR	108	-0.262075	-1.1253	0.209804	0.488995
REACTOME_SIGNALING_BY_ROBO_RECEPTORS	202	-0.238128	-1.12465	0.178309	0.489346
KEGG_ECM_RECEPTOR_INTERACTION	63	-0.290869	-1.12338	0.284884	0.491245
REACTOME_DISEASES_OF_GLYCOSYLATION	114	-0.259198	-1.12281	0.214859	0.491393
REACTOME_METABOLISM_OF_CARBOHYDRATES	239	-0.233506	-1.12094	0.168242	0.494479
REACTOME_HIV_LIFE_CYCLE	140	-0.248089	-1.12064	0.189753	0.494078
KEGG_ANTIGEN_PROCESSING_AND_PRESENTATION	32	-0.326899	-1.1201	0.262357	0.494246
BIOCARTA_IL6_PATHWAY	21	-0.369663	-1.11968	0.302103	0.49415
REACTOME_COLLAGEN_DEGRADATION	48	-0.300328	-1.11938	0.260116	0.493803
REACTOME_DEADENYLATION_DEPENDENT_MRNA_DECAY	56	-0.290759	-1.11694	0.265537	0.498429
REACTOME_TRANSMISSION_ACROSS_CHEMICAL_SYNAPSES	169	-0.24176	-1.11498	0.210721	0.501924
REACTOME_ANCHORING_OF_THE_BASAL_BODY_TO_THE_PLASMA_MEMBRANE	95	-0.264691	-1.11404	0.227533	0.503092
REACTOME_ABC_FAMILY_PROTEINS_MEDIATED_TRANSPORT	87	-0.266077	-1.11077	0.259542	0.509385
REACTOME_ASSOCIATION_OF_TRIC_CCT_WITH_TARGET_PROTEINS_DURING_BIOSYNTHESIS	37	-0.31924	-1.10988	0.304183	0.510367
KEGG_CELL_ADHESION_MOLECULES_CAMS	62	-0.287621	-1.10932	0.277344	0.510586
KEGG_NON_SMALL_CELL_LUNG_CANCER	48	-0.298064	-1.10852	0.294798	0.511407
REACTOME_HIV_INFECTION	214	-0.236421	-1.1077	0.225191	0.512208
BIOCARTA_MTOR_PATHWAY	21	-0.365748	-1.10654	0.303327	0.513759
REACTOME_INTERLEUKIN_17_SIGNALING	66	-0.280204	-1.106	0.272727	0.513908
PID_FOXO_PATHWAY	46	-0.301659	-1.10537	0.285437	0.514307
REACTOME_INSULIN_RECEPTOR_SIGNALLING_CASCADE	35	-0.323841	-1.10216	0.301344	0.520572
REACTOME_ASSEMBLY_OF_COLLAGEN_FIBRILS_AND_OTHER_MULTIMERIC_STRUCTURES	50	-0.296612	-1.1006	0.277778	0.523213
REACTOME_HSP90_CHAPERONE_CYCLE_FOR_STEROID_HORMONE_RECEPTORS_SHR	42	-0.308286	-1.10021	0.321942	0.523049
KEGG_NUCLEOTIDE_EXCISION_REPAIR	42	-0.311004	-1.09925	0.300388	0.524124
KEGG_BETA_ALANINE_METABOLISM	16	-0.386329	-1.09896	0.343693	0.523741
SIG_CD40PATHWAYMAP	34	-0.326847	-1.09801	0.302857	0.524839
REACTOME_INOSITOL_PHOSPHATE_METABOLISM	43	-0.306143	-1.09686	0.288462	0.526444
KEGG_WNT_SIGNALING_PATHWAY	123	-0.250781	-1.09642	0.25	0.526379
KEGG_JAK_STAT_SIGNALING_PATHWAY	77	-0.270873	-1.09568	0.281195	0.526899
REACTOME_TGF_BETA_RECEPTOR_SIGNALING_IN_EMT_EPITHELIAL_TO_MESENCHYMAL_TRANSITION	15	-0.402504	-1.09558	0.35687	0.526035
KEGG_ABC_TRANSPORTERS	28	-0.338708	-1.09414	0.309833	0.52823
BIOCARTA_NFAT_PATHWAY	42	-0.302716	-1.09344	0.310838	0.528769
PID_IGF1_PATHWAY	29	-0.328078	-1.09314	0.316092	0.528391
REACTOME_TRANSCRIPTIONAL_REGULATION_BY_THE_AP_2_TFAP2_FAMILY_OF_TRANSCRIPTION_FACTORS	27	-0.334437	-1.09191	0.312849	0.530281
REACTOME_MITOCHONDRIAL_PROTEIN_IMPORT	61	-0.278355	-1.09162	0.297552	0.529883
BIOCARTA_EGF_PATHWAY	26	-0.338735	-1.09145	0.337232	0.529233
KEGG_FOCAL_ADHESION	169	-0.237906	-1.08979	0.253731	0.531912
REACTOME_SIGNALING_BY_NOTCH1_HD_DOMAIN_MUTANTS_IN_CANCER	15	-0.393535	-1.0887	0.341651	0.533373
PID_MYC_REPRESS_PATHWAY	55	-0.285282	-1.08769	0.318982	0.534602
BIOCARTA_TNFR2_PATHWAY	17	-0.374928	-1.08685	0.373518	0.535607
REACTOME_DOWNREGULATION_OF_ERBB2_SIGNALING	24	-0.34573	-1.0852	0.330784	0.538423
REACTOME_FOXO_MEDIATED_TRANSCRIPTION_OF_CELL_CYCLE_GENES	17	-0.373968	-1.08488	0.370874	0.538161
PID_IL12_2PATHWAY	32	-0.317589	-1.07847	0.313883	0.552166
REACTOME_CELLULAR_RESPONSE_TO_HYPOXIA	72	-0.272579	-1.07776	0.322	0.552776
REACTOME_RORA_ACTIVATES_GENE_EXPRESSION	18	-0.366104	-1.07746	0.361217	0.55233
BIOCARTA_INTEGRIN_PATHWAY	33	-0.315149	-1.07557	0.344554	0.555617
REACTOME_SIGNALING_BY_HEDGEHOG	135	-0.241504	-1.07484	0.295203	0.556246
KEGG_PHOSPHATIDYLINOSITOL_SIGNALING_SYSTEM	64	-0.273715	-1.07329	0.309381	0.558956
REACTOME_CENTROSOME_MATURATION	78	-0.264592	-1.07285	0.317844	0.55893
BIOCARTA_TEL_PATHWAY	16	-0.377983	-1.0696	0.35514	0.56562
REACTOME_NEGATIVE_REGULATION_OF_NOTCH4_SIGNALING	53	-0.279673	-1.06871	0.333333	0.56669
REACTOME_VASOPRESSIN_REGULATES_RENAL_WATER_HOMEOSTASIS_VIA_AQUAPORINS	28	-0.324479	-1.06769	0.342155	0.567996
PID_BMP_PATHWAY	38	-0.303474	-1.06758	0.349901	0.567122
BIOCARTA_CHEMICAL_PATHWAY	17	-0.369648	-1.06757	0.388571	0.566023
REACTOME_AQUAPORIN_MEDIATED_TRANSPORT	29	-0.319669	-1.06541	0.349904	0.570224
REACTOME_NEGATIVE_REGULATION_OF_FGFR4_SIGNALING	21	-0.347774	-1.06447	0.362069	0.571321
REACTOME_DEGRADATION_OF_DVL	55	-0.281569	-1.06223	0.35	0.575581
REACTOME_REGULATION_OF_MITOTIC_CELL_CYCLE	84	-0.260437	-1.06197	0.337232	0.575177
REACTOME_GROWTH_HORMONE_RECEPTOR_SIGNALING	19	-0.35929	-1.06152	0.376426	0.575158
REACTOME_INTERLEUKIN_4_AND_INTERLEUKIN_13_SIGNALING	70	-0.2688	-1.06133	0.368715	0.574511
REACTOME_FBXL7_DOWN_REGULATES_AURKA_DURING_MITOTIC_ENTRY_AND_IN_EARLY_MITOSIS	53	-0.282099	-1.06042	0.327103	0.575537
BIOCARTA_P53HYPOXIA_PATHWAY	19	-0.365114	-1.05902	0.38716	0.577838
KEGG_CALCIUM_SIGNALING_PATHWAY	111	-0.245259	-1.05858	0.312261	0.577748
BIOCARTA_PAR1_PATHWAY	15	-0.379344	-1.05783	0.386792	0.578384
BIOCARTA_ALK_PATHWAY	27	-0.323163	-1.05783	0.371648	0.577281
REACTOME_GLOBAL_GENOME_NUCLEOTIDE_EXCISION_REPAIR_GG_NER	82	-0.252583	-1.05161	0.358974	0.591592
REACTOME_FORMATION_OF_FIBRIN_CLOT_CLOTTING_CASCADE	16	-0.369952	-1.05088	0.401163	0.592229
BIOCARTA_EIF_PATHWAY	16	-0.370017	-1.05074	0.383142	0.59148
BIOCARTA_G2_PATHWAY	23	-0.337572	-1.05045	0.380952	0.591095
PID_AMB2_NEUTROPHILS_PATHWAY	29	-0.323374	-1.05032	0.365079	0.590284
REACTOME_CLASS_A_1_RHODOPSIN_LIKE_RECEPTORS	89	-0.253737	-1.04964	0.35619	0.590791
REACTOME_APC_C:CDH1_MEDIATED_DEGRADATION_OF_CDC20_AND_OTHER_APC_C:CDH1_TARGETED_PROTEINS_IN_LATE_MITOSIS_EARLY_G1	70	-0.263358	-1.04949	0.359551	0.590045
REACTOME_CLATHRIN_MEDIATED_ENDOCYTOSIS	123	-0.240363	-1.04918	0.348794	0.589662
REACTOME_CD209_DC_SIGN_SIGNALING	18	-0.362719	-1.04847	0.391813	0.590242
BIOCARTA_TPO_PATHWAY	20	-0.345875	-1.04807	0.381579	0.59011
REACTOME_UPTAKE_AND_ACTIONS_OF_BACTERIAL_TOXINS	24	-0.326314	-1.04667	0.372745	0.592607
REACTOME_TRNA_PROCESSING	107	-0.24	-1.04518	0.36	0.595163
REACTOME_SIGNALING_BY_ERYTHROPOIETIN	21	-0.346415	-1.04402	0.399594	0.597081
REACTOME_REGULATION_OF_TP53_ACTIVITY_THROUGH_ACETYLATION	30	-0.314999	-1.04194	0.380762	0.600784
BIOCARTA_GPCR_PATHWAY	28	-0.314681	-1.0388	0.398422	0.607428
BIOCARTA_TFF_PATHWAY	19	-0.351392	-1.03823	0.410609	0.607663
REACTOME_GPCR_LIGAND_BINDING	132	-0.234727	-1.03789	0.353271	0.607417
REACTOME_FORMATION_OF_SENESCENCE_ASSOCIATED_HETEROCHROMATIN_FOCI_SAHF	17	-0.359618	-1.03606	0.411885	0.610839
BIOCARTA_GCR_PATHWAY	15	-0.37303	-1.03605	0.394422	0.609718
PID_TAP63_PATHWAY	48	-0.27985	-1.03603	0.408922	0.608633
REACTOME_MRNA_DECAY_BY_3_TO_5_EXORIBONUCLEASE	16	-0.364737	-1.03504	0.404255	0.609845
REACTOME_STABILIZATION_OF_P53	55	-0.269598	-1.03062	0.387352	0.619829
REACTOME_BETA_CATENIN_INDEPENDENT_WNT_SIGNALING	126	-0.232908	-1.02976	0.388145	0.620754
PID_INTEGRIN1_PATHWAY	57	-0.268333	-1.02912	0.407631	0.62119
REACTOME_L1CAM_INTERACTIONS	93	-0.244179	-1.02649	0.406746	0.626583
REACTOME_MITOCHONDRIAL_TRNA_AMINOACYLATION	20	-0.343607	-1.026	0.427723	0.626641
REACTOME_BASIGIN_INTERACTIONS	20	-0.349839	-1.02597	0.440882	0.625601
BIOCARTA_PDGF_PATHWAY	26	-0.316591	-1.02294	0.440079	0.631969
REACTOME_RECYCLING_PATHWAY_OF_L1	37	-0.296234	-1.02063	0.413726	0.636712
REACTOME_DEGRADATION_OF_AXIN	53	-0.274037	-1.02014	0.439689	0.636719
BIOCARTA_TCR_PATHWAY	33	-0.303004	-1.0187	0.411765	0.639251
REACTOME_REGULATION_OF_TP53_EXPRESSION_AND_DEGRADATION	37	-0.289818	-1.01711	0.414449	0.642096
REACTOME_CYCLIN_A_B1_B2_ASSOCIATED_EVENTS_DURING_G2_M_TRANSITION	24	-0.318228	-1.01605	0.417476	0.643706
KEGG_BUTANOATE_METABOLISM	24	-0.319075	-1.01527	0.426641	0.644634
REACTOME_HEDGEHOG_OFF_STATE	102	-0.237895	-1.0152	0.406716	0.64365
PID_AVB3_INTEGRIN_PATHWAY	65	-0.261785	-1.01505	0.414141	0.642824
REACTOME_E3_UBIQUITIN_LIGASES_UBIQUITINATE_TARGET_PROTEINS	58	-0.262561	-1.01491	0.440162	0.642042
REACTOME_PKA_MEDIATED_PHOSPHORYLATION_OF_CREB	15	-0.365681	-1.01462	0.455426	0.641601
KEGG_COLORECTAL_CANCER	59	-0.26275	-1.01423	0.404715	0.641443
REACTOME_MITOCHONDRIAL_BIOGENESIS	92	-0.239816	-1.01294	0.423529	0.64344
REACTOME_DISASSEMBLY_OF_THE_DESTRUCTION_COMPLEX_AND_RECRUITMENT_OF_AXIN_TO_THE_MEMBRANE	27	-0.31507	-1.01241	0.422303	0.643611
PID_IFNG_PATHWAY	36	-0.288946	-1.01221	0.446809	0.642976
REACTOME_KINESINS	45	-0.279737	-1.01164	0.426641	0.643302
BIOCARTA_GSK3_PATHWAY	18	-0.337131	-1.00757	0.454545	0.65241
KEGG_INOSITOL_PHOSPHATE_METABOLISM	49	-0.269418	-1.00707	0.439771	0.652473
REACTOME_REGULATION_OF_LIPID_METABOLISM_BY_PEROXISOME_PROLIFERATOR_ACTIVATED_RECEPTOR_ALPHA_PPARALPHA	106	-0.23442	-1.00549	0.436229	0.655285
PID_MAPK_TRK_PATHWAY	33	-0.288772	-1.00478	0.451098	0.655849
REACTOME_MITOCHONDRIAL_CALCIUM_ION_TRANSPORT	23	-0.319304	-1.00424	0.433594	0.656066
REACTOME_NEPHRIN_FAMILY_INTERACTIONS	19	-0.340643	-1.00418	0.451362	0.655031
REACTOME_PROGRAMMED_CELL_DEATH	164	-0.221355	-1.00376	0.435388	0.65495
REACTOME_FGFR2_ALTERNATIVE_SPLICING	25	-0.313175	-1.00172	0.46184	0.658864
REACTOME_TP53_REGULATES_TRANSCRIPTION_OF_GENES_INVOLVED_IN_CYTOCHROME_C_RELEASE	19	-0.339208	-1.00161	0.44382	0.657968
KEGG_TGF_BETA_SIGNALING_PATHWAY	72	-0.247983	-1.00157	0.421053	0.656939
REACTOME_PROTEIN_UBIQUITINATION	78	-0.245775	-1.00102	0.473585	0.657148
KEGG_GLIOMA	56	-0.260698	-0.999407	0.444649	0.660126
PID_INTEGRIN_CS_PATHWAY	17	-0.343146	-0.995779	0.482505	0.667942
REACTOME_NCAM1_INTERACTIONS	28	-0.30564	-0.993465	0.471735	0.672486
REACTOME_SIGNALING_BY_HIPPO	20	-0.330484	-0.992682	0.440882	0.673242
KEGG_OOCYTE_MEIOSIS	93	-0.234602	-0.991333	0.468927	0.675573
PID_HDAC_CLASSI_PATHWAY	62	-0.255055	-0.991297	0.477273	0.674469
REACTOME_NOTCH2_ACTIVATION_AND_TRANSMISSION_OF_SIGNAL_TO_THE_NUCLEUS	22	-0.324964	-0.990172	0.45648	0.676094
REACTOME_SPRY_REGULATION_OF_FGF_SIGNALING	16	-0.352781	-0.988541	0.466934	0.679013
KEGG_DRUG_METABOLISM_OTHER_ENZYMES	21	-0.328326	-0.98209	0.476834	0.694123
PID_RAS_PATHWAY	25	-0.307749	-0.981671	0.500945	0.694075
REACTOME_DEGRADATION_OF_BETA_CATENIN_BY_THE_DESTRUCTION_COMPLEX	82	-0.236516	-0.981181	0.495345	0.694136
PID_AR_NONGENOMIC_PATHWAY	28	-0.302011	-0.979154	0.489237	0.698135
REACTOME_NUCLEOTIDE_SALVAGE	21	-0.32273	-0.978779	0.482422	0.697918
REACTOME_DISEASES_ASSOCIATED_WITH_GLYCOSAMINOGLYCAN_METABOLISM	35	-0.289348	-0.978409	0.479691	0.697686
REACTOME_FOXO_MEDIATED_TRANSCRIPTION	55	-0.260435	-0.977021	0.501916	0.699997
REACTOME_TRANSPORT_OF_SMALL_MOLECULES	472	-0.190251	-0.976681	0.542962	0.699641
KEGG_RNA_POLYMERASE	27	-0.308964	-0.972909	0.487476	0.708168
REACTOME_DISEASES_ASSOCIATED_WITH_N_GLYCOSYLATION_OF_PROTEINS	17	-0.343359	-0.971384	0.480843	0.710753
BIOCARTA_ERK_PATHWAY	25	-0.308047	-0.969737	0.514563	0.713851
REACTOME_NEUROTRANSMITTER_RECEPTORS_AND_POSTSYNAPTIC_SIGNAL_TRANSMISSION	130	-0.219596	-0.967788	0.532589	0.717687
REACTOME_THE_ROLE_OF_NEF_IN_HIV_1_REPLICATION_AND_DISEASE_PATHOGENESIS	22	-0.314153	-0.966785	0.519924	0.719062
REACTOME_PROTEIN_FOLDING	79	-0.237975	-0.96252	0.536965	0.728723
REACTOME_DEADENYLATION_OF_MRNA	25	-0.307662	-0.962263	0.528	0.728106
REACTOME_DEATH_RECEPTOR_SIGNALLING	122	-0.215995	-0.96215	0.560836	0.727204
REACTOME_RAS_ACTIVATION_UPON_CA2PLUS_INFLUX_THROUGH_NMDA_RECEPTOR	18	-0.326075	-0.960196	0.550516	0.730864
PID_FGF_PATHWAY	45	-0.262874	-0.959958	0.509652	0.730193
BIOCARTA_IGF1R_PATHWAY	22	-0.309719	-0.958489	0.490196	0.73263
PID_EPO_PATHWAY	31	-0.284229	-0.957357	0.51497	0.734233
REACTOME_DEGRADATION_OF_GLI1_BY_THE_PROTEASOME	57	-0.246983	-0.955178	0.517454	0.73847
REACTOME_COMPLEMENT_CASCADE	15	-0.345069	-0.953466	0.516252	0.741557
REACTOME_SIGNALING_BY_FGFR	68	-0.242088	-0.95143	0.556237	0.745497
REACTOME_INTRA_GOLGI_TRAFFIC	40	-0.271074	-0.9492	0.561728	0.750112
REACTOME_CELL_EXTRACELLULAR_MATRIX_INTERACTIONS	18	-0.328166	-0.94755	0.497132	0.753064
PID_RXR_VDR_PATHWAY	24	-0.303825	-0.947511	0.522177	0.751922
BIOCARTA_ECM_PATHWAY	17	-0.328491	-0.947441	0.503953	0.75087
PID_NFAT_3PATHWAY	50	-0.25496	-0.946119	0.524	0.753046
REACTOME_GLYCOGEN_METABOLISM	25	-0.297653	-0.944689	0.533457	0.755579
REACTOME_COPI_MEDIATED_ANTEROGRADE_TRANSPORT	89	-0.224722	-0.940507	0.606061	0.76495
KEGG_VASOPRESSIN_REGULATED_WATER_REABSORPTION	38	-0.266865	-0.940334	0.558594	0.764166
REACTOME_BRANCHED_CHAIN_AMINO_ACID_CATABOLISM	18	-0.322255	-0.939878	0.541414	0.764087
REACTOME_PEPTIDE_LIGAND_BINDING_RECEPTORS	48	-0.255095	-0.937925	0.542373	0.767842
REACTOME_IRE1ALPHA_ACTIVATES_CHAPERONES	48	-0.251517	-0.9367	0.59847	0.769587
REACTOME_MET_PROMOTES_CELL_MOTILITY	40	-0.26185	-0.936029	0.562992	0.770111
PID_NOTCH_PATHWAY	53	-0.246118	-0.935513	0.569201	0.770166
PID_BCR_5PATHWAY	49	-0.251796	-0.935412	0.579766	0.769203
KEGG_ADIPOCYTOKINE_SIGNALING_PATHWAY	53	-0.244701	-0.935327	0.571702	0.76818
REACTOME_ER_TO_GOLGI_ANTEROGRADE_TRANSPORT	137	-0.210841	-0.933234	0.625926	0.772015
PID_P38_MKK3_6PATHWAY	26	-0.294023	-0.932932	0.56	0.771523
KEGG_STEROID_HORMONE_BIOSYNTHESIS	19	-0.313546	-0.928957	0.54943	0.780275
PID_HIF2PATHWAY	29	-0.284242	-0.927587	0.575758	0.782498
PID_P75_NTR_PATHWAY	60	-0.24123	-0.927358	0.588008	0.781858
REACTOME_VIF_MEDIATED_DEGRADATION_OF_APOBEC3G	52	-0.246559	-0.927237	0.58365	0.780899
KEGG_VALINE_LEUCINE_AND_ISOLEUCINE_DEGRADATION	41	-0.263391	-0.926535	0.56979	0.781487
REACTOME_SIGNALING_BY_ERBB2	43	-0.265427	-0.926141	0.571709	0.781188
REACTOME_DISEASES_OF_CARBOHYDRATE_METABOLISM	28	-0.282188	-0.925882	0.559633	0.780539
REACTOME_ACTIVATION_OF_NF_KAPPAB_IN_B_CELLS	63	-0.240267	-0.923443	0.630268	0.7855
PID_GMCSF_PATHWAY	28	-0.282136	-0.9232	0.570577	0.784882
KEGG_MELANOGENESIS	71	-0.231024	-0.922586	0.62243	0.785186
KEGG_CHRONIC_MYELOID_LEUKEMIA	69	-0.232009	-0.922318	0.6141	0.784562
REACTOME_G_ALPHA_S_SIGNALLING_EVENTS	66	-0.236181	-0.921396	0.589319	0.785622
REACTOME_ACTIVATION_OF_APC_C_AND_APC_C:CDC20_MEDIATED_DEGRADATION_OF_MITOTIC_PROTEINS	74	-0.2264	-0.920583	0.619503	0.786303
REACTOME_LYSOSOME_VESICLE_BIOGENESIS	30	-0.277753	-0.920178	0.569767	0.786053
SA_TRKA_RECEPTOR	16	-0.31959	-0.918256	0.535104	0.789533
REACTOME_PHASE_0_RAPID_DEPOLARISATION	24	-0.287353	-0.914617	0.578	0.79729
REACTOME_EXTRA_NUCLEAR_ESTROGEN_SIGNALING	59	-0.236108	-0.912099	0.614931	0.80215
KEGG_GLUTATHIONE_METABOLISM	39	-0.262524	-0.911192	0.632163	0.803125
REACTOME_RESPIRATORY_ELECTRON_TRANSPORT_ATP_SYNTHESIS_BY_CHEMIOSMOTIC_COUPLING_AND_HEAT_PRODUCTION_BY_UNCOUPLING_PROTEINS	119	-0.206895	-0.907963	0.696296	0.809828
REACTOME_SIGNALING_BY_WNT_IN_CANCER	31	-0.26512	-0.907105	0.606589	0.810685
PID_AURORA_B_PATHWAY	38	-0.259943	-0.906981	0.607143	0.809753
REACTOME_VEGFR2_MEDIATED_VASCULAR_PERMEABILITY	25	-0.282481	-0.904552	0.57529	0.814293
KEGG_PARKINSONS_DISEASE	114	-0.205261	-0.901379	0.690741	0.820932
REACTOME_SUMOYLATION_OF_INTRACELLULAR_RECEPTORS	24	-0.279187	-0.8969	0.615534	0.830182
REACTOME_TRANSPORT_TO_THE_GOLGI_AND_SUBSEQUENT_MODIFICATION	161	-0.195071	-0.89544	0.742593	0.832403
REACTOME_HS_GAG_DEGRADATION	20	-0.296486	-0.894185	0.619145	0.83407
REACTOME_DECTIN_1_MEDIATED_NONCANONICAL_NF_KB_SIGNALING	58	-0.229776	-0.893156	0.646718	0.835227
PID_NETRIN_PATHWAY	31	-0.266211	-0.892907	0.652091	0.834481
REACTOME_SIGNALING_BY_FGFR2	58	-0.233259	-0.892462	0.662239	0.83431
REACTOME_FC_EPSILON_RECEPTOR_FCERI_SIGNALING	113	-0.205136	-0.890759	0.722	0.837014
REACTOME_DOWNREGULATION_OF_TGF_BETA_RECEPTOR_SIGNALING	26	-0.274657	-0.890254	0.61583	0.836929
REACTOME_CLASS_B_2_SECRETIN_FAMILY_RECEPTORS	40	-0.251661	-0.890024	0.642998	0.836199
PID_IL3_PATHWAY	20	-0.294149	-0.889886	0.636	0.835227
REACTOME_ACTIVATION_OF_BH3_ONLY_PROTEINS	29	-0.271624	-0.88945	0.636704	0.835025
PID_FRA_PATHWAY	34	-0.259353	-0.889013	0.648289	0.834733
REACTOME_ION_CHANNEL_TRANSPORT	115	-0.20417	-0.887468	0.718147	0.836907
REACTOME_SIGNALING_BY_FGFR1	38	-0.252359	-0.886512	0.651485	0.837878
SIG_BCR_SIGNALING_PATHWAY	36	-0.253791	-0.88447	0.653409	0.841454
REACTOME_REGULATION_OF_RAS_BY_GAPS	63	-0.224528	-0.883359	0.710317	0.842817
KEGG_PROTEIN_EXPORT	23	-0.279235	-0.883052	0.621118	0.842233
PID_CERAMIDE_PATHWAY	42	-0.248213	-0.880186	0.647727	0.847696
KEGG_GLYCOSAMINOGLYCAN_BIOSYNTHESIS_HEPARAN_SULFATE	20	-0.298895	-0.879772	0.626775	0.847409
REACTOME_SIGNALING_BY_FGFR2_IIIA_TM	19	-0.294365	-0.877397	0.639216	0.851543
PID_P38_ALPHA_BETA_PATHWAY	26	-0.270948	-0.875063	0.671698	0.855756
PID_DELTA_NP63_PATHWAY	39	-0.249306	-0.874147	0.652174	0.856514
REACTOME_SLC_MEDIATED_TRANSMEMBRANE_TRANSPORT	140	-0.195207	-0.873309	0.793834	0.857222
REACTOME_FORMATION_OF_THE_EARLY_ELONGATION_COMPLEX	31	-0.25753	-0.872964	0.647638	0.856658
REACTOME_C_TYPE_LECTIN_RECEPTORS_CLRS	108	-0.20376	-0.872729	0.732824	0.855922
REACTOME_TRIF_TICAM1_MEDIATED_TLR4_SIGNALING	92	-0.208483	-0.872245	0.708333	0.855707
BIOCARTA_NO1_PATHWAY	22	-0.287275	-0.869196	0.671815	0.861607
REACTOME_ANTIGEN_PRESENTATION:_FOLDING_ASSEMBLY_AND_PEPTIDE_LOADING_OF_CLASS_I_MHC	22	-0.280672	-0.868429	0.666041	0.861886
PID_RET_PATHWAY	37	-0.241848	-0.866983	0.703488	0.863779
REACTOME_MYD88_CASCADE_INITIATED_ON_PLASMA_MEMBRANE	79	-0.21589	-0.866088	0.734615	0.86455
PID_NECTIN_PATHWAY	29	-0.261643	-0.864612	0.666667	0.866617
REACTOME_SULFUR_AMINO_ACID_METABOLISM	24	-0.273841	-0.864148	0.652751	0.866359
REACTOME_ROLE_OF_PHOSPHOLIPIDS_IN_PHAGOCYTOSIS	17	-0.304666	-0.863713	0.65692	0.866138
KEGG_CYSTEINE_AND_METHIONINE_METABOLISM	26	-0.268783	-0.863257	0.678967	0.865877
REACTOME_REGULATION_OF_RUNX3_EXPRESSION_AND_ACTIVITY	54	-0.22729	-0.863006	0.72973	0.86519
REACTOME_EFFECTS_OF_PIP2_HYDROLYSIS	24	-0.275198	-0.862069	0.689587	0.865942
SA_B_CELL_RECEPTOR_COMPLEXES	21	-0.285251	-0.86147	0.640974	0.865989
REACTOME_DOWNSTREAM_SIGNALING_EVENTS_OF_B_CELL_RECEPTOR_BCR	76	-0.212923	-0.860827	0.745562	0.866098
REACTOME_MET_ACTIVATES_PTK2_SIGNALING	30	-0.257107	-0.856797	0.692623	0.873444
REACTOME_GLYCOSAMINOGLYCAN_METABOLISM	100	-0.200989	-0.85535	0.764368	0.875413
REACTOME_RNA_POLYMERASE_II_PRE_TRANSCRIPTION_EVENTS	75	-0.211621	-0.851985	0.773092	0.881309
REACTOME_DOWNSTREAM_SIGNALING_OF_ACTIVATED_FGFR1	20	-0.283919	-0.851242	0.629098	0.881593
BIOCARTA_MET_PATHWAY	31	-0.256976	-0.851159	0.710891	0.880487
REACTOME_REGULATION_OF_PTEN_GENE_TRANSCRIPTION	59	-0.222372	-0.850722	0.748479	0.88014
KEGG_ACUTE_MYELOID_LEUKEMIA	52	-0.225245	-0.850115	0.734463	0.880095
KEGG_DORSO_VENTRAL_AXIS_FORMATION	18	-0.289316	-0.849519	0.685393	0.880078
KEGG_MELANOMA	51	-0.226944	-0.845058	0.73805	0.888343
KEGG_INSULIN_SIGNALING_PATHWAY	117	-0.195347	-0.844036	0.829365	0.889248
REACTOME_COPI_DEPENDENT_GOLGI_TO_ER_RETROGRADE_TRAFFIC	84	-0.206644	-0.842999	0.790441	0.890096
REACTOME_INWARDLY_RECTIFYING_KPLUS_CHANNELS	16	-0.297397	-0.841817	0.675889	0.891217
REACTOME_TOLL_LIKE_RECEPTOR_9_TLR9_CASCADE	88	-0.202722	-0.839607	0.797732	0.894272
REACTOME_RHO_GTPASES_ACTIVATE_ROCKS	17	-0.290347	-0.838587	0.692457	0.895009
REACTOME_GLYCOGEN_SYNTHESIS	15	-0.300905	-0.835706	0.690802	0.899524
BIOCARTA_MAPK_PATHWAY	79	-0.206489	-0.834399	0.785851	0.900972
PID_ARF_3PATHWAY	19	-0.283836	-0.83347	0.717514	0.901633
REACTOME_SYNTHESIS_OF_IP3_AND_IP4_IN_THE_CYTOSOL	23	-0.265251	-0.83172	0.727823	0.903836
REACTOME_CA2PLUS_PATHWAY	48	-0.22989	-0.83092	0.749522	0.904105
PID_ECADHERIN_KERATINOCYTE_PATHWAY	19	-0.279648	-0.830751	0.693517	0.903178
REACTOME_REGULATION_OF_FZD_BY_UBIQUITINATION	15	-0.303277	-0.830522	0.701195	0.902321
PID_THROMBIN_PAR1_PATHWAY	36	-0.240869	-0.830071	0.747698	0.901862
KEGG_ADHERENS_JUNCTION	68	-0.211873	-0.829132	0.798113	0.902439
PID_INTEGRIN3_PATHWAY	33	-0.245969	-0.82745	0.740458	0.904501
REACTOME_CHONDROITIN_SULFATE_DERMATAN_SULFATE_METABOLISM	42	-0.226364	-0.826299	0.764479	0.905403
REACTOME_SIGNALING_BY_FGFR4	31	-0.240657	-0.824555	0.748571	0.907459
REACTOME_SYNTHESIS_OF_PC	22	-0.272164	-0.824097	0.704797	0.906993
REACTOME_REGULATION_OF_TP53_ACTIVITY_THROUGH_METHYLATION	19	-0.275991	-0.822294	0.728119	0.909063
PID_PRL_SIGNALING_EVENTS_PATHWAY	22	-0.26641	-0.820324	0.716763	0.911498
REACTOME_ANTIGEN_PROCESSING:_UBIQUITINATION_PROTEASOME_DEGRADATION	290	-0.166923	-0.819983	0.938294	0.910875
REACTOME_RESPIRATORY_ELECTRON_TRANSPORT	98	-0.190845	-0.811068	0.869245	0.926061
REACTOME_IMMUNOREGULATORY_INTERACTIONS_BETWEEN_A_LYMPHOID_AND_A_NON_LYMPHOID_CELL	34	-0.238273	-0.811066	0.794355	0.924771
PID_HIF1A_PATHWAY	19	-0.272361	-0.810249	0.728916	0.924981
BIOCARTA_RAS_PATHWAY	21	-0.271277	-0.807591	0.764933	0.928452
PID_KIT_PATHWAY	45	-0.218642	-0.806362	0.807921	0.929311
REACTOME_GPVI_MEDIATED_ACTIVATION_CASCADE	21	-0.262432	-0.804974	0.758687	0.930485
REACTOME_METABOLISM_OF_FAT_SOLUBLE_VITAMINS	28	-0.247501	-0.803129	0.785855	0.932417
REACTOME_INTERLEUKIN_3_INTERLEUKIN_5_AND_GM_CSF_SIGNALING	32	-0.24269	-0.79998	0.793796	0.93671
KEGG_SELENOAMINO_ACID_METABOLISM	24	-0.259991	-0.799912	0.762183	0.935539
REACTOME_FGFR1_MUTANT_RECEPTOR_ACTIVATION	25	-0.250746	-0.797151	0.756144	0.938922
REACTOME_SIGNAL_TRANSDUCTION_BY_L1	18	-0.274394	-0.796575	0.772727	0.938607
BIOCARTA_BCR_PATHWAY	27	-0.246704	-0.795174	0.760155	0.939613
REACTOME_ORGANELLE_BIOGENESIS_AND_MAINTENANCE	274	-0.162564	-0.791904	0.971591	0.943806
REACTOME_FORMATION_OF_ATP_BY_CHEMIOSMOTIC_COUPLING	18	-0.275312	-0.791105	0.785714	0.943821
REACTOME_LISTERIA_MONOCYTOGENES_ENTRY_INTO_HOST_CELLS	17	-0.267974	-0.789752	0.762994	0.944847
BIOCARTA_KERATINOCYTE_PATHWAY	42	-0.223618	-0.788727	0.8119	0.945181
REACTOME_SIGNALING_BY_INSULIN_RECEPTOR	52	-0.21088	-0.785791	0.83	0.948418
REACTOME_ZBP1_DAI_MEDIATED_INDUCTION_OF_TYPE_I_IFNS	18	-0.262993	-0.781934	0.782779	0.953175
REACTOME_SIGNALING_BY_NTRK1_TRKA	70	-0.194363	-0.781797	0.881423	0.952067
REACTOME_MRNA_DECAY_BY_5_TO_3_EXORIBONUCLEASE	15	-0.278007	-0.780791	0.778468	0.952418
BIOCARTA_HIVNEF_PATHWAY	53	-0.201835	-0.780288	0.860887	0.951905
REACTOME_TRANSCRIPTION_OF_THE_HIV_GENOME	64	-0.197589	-0.778423	0.891051	0.953457
REACTOME_CYTOSOLIC_SENSORS_OF_PATHOGEN_ASSOCIATED_DNA	58	-0.198683	-0.774695	0.889098	0.957876
SIG_CHEMOTAXIS	37	-0.221638	-0.774145	0.83397	0.957389
REACTOME_THE_CITRIC_ACID_TCA_CYCLE_AND_RESPIRATORY_ELECTRON_TRANSPORT	163	-0.168156	-0.773863	0.954825	0.956517
REACTOME_REGULATION_OF_CHOLESTEROL_BIOSYNTHESIS_BY_SREBP_SREBF	55	-0.202841	-0.773593	0.881834	0.955597
REACTOME_TAK1_ACTIVATES_NFKB_BY_PHOSPHORYLATION_AND_ACTIVATION_OF_IKKS_COMPLEX	29	-0.2302	-0.768552	0.822355	0.961857
REACTOME_LONG_TERM_POTENTIATION	18	-0.266582	-0.767657	0.802348	0.961892
BIOCARTA_NTHI_PATHWAY	21	-0.250428	-0.763926	0.806859	0.966089
KEGG_CITRATE_CYCLE_TCA_CYCLE	27	-0.232493	-0.763008	0.825743	0.966123
PID_A6B1_A6B4_INTEGRIN_PATHWAY	41	-0.215934	-0.761494	0.845098	0.966954
REACTOME_FCERI_MEDIATED_NF_KB_ACTIVATION	73	-0.18914	-0.759027	0.913793	0.969131
REACTOME_SIGNALING_BY_NTRKS	87	-0.182226	-0.754787	0.917004	0.973574
REACTOME_N_GLYCAN_TRIMMING_IN_THE_ER_AND_CALNEXIN_CALRETICULIN_CYCLE	35	-0.219917	-0.754691	0.851429	0.972411
REACTOME_GAMMA_CARBOXYLATION_HYPUSINE_FORMATION_AND_ARYLSULFATASE_ACTIVATION	30	-0.228596	-0.754311	0.828625	0.971632
KEGG_VIBRIO_CHOLERAE_INFECTION	41	-0.209458	-0.752311	0.892339	0.973004
REACTOME_METABOLISM_OF_POLYAMINES	57	-0.199486	-0.752289	0.891459	0.971725
KEGG_TASTE_TRANSDUCTION	15	-0.266141	-0.752054	0.800805	0.970733
REACTOME_MTORC1_MEDIATED_SIGNALLING	22	-0.246885	-0.749063	0.822761	0.973283
REACTOME_SIGNALING_BY_PDGF	50	-0.202088	-0.747646	0.893788	0.973883
KEGG_SNARE_INTERACTIONS_IN_VESICULAR_TRANSPORT	35	-0.213885	-0.746059	0.887246	0.974581
REACTOME_DNA_DAMAGE_RECOGNITION_IN_GG_NER	37	-0.213995	-0.74568	0.862136	0.973773
REACTOME_GLYOXYLATE_METABOLISM_AND_GLYCINE_DEGRADATION	18	-0.253051	-0.745181	0.838	0.973114
REACTOME_CITRIC_ACID_CYCLE_TCA_CYCLE	22	-0.240066	-0.744248	0.855491	0.972984
REACTOME_SIGNALING_BY_THE_B_CELL_RECEPTOR_BCR	95	-0.175329	-0.743597	0.926923	0.972512
KEGG_OXIDATIVE_PHOSPHORYLATION	113	-0.170965	-0.74159	0.954023	0.973498
REACTOME_METABOLISM_OF_VITAMINS_AND_COFACTORS	146	-0.165465	-0.741491	0.974265	0.972327
BIOCARTA_CXCR4_PATHWAY	17	-0.252607	-0.741466	0.813953	0.971079
PID_P38_MK2_PATHWAY	19	-0.249497	-0.739659	0.826087	0.971945
REACTOME_FGFR2_MUTANT_RECEPTOR_ACTIVATION	22	-0.241452	-0.736614	0.854806	0.974208
PID_MET_PATHWAY	76	-0.18084	-0.735688	0.926829	0.973987
REACTOME_ACTIVATION_OF_GENE_EXPRESSION_BY_SREBF_SREBP	42	-0.202874	-0.734383	0.891892	0.974141
REACTOME_CLEC7A_DECTIN_1_SIGNALING	92	-0.175368	-0.733863	0.945489	0.973389
REACTOME_CLASS_I_MHC_MEDIATED_ANTIGEN_PROCESSING_PRESENTATION	338	-0.146539	-0.730295	1	0.976163
REACTOME_DAP12_SIGNALING	17	-0.254566	-0.730168	0.853755	0.975032
PID_IL23_PATHWAY	17	-0.249363	-0.729239	0.843284	0.974855
REACTOME_APOPTOTIC_EXECUTION_PHASE	47	-0.198318	-0.728201	0.917808	0.974705
BIOCARTA_CERAMIDE_PATHWAY	21	-0.239574	-0.727958	0.856061	0.973697
REACTOME_DOWNSTREAM_TCR_SIGNALING	77	-0.177589	-0.725774	0.945233	0.974855
REACTOME_JNK_C_JUN_KINASES_PHOSPHORYLATION_AND_ACTIVATION_MEDIATED_BY_ACTIVATED_HUMAN_TAK1	22	-0.237922	-0.724582	0.853107	0.974871
PID_INSULIN_GLUCOSE_PATHWAY	22	-0.233315	-0.723289	0.863821	0.974992
REACTOME_METABOLISM_OF_WATER_SOLUBLE_VITAMINS_AND_COFACTORS	101	-0.169597	-0.721927	0.961905	0.975123
REACTOME_SIGNALING_BY_FGFR_IN_DISEASE	52	-0.192556	-0.71875	0.930657	0.977097
BIOCARTA_PTDINS_PATHWAY	22	-0.228962	-0.716415	0.872	0.978136
BIOCARTA_HCMV_PATHWAY	16	-0.25561	-0.714597	0.866038	0.97867
SIG_PIP3_SIGNALING_IN_B_LYMPHOCYTES	27	-0.219283	-0.714313	0.900574	0.977675
REACTOME_COMPLEX_I_BIOGENESIS	54	-0.192205	-0.713449	0.944547	0.97724
BIOCARTA_PTEN_PATHWAY	17	-0.242067	-0.705862	0.873518	0.983274
PID_RHOA_PATHWAY	41	-0.199841	-0.705725	0.914773	0.982137
BIOCARTA_EPO_PATHWAY	18	-0.242868	-0.702991	0.878327	0.983386
REACTOME_RIP_MEDIATED_NFKB_ACTIVATION_VIA_ZBP1	15	-0.257858	-0.702155	0.843254	0.982812
PID_LYSOPHOSPHOLIPID_PATHWAY	58	-0.184164	-0.701868	0.954631	0.981802
BIOCARTA_HDAC_PATHWAY	23	-0.22252	-0.700979	0.899225	0.981359
REACTOME_NEDDYLATION	218	-0.147638	-0.699426	0.998145	0.981482
REACTOME_DOWNSTREAM_SIGNALING_OF_ACTIVATED_FGFR4	17	-0.242766	-0.693389	0.883117	0.98541
REACTOME_RNA_POLYMERASE_III_TRANSCRIPTION_INITIATION_FROM_TYPE_1_PROMOTER	28	-0.213878	-0.693259	0.911708	0.984293
REACTOME_COPII_MEDIATED_VESICLE_TRANSPORT	63	-0.179814	-0.692668	0.959615	0.983503
REACTOME_DISEASES_OF_METABOLISM	69	-0.172948	-0.690003	0.966	0.984422
REACTOME_PROCESSING_OF_SMDT1	16	-0.242918	-0.689753	0.888046	0.983383
PID_INSULIN_PATHWAY	43	-0.190755	-0.685638	0.933206	0.985348
BIOCARTA_MITOCHONDRIA_PATHWAY	18	-0.232201	-0.680253	0.88932	0.988303
REACTOME_INTERCONVERSION_OF_NUCLEOTIDE_DI_AND_TRIPHOSPHATES	27	-0.209501	-0.679685	0.934866	0.987488
REACTOME_NEGATIVE_REGULATION_OF_FGFR2_SIGNALING	23	-0.211746	-0.679074	0.914339	0.986664
REACTOME_TNF_SIGNALING	41	-0.190078	-0.678579	0.953935	0.985771
REACTOME_INTERLEUKIN_1_SIGNALING	93	-0.15905	-0.675963	0.982987	0.986407
BIOCARTA_ERAD_PATHWAY	19	-0.225733	-0.674062	0.893281	0.986433
REACTOME_ASSEMBLY_OF_THE_HIV_VIRION	16	-0.242433	-0.668898	0.908915	0.988805
REACTOME_HEDGEHOG_ON_STATE	81	-0.161992	-0.66229	0.983471	0.991964
REACTOME_MITOCHONDRIAL_FATTY_ACID_BETA_OXIDATION	31	-0.195751	-0.660176	0.944773	0.991984
PID_EPHA_FWDPATHWAY	22	-0.212952	-0.660052	0.923954	0.990827
REACTOME_ANTIGEN_PROCESSING_CROSS_PRESENTATION	83	-0.158967	-0.658906	0.989267	0.990292
KEGG_ALZHEIMERS_DISEASE	142	-0.146147	-0.655301	1	0.991195
PID_ECADHERIN_NASCENT_AJ_PATHWAY	36	-0.188119	-0.651981	0.965184	0.991786
PID_IL1_PATHWAY	29	-0.197885	-0.65177	0.950096	0.990662
REACTOME_RNA_POLYMERASE_III_TRANSCRIPTION	41	-0.177741	-0.63825	0.968191	0.996608
REACTOME_CHONDROITIN_SULFATE_BIOSYNTHESIS	16	-0.230341	-0.636791	0.903614	0.996121
PID_TGFBR_PATHWAY	52	-0.167279	-0.62719	0.978805	0.999231
REACTOME_NEF_MEDIATES_DOWN_MODULATION_OF_CELL_SURFACE_RECEPTORS_BY_RECRUITING_THEM_TO_CLATHRIN_ADAPTERS	17	-0.2117	-0.625239	0.943689	0.998855
REACTOME_MITOPHAGY	27	-0.195861	-0.622497	0.94403	0.998782
REACTOME_DAP12_INTERACTIONS	20	-0.205265	-0.608037	0.954373	1
REACTOME_REGULATION_OF_TNFR1_SIGNALING	32	-0.177153	-0.597098	0.972603	1
REACTOME_PROTEIN_METHYLATION	17	-0.209043	-0.597062	0.961315	1
BIOCARTA_CALCINEURIN_PATHWAY	17	-0.202723	-0.587117	0.958824	1
KEGG_B_CELL_RECEPTOR_SIGNALING_PATHWAY	55	-0.153252	-0.584088	0.988095	1
REACTOME_TGF_BETA_RECEPTOR_SIGNALING_ACTIVATES_SMADS	31	-0.176421	-0.583322	0.974453	1
REACTOME_CALNEXIN_CALRETICULIN_CYCLE	26	-0.177107	-0.581502	0.986111	1
REACTOME_NEGATIVE_REGULATION_OF_FGFR1_SIGNALING	23	-0.185668	-0.578097	0.968191	1
REACTOME_NEGATIVE_REGULATION_OF_FGFR3_SIGNALING	22	-0.187175	-0.577696	0.976424	1
REACTOME_FCERI_MEDIATED_CAPLUS2_MOBILIZATION	20	-0.187315	-0.560274	0.97451	1
REACTOME_TCR_SIGNALING	90	-0.130725	-0.554671	1	1
REACTOME_MAP3K8_TPL2_DEPENDENT_MAPK1_3_ACTIVATION	16	-0.193401	-0.548226	0.976789	1
PID_HEDGEHOG_GLI_PATHWAY	45	-0.151505	-0.54822	0.997992	1
REACTOME_PIWI_INTERACTING_RNA_PIRNA_BIOGENESIS	19	-0.186708	-0.542995	0.986641	1
BIOCARTA_41BB_PATHWAY	15	-0.19551	-0.542672	0.978389	1
PID_EPHA2_FWD_PATHWAY	18	-0.179966	-0.529772	0.990672	1
REACTOME_TNFR2_NON_CANONICAL_NF_KB_PATHWAY	79	-0.12997	-0.527329	0.998138	1
REACTOME_VISUAL_PHOTOTRANSDUCTION	49	-0.14056	-0.520008	1	1
REACTOME_MITOCHONDRIAL_TRANSLATION	95	-0.12126	-0.512812	1	1
REACTOME_SIGNALING_BY_FGFR2_IN_DISEASE	32	-0.147044	-0.501984	0.998024	1
REACTOME_CTLA4_INHIBITORY_SIGNALING	17	-0.164552	-0.470425	0.992395	1
KEGG_GLYCOSAMINOGLYCAN_DEGRADATION	17	-0.159519	-0.468254	0.99802	1
REACTOME_RNA_POLYMERASE_III_TRANSCRIPTION_INITIATION_FROM_TYPE_3_PROMOTER	28	-0.138671	-0.447316	1	1
KEGG_PORPHYRIN_AND_CHLOROPHYLL_METABOLISM	21	-0.136803	-0.410925	1	0.999656
REACTOME_DNA_REPLICATION_PRE_INITIATION	82	-0.482288	-1.97899	0	0.0046246
REACTOME_RRNA_PROCESSING_IN_THE_NUCLEUS_AND_CYTOSOL	187	-0.432817	-1.99247	0	0.00396228
REACTOME_S_PHASE	158	-0.440712	-1.99432	0	0.00399808
REACTOME_DNA_REPLICATION	124	-0.452405	-1.99694	0	0.0040046
REACTOME_REPRODUCTION	96	-0.474085	-2.00281	0	0.00376642
REACTOME_SIRT1_NEGATIVELY_REGULATES_RRNA_EXPRESSION	54	-0.533019	-2.00448	0	0.00376593
REACTOME_MITOTIC_G1_G1_S_PHASES	146	-0.448442	-2.01674	0	0.00309773
REACTOME_BASE_EXCISION_REPAIR	81	-0.49672	-2.02049	0	0.00315451
REACTOME_LAGGING_STRAND_SYNTHESIS	20	-0.678388	-2.02244	0	0.00313101
REACTOME_FORMATION_OF_THE_BETA_CATENIN:TCF_TRANSACTIVATING_COMPLEX	75	-0.49836	-2.03084	0	0.00282504
REACTOME_AMYLOID_FIBER_FORMATION	78	-0.512805	-2.03953	0	0.00249999
REACTOME_OXIDATIVE_STRESS_INDUCED_SENESCENCE	109	-0.470068	-2.04914	0	0.00227449
REACTOME_TRANSPORT_OF_THE_SLBP_DEPENDANT_MATURE_MRNA	35	-0.598921	-2.05279	0	0.00212284
REACTOME_METABOLISM_OF_NON_CODING_RNA	53	-0.542774	-2.0541	0	0.00215526
REACTOME_MUSCLE_CONTRACTION	142	-0.461671	-2.0579	0	0.00199973
REACTOME_EXTENSION_OF_TELOMERES	29	-0.633267	-2.06709	0	0.00187906
REACTOME_DNA_DOUBLE_STRAND_BREAK_REPAIR	155	-0.459526	-2.07796	0	0.00163578
PID_UPA_UPAR_PATHWAY	26	0.486944	1.55531	0.0526316	0.523713
REACTOME_ESTROGEN_DEPENDENT_GENE_EXPRESSION	128	-0.470227	-2.08065	0	0.00165521
REACTOME_TRANSPORT_OF_MATURE_MRNAS_DERIVED_FROM_INTRONLESS_TRANSCRIPTS	42	-0.582506	-2.08417	0	0.00167146
REACTOME_ACTIVATED_PKN1_STIMULATES_TRANSCRIPTION_OF_AR_ANDROGEN_RECEPTOR_REGULATED_GENES_KLK2_AND_KLK3	51	-0.557122	-2.08742	0	0.00163304
REACTOME_TELOMERE_C_STRAND_LAGGING_STRAND_SYNTHESIS	24	-0.662071	-2.1098	0	0.00145555
REACTOME_NUCLEOSOME_ASSEMBLY	64	-0.537003	-2.11456	0	0.00139986
REACTOME_HOMOLOGY_DIRECTED_REPAIR	128	-0.48075	-2.11591	0	0.00147763
REACTOME_TRANSCRIPTIONAL_REGULATION_OF_GRANULOPOIESIS	70	-0.531555	-2.12305	0	0.00156455
REACTOME_RMTS_METHYLATE_HISTONE_ARGININES	64	-0.548487	-2.12958	0	0.00150416
REACTOME_GENE_SILENCING_BY_RNA	112	-0.496846	-2.13002	0	0.00160444
REACTOME_ACTIVATION_OF_THE_PRE_REPLICATIVE_COMPLEX	32	-0.629772	-2.13189	0	0.0016306
KEGG_SYSTEMIC_LUPUS_ERYTHEMATOSUS	71	-0.521766	-2.13344	0	0.00175603
REACTOME_MEIOSIS	89	-0.509391	-2.13422	0	0.00190237
REACTOME_PRC2_METHYLATES_HISTONES_AND_DNA	59	-0.562092	-2.14967	0	0.00127335
REACTOME_CONDENSATION_OF_PROPHASE_CHROMOSOMES	59	-0.551482	-2.1568	0	0.00127387
REACTOME_DNA_METHYLATION	50	-0.580674	-2.1915	0	0.000842915
REACTOME_KERATAN_SULFATE_KERATIN_METABOLISM	28	0.446499	1.47669	0.0507099	0.480573
KEGG_STEROID_BIOSYNTHESIS	15	0.531365	1.4743	0.0653465	0.474631
REACTOME_ACYL_CHAIN_REMODELLING_OF_PE	15	0.518894	1.46583	0.078	0.488003
REACTOME_INSULIN_PROCESSING	21	0.466119	1.4655	0.0690377	0.475895
REACTOME_SIALIC_ACID_METABOLISM	27	0.448441	1.45734	0.0518672	0.489047
REACTOME_SIGNALLING_TO_ERKS	30	0.437544	1.44553	0.0524194	0.515517
REACTOME_NEGATIVE_REGULATION_OF_MET_ACTIVITY	19	0.477732	1.44327	0.0661479	0.509595
REACTOME_ADHERENS_JUNCTIONS_INTERACTIONS	27	0.449803	1.44112	0.0583501	0.503961
REACTOME_TELOMERE_MAINTENANCE	71	-0.546602	-2.20969	0	0.000630397
KEGG_VEGF_SIGNALING_PATHWAY	56	0.381162	1.42853	0.0512295	0.519267
PID_S1P_S1P3_PATHWAY	26	0.438247	1.42714	0.0662393	0.512089
REACTOME_CYTOCHROME_P450_ARRANGED_BY_SUBSTRATE_TYPE	23	0.454439	1.42372	0.0848485	0.511121
REACTOME_INTERLEUKIN_37_SIGNALING	16	0.508394	1.42133	0.0684647	0.507444
REACTOME_MEIOTIC_RECOMBINATION	67	-0.561301	-2.21083	0	0.000720454
REACTOME_TRANSCRIPTIONAL_REGULATION_BY_SMALL_RNAS	92	-0.526397	-2.22264	0	0.000639521
KEGG_DNA_REPLICATION	34	-0.649109	-2.25421	0	0.000263208
NABA_PROTEOGLYCANS	22	0.449936	1.39698	0.0818363	0.545138
PID_E2F_PATHWAY	69	-0.567347	-2.27282	0	0.000329009
KEGG_GLYCOSPHINGOLIPID_BIOSYNTHESIS_LACTO_AND_NEOLACTO_SERIES	15	0.495577	1.384	0.117647	0.567663
PID_RAC1_PATHWAY	47	0.37456	1.38296	0.0541667	0.560322
KEGG_NICOTINATE_AND_NICOTINAMIDE_METABOLISM	21	0.455583	1.36822	0.10559	0.60178
REACTOME_SYNTHESIS_OF_SUBSTRATES_IN_N_GLYCAN_BIOSYTHESIS	57	0.356581	1.36657	0.0663812	0.596669
KEGG_PEROXISOME	67	0.346315	1.36317	0.0560345	0.598007
REACTOME_ELASTIC_FIBRE_FORMATION	40	0.383072	1.36287	0.079922	0.588579
REACTOME_CHROMOSOME_MAINTENANCE	98	-0.541162	-2.27434	0	0.000438679
REACTOME_MOLECULES_ASSOCIATED_WITH_ELASTIC_FIBRES	33	0.392251	1.35568	0.0893246	0.593478
REACTOME_SEMAPHORIN_INTERACTIONS	56	0.354833	1.3547	0.0668058	0.586587
REACTOME_DNA_STRAND_ELONGATION	32	-0.698711	-2.35198	0	0
KEGG_RIG_I_LIKE_RECEPTOR_SIGNALING_PATHWAY	49	0.366224	1.35192	0.0720165	0.576795
REACTOME_DOPAMINE_NEUROTRANSMITTER_RELEASE_CYCLE	19	0.453023	1.33876	0.125532	0.612868
PID_AJDISS_2PATHWAY	41	0.371697	1.32891	0.0953347	0.63844
BIOCARTA_NDKDYNAMIN_PATHWAY	16	0.465643	1.32743	0.136646	0.634176
REACTOME_ARACHIDONIC_ACID_METABOLISM	26	0.414679	1.32404	0.123457	0.636819
REACTOME_LDL_CLEARANCE	16	0.46731	1.32334	0.118217	0.630028
REACTOME_DETOXIFICATION_OF_REACTIVE_OXYGEN_SPECIES	28	0.400076	1.32324	0.10041	0.621147
KEGG_PPAR_SIGNALING_PATHWAY	42	0.363483	1.32282	0.104208	0.613691
REACTOME_TRIGLYCERIDE_METABOLISM	22	0.423749	1.3216	0.139293	0.608987
PID_INTEGRIN_A4B1_PATHWAY	31	0.392786	1.31912	0.110883	0.608472
REACTOME_ENDOGENOUS_STEROLS	18	0.448785	1.31529	0.144603	0.612533
PID_LYMPH_ANGIOGENESIS_PATHWAY	23	0.42472	1.31452	0.114919	0.60694
REACTOME_CELL_SURFACE_INTERACTIONS_AT_THE_VASCULAR_WALL	77	0.329048	1.31365	0.0657084	0.601559
REACTOME_STRIATED_MUSCLE_CONTRACTION	31	-0.707302	-2.3614	0	0
REACTOME_SYNAPTIC_ADHESION_LIKE_MOLECULES	15	0.459674	1.30491	0.143725	0.614812
REACTOME_GLUCAGON_LIKE_PEPTIDE_1_GLP1_REGULATES_INSULIN_SECRETION	29	0.392797	1.30461	0.124183	0.60777
REACTOME_G_ALPHA_Q_SIGNALLING_EVENTS	104	0.30297	1.29973	0.0705645	0.616077
REACTOME_PROTEIN_PROTEIN_INTERACTIONS_AT_SYNAPSES	63	0.332569	1.2984	0.0826446	0.612267
REACTOME_SPHINGOLIPID_DE_NOVO_BIOSYNTHESIS	37	0.374162	1.29798	0.119675	0.606071
REACTOME_SIGNALING_BY_VEGF	91	0.308138	1.28858	0.0935412	0.630481
REACTOME_METABOLIC_DISORDERS_OF_BIOLOGICAL_OXIDATION_ENZYMES	19	0.426994	1.28812	0.152475	0.62418
REACTOME_O_LINKED_GLYCOSYLATION_OF_MUCINS	34	0.377334	1.28646	0.132898	0.62192
KEGG_GLYCEROLIPID_METABOLISM	39	0.36497	1.28078	0.122984	0.63363
REACTOME_EPHRIN_SIGNALING	19	0.434016	1.27985	0.150313	0.629469
REACTOME_PHASE_II_CONJUGATION_OF_COMPOUNDS	58	0.327843	1.27839	0.0808511	0.627176
PID_PDGFRB_PATHWAY	120	0.289843	1.27741	0.0725275	0.623149
PID_CASPASE_PATHWAY	46	0.340778	1.27495	0.107822	0.624224
PID_VEGFR1_2_PATHWAY	64	0.327356	1.27388	0.0910973	0.620846
REACTOME_NEUREXINS_AND_NEUROLIGINS	39	0.356126	1.27367	0.121704	0.614568
KEGG_FC_EPSILON_RI_SIGNALING_PATHWAY	50	0.340811	1.26839	0.118012	0.625304
KEGG_LEISHMANIA_INFECTION	37	0.36167	1.26468	0.145161	0.631241
KEGG_LONG_TERM_POTENTIATION	53	0.333886	1.26306	0.105372	0.630028
REACTOME_CLASS_I_PEROXISOMAL_MEMBRANE_PROTEIN_IMPORT	20	0.428628	1.26086	0.160612	0.630705
KEGG_FC_GAMMA_R_MEDIATED_PHAGOCYTOSIS	73	0.314585	1.26051	0.102564	0.625037
REACTOME_G_PROTEIN_MEDIATED_EVENTS	43	0.347275	1.2585	0.127016	0.625405
REACTOME_SYNTHESIS_OF_BILE_ACIDS_AND_BILE_SALTS_VIA_7ALPHA_HYDROXYCHOLESTEROL	16	0.432928	1.25723	0.186047	0.623347
BIOCARTA_MCALPAIN_PATHWAY	15	0.446439	1.25465	0.186583	0.625343
NABA_CORE_MATRISOME	184	0.271	1.25446	0.0641026	0.619762
REACTOME_CELL_CELL_COMMUNICATION	92	0.299543	1.25367	0.0985011	0.616145
REACTOME_PEROXISOMAL_LIPID_METABOLISM	25	0.403844	1.25243	0.163306	0.613926
KEGG_REGULATION_OF_AUTOPHAGY	19	0.429908	1.2521	0.183369	0.608796
REACTOME_SPHINGOLIPID_METABOLISM	75	0.313805	1.2459	0.122449	0.62203
REACTOME_SIGNALING_BY_RETINOIC_ACID	25	0.39121	1.24501	0.164927	0.618831
REACTOME_CA_DEPENDENT_EVENTS	30	0.373465	1.24188	0.156057	0.623118
REACTOME_COOPERATION_OF_PDCL_PHLP1_AND_TRIC_CCT_IN_G_PROTEIN_BETA_FOLDING	29	0.373381	1.23867	0.2	0.627887
REACTOME_DISEASES_OF_IMMUNE_SYSTEM	19	0.417079	1.23865	0.192308	0.622099
KEGG_HEDGEHOG_SIGNALING_PATHWAY	33	0.36367	1.23827	0.17735	0.617613
REACTOME_CRISTAE_FORMATION	31	0.369252	1.23616	0.174442	0.618774
REACTOME_G_ALPHA_I_SIGNALLING_EVENTS	183	0.26479	1.23547	0.0631365	0.615325
PID_ECADHERIN_STABILIZATION_PATHWAY	36	0.359452	1.23261	0.174603	0.619384
PID_IL8_CXCR2_PATHWAY	25	0.385281	1.23155	0.188755	0.617151
KEGG_FRUCTOSE_AND_MANNOSE_METABOLISM	29	0.367446	1.23153	0.181818	0.611783
REACTOME_G_BETA:GAMMA_SIGNALLING_THROUGH_PI3KGAMMA	15	0.440186	1.22888	0.219316	0.614865
BIOCARTA_EDG1_PATHWAY	19	0.417309	1.22417	0.204499	0.624297
REACTOME_PLATELET_ACTIVATION_SIGNALING_AND_AGGREGATION	188	0.260442	1.2198	0.0926316	0.632939
KEGG_NATURAL_KILLER_CELL_MEDIATED_CYTOTOXICITY	67	0.307254	1.2195	0.153017	0.628635
REACTOME_CELL_CELL_JUNCTION_ORGANIZATION	41	0.340977	1.21497	0.188867	0.637597
REACTOME_FATTY_ACID_METABOLISM	120	0.277302	1.2122	0.124248	0.641173
PID_NCADHERIN_PATHWAY	30	0.362212	1.20862	0.194274	0.64739
REACTOME_TBC_RABGAPS	42	0.333606	1.20851	0.175758	0.642334
REACTOME_ENDOSOMAL_SORTING_COMPLEX_REQUIRED_FOR_TRANSPORT_ESCRT	30	0.358602	1.20069	0.204545	0.662426
PID_TRAIL_PATHWAY	25	0.38252	1.19778	0.233129	0.666529
REACTOME_NEUROTRANSMITTER_RELEASE_CYCLE	32	0.354529	1.19556	0.204969	0.668463
KEGG_O_GLYCAN_BIOSYNTHESIS	21	0.393649	1.1916	0.231579	0.675629
PID_ARF6_PATHWAY	25	0.371241	1.19094	0.2173	0.672262
PID_ERBB1_RECEPTOR_PROXIMAL_PATHWAY	34	0.349551	1.18967	0.215686	0.671154
REACTOME_MAP2K_AND_MAPK_ACTIVATION	33	0.346446	1.18262	0.23622	0.689625
REACTOME_CRMPS_IN_SEMA3A_SIGNALING	16	0.413696	1.1826	0.232143	0.684329
REACTOME_REGULATION_OF_INSULIN_SECRETION	53	0.310065	1.18034	0.179842	0.686958
REACTOME_MICROAUTOPHAGY	25	0.368406	1.17857	0.251055	0.687394
REACTOME_BUDDING_AND_MATURATION_OF_HIV_VIRION	27	0.361131	1.17185	0.241758	0.704646
PID_TOLL_ENDOGENOUS_PATHWAY	19	0.385394	1.1713	0.233918	0.701159
PID_CXCR4_PATHWAY	80	0.284056	1.16855	0.171247	0.705114
NABA_SECRETED_FACTORS	125	0.263062	1.16679	0.135484	0.705901
REACTOME_G_ALPHA_12_13_SIGNALLING_EVENTS	60	0.304633	1.16582	0.217865	0.703861
BIOCARTA_ARENRF2_PATHWAY	17	0.404873	1.16502	0.26087	0.701361
REACTOME_TRANSPORT_OF_BILE_SALTS_AND_ORGANIC_ACIDS_METAL_IONS_AND_AMINE_COMPOUNDS	40	0.327835	1.16324	0.236402	0.702453
REACTOME_SIGNALING_BY_SCF_KIT	36	0.33569	1.16196	0.218437	0.701446
REACTOME_SIGNALING_BY_MODERATE_KINASE_ACTIVITY_BRAF_MUTANTS	38	0.328932	1.16058	0.217484	0.700998
PID_TXA2PATHWAY	41	0.323358	1.15899	0.214737	0.70102
REACTOME_PEPTIDE_HORMONE_METABOLISM	45	0.311859	1.15332	0.220238	0.71485
REACTOME_HEMOSTASIS	424	0.221852	1.14954	0.0901099	0.722506
NABA_ECM_REGULATORS	128	0.256363	1.14575	0.196687	0.730679
REACTOME_PLATELET_HOMEOSTASIS	62	0.293081	1.14382	0.237154	0.731989
REACTOME_REGULATION_OF_MECP2_EXPRESSION_AND_ACTIVITY	31	0.340257	1.1435	0.278586	0.728015
BIOCARTA_NFKB_PATHWAY	19	0.39608	1.14303	0.279022	0.7245
REACTOME_INTEGRATION_OF_ENERGY_METABOLISM	76	0.278604	1.14065	0.207819	0.727902
REACTOME_DOWNSTREAM_SIGNALING_OF_ACTIVATED_FGFR3	18	0.397428	1.13833	0.304348	0.730782
REACTOME_ADRENALINE_NORADRENALINE_INHIBITS_INSULIN_SECRETION	18	0.39085	1.13791	0.288201	0.727297
REACTOME_GLUTAMATE_NEUROTRANSMITTER_RELEASE_CYCLE	18	0.384771	1.13384	0.282209	0.736287
BIOCARTA_LIS1_PATHWAY	16	0.386969	1.1331	0.304609	0.73395
REACTOME_PI_METABOLISM	70	0.284987	1.13222	0.259921	0.732157
KEGG_HEMATOPOIETIC_CELL_LINEAGE	27	0.352702	1.12923	0.265823	0.737164
REACTOME_DARPP_32_EVENTS	22	0.360258	1.12498	0.273092	0.746848
REACTOME_INTERLEUKIN_RECEPTOR_SHC_SIGNALING	15	0.395708	1.12022	0.315451	0.758199
REACTOME_CELL_JUNCTION_ORGANIZATION	65	0.290612	1.12021	0.23956	0.753387
REACTOME_CASPASE_ACTIVATION_VIA_EXTRINSIC_APOPTOTIC_SIGNALLING_PATHWAY	22	0.359358	1.11709	0.298279	0.759308
KEGG_GALACTOSE_METABOLISM	20	0.365414	1.11653	0.303748	0.756481
REACTOME_GABA_RECEPTOR_ACTIVATION	27	0.345262	1.11634	0.302832	0.75236
KEGG_AMINO_SUGAR_AND_NUCLEOTIDE_SUGAR_METABOLISM	41	0.316389	1.11459	0.276008	0.753892
KEGG_GNRH_SIGNALING_PATHWAY	74	0.275404	1.11342	0.257202	0.753202
REACTOME_METAL_ION_SLC_TRANSPORTERS	18	0.380914	1.11254	0.315582	0.751329
KEGG_CYTOKINE_CYTOKINE_RECEPTOR_INTERACTION	104	0.260595	1.10897	0.252174	0.758777
PID_ERBB1_INTERNALIZATION_PATHWAY	39	0.313419	1.10725	0.272349	0.760053
REACTOME_REGULATION_OF_ACTIN_DYNAMICS_FOR_PHAGOCYTIC_CUP_FORMATION	51	0.292446	1.10725	0.257669	0.755487
REACTOME_MISCELLANEOUS_TRANSPORT_AND_BINDING_EVENTS	21	0.368922	1.10582	0.324324	0.755809
PID_ER_NONGENOMIC_PATHWAY	35	0.316489	1.1018	0.27789	0.765205
PID_P38_ALPHA_BETA_DOWNSTREAM_PATHWAY	35	0.318515	1.09886	0.321041	0.770711
REACTOME_REGULATED_NECROSIS	17	0.389411	1.09866	0.325726	0.766725
REACTOME_LAMININ_INTERACTIONS	28	0.335005	1.09794	0.32563	0.764603
REACTOME_GOLGI_ASSOCIATED_VESICLE_BIOGENESIS	53	0.286098	1.0979	0.266376	0.760299
REACTOME_SIGNALING_BY_RAS_MUTANTS	48	0.293834	1.09661	0.285421	0.760003
REACTOME_ENERGY_DEPENDENT_REGULATION_OF_MTOR_BY_LKB1_AMPK	28	0.331136	1.09272	0.326733	0.768511
REACTOME_MTOR_SIGNALLING	39	0.30697	1.0924	0.310112	0.765128
REACTOME_SYNTHESIS_OF_BILE_ACIDS_AND_BILE_SALTS	24	0.350245	1.09181	0.33871	0.762844
REACTOME_BILE_ACID_AND_BILE_SALT_METABOLISM	26	0.336649	1.09061	0.306695	0.762455
KEGG_SPHINGOLIPID_METABOLISM	30	0.318419	1.08902	0.300221	0.763278
REACTOME_MHC_CLASS_II_ANTIGEN_PRESENTATION	92	0.256531	1.08743	0.302832	0.764102
REACTOME_GENE_AND_PROTEIN_EXPRESSION_BY_JAK_STAT_SIGNALING_AFTER_INTERLEUKIN_12_STIMULATION	30	0.328272	1.08698	0.320487	0.761311
PID_CD40_PATHWAY	27	0.328267	1.08347	0.341719	0.768471
PID_FAS_PATHWAY	33	0.319869	1.08143	0.335938	0.771055
PID_FCER1_PATHWAY	46	0.294613	1.07961	0.328657	0.772788
REACTOME_N_GLYCAN_ANTENNAE_ELONGATION_IN_THE_MEDIAL_TRANS_GOLGI	19	0.354208	1.07892	0.335366	0.77095
REACTOME_RESPONSE_TO_ELEVATED_PLATELET_CYTOSOLIC_CA2PLUS	98	0.251602	1.07745	0.280269	0.77147
REACTOME_ACTIVATION_OF_KAINATE_RECEPTORS_UPON_GLUTAMATE_BINDING	20	0.358828	1.07622	0.359184	0.771413
REACTOME_TRANS_GOLGI_NETWORK_VESICLE_BUDDING	67	0.268618	1.07579	0.319058	0.768738
REACTOME_AXON_GUIDANCE	473	0.208395	1.0739	0.224101	0.770614
REACTOME_SEMA3A_PAK_DEPENDENT_AXON_REPULSION	16	0.378852	1.07369	0.379668	0.767221
REACTOME_PURINE_CATABOLISM	16	0.376043	1.06935	0.374459	0.777288
REACTOME_SEMA4D_IN_SEMAPHORIN_SIGNALING	21	0.343974	1.06784	0.339056	0.778269
REACTOME_SIGNALING_BY_BMP	24	0.336078	1.06717	0.346154	0.776593
REACTOME_TRANSLOCATION_OF_SLC2A4_GLUT4_TO_THE_PLASMA_MEMBRANE	60	0.270045	1.06578	0.355102	0.776989
REACTOME_POST_TRANSLATIONAL_MODIFICATION:_SYNTHESIS_OF_GPI_ANCHORED_PROTEINS	50	0.285522	1.06564	0.358674	0.77347
REACTOME_BIOSYNTHESIS_OF_THE_N_GLYCAN_PRECURSOR_DOLICHOL_LIPID_LINKED_OLIGOSACCHARIDE_LLO_AND_TRANSFER_TO_A_NASCENT_PROTEIN	72	0.264137	1.06426	0.334012	0.773874
KEGG_LEUKOCYTE_TRANSENDOTHELIAL_MIGRATION	75	0.261578	1.05955	0.329621	0.784994
REACTOME_INTERLEUKIN_12_FAMILY_SIGNALING	41	0.299786	1.0586	0.357895	0.784091
REACTOME_PEROXISOMAL_PROTEIN_IMPORT	55	0.275965	1.05351	0.344754	0.796675
REACTOME_TRANSCRIPTIONAL_REGULATION_BY_MECP2	50	0.281378	1.04622	0.365805	0.817075
REACTOME_ANTIGEN_ACTIVATES_B_CELL_RECEPTOR_BCR_LEADING_TO_GENERATION_OF_SECOND_MESSENGERS	20	0.344276	1.04455	0.385892	0.818612
PID_TCPTP_PATHWAY	38	0.297969	1.04415	0.376812	0.815792
REACTOME_ACTIVATION_OF_NMDA_RECEPTORS_AND_POSTSYNAPTIC_EVENTS	74	0.257283	1.04147	0.372881	0.820873
REACTOME_INTERLEUKIN_12_SIGNALING	34	0.31116	1.0414	0.409186	0.817124
KEGG_LONG_TERM_DEPRESSION	47	0.279743	1.04137	0.378378	0.813199
PID_HEDGEHOG_2PATHWAY	18	0.350363	1.03683	0.396996	0.824709
REACTOME_GLUTAMATE_BINDING_ACTIVATION_OF_AMPA_RECEPTORS_AND_SYNAPTIC_PLASTICITY	23	0.336076	1.03621	0.401606	0.822882
REACTOME_DEACTIVATION_OF_THE_BETA_CATENIN_TRANSACTIVATING_COMPLEX	38	0.291117	1.03455	0.376569	0.824326
KEGG_PATHOGENIC_ESCHERICHIA_COLI_INFECTION	42	0.283667	1.03274	0.4	0.826292
KEGG_NOD_LIKE_RECEPTOR_SIGNALING_PATHWAY	44	0.279109	1.02905	0.407186	0.834507
REACTOME_FOXO_MEDIATED_TRANSCRIPTION_OF_OXIDATIVE_STRESS_METABOLIC_AND_NEURONAL_GENES	21	0.326164	1.02811	0.407258	0.833691
REACTOME_SIGNALING_BY_GPCR	363	0.203836	1.02781	0.363834	0.830777
REACTOME_INSULIN_RECEPTOR_RECYCLING	18	0.351217	1.02699	0.418605	0.829546
BIOCARTA_VEGF_PATHWAY	23	0.336594	1.02684	0.430862	0.826189
REACTOME_EPH_EPHRIN_MEDIATED_REPULSION_OF_CELLS	46	0.278481	1.02598	0.390852	0.825177
KEGG_TYROSINE_METABOLISM	19	0.343197	1.02537	0.414286	0.823342
REACTOME_DEGRADATION_OF_THE_EXTRACELLULAR_MATRIX	100	0.241234	1.02392	0.401302	0.824281
PID_S1P_META_PATHWAY	17	0.355273	1.02382	0.421488	0.820753
REACTOME_REGULATION_OF_KIT_SIGNALING	15	0.366467	1.02377	0.420202	0.817195
REACTOME_RECEPTOR_TYPE_TYROSINE_PROTEIN_PHOSPHATASES	15	0.367894	1.02259	0.428875	0.817377
REACTOME_SYNTHESIS_OF_PIPS_AT_THE_GOLGI_MEMBRANE	15	0.366146	1.02167	0.419565	0.816657
REACTOME_RAB_REGULATION_OF_TRAFFICKING	116	0.233805	1.02078	0.418103	0.815828
KEGG_ENDOCYTOSIS	154	0.22662	1.02051	0.409766	0.813043
REACTOME_PRE_NOTCH_PROCESSING_IN_GOLGI	16	0.362982	1.01722	0.43002	0.819558
REACTOME_NUCLEOTIDE_BINDING_DOMAIN_LEUCINE_RICH_REPEAT_CONTAINING_RECEPTOR_NLR_SIGNALING_PATHWAYS	47	0.273295	1.01552	0.42348	0.820947
REACTOME_DOWNSTREAM_SIGNALING_OF_ACTIVATED_FGFR2	19	0.341037	1.01534	0.434156	0.817845
KEGG_REGULATION_OF_ACTIN_CYTOSKELETON	160	0.218267	1.01202	0.410367	0.825124
REACTOME_SYNDECAN_INTERACTIONS	26	0.314174	1.0114	0.430862	0.823485
REACTOME_REGULATION_OF_INSULIN_LIKE_GROWTH_FACTOR_IGF_TRANSPORT_AND_UPTAKE_BY_INSULIN_LIKE_GROWTH_FACTOR_BINDING_PROTEINS_IGFBPS	78	0.246261	0.999707	0.450207	0.857498
REACTOME_TRANSFERRIN_ENDOCYTOSIS_AND_RECYCLING	22	0.322309	0.999476	0.438017	0.854506
PID_ARF6_DOWNSTREAM_PATHWAY	15	0.367336	0.998736	0.438298	0.853261
REACTOME_SYNTHESIS_OF_PIPS_AT_THE_PLASMA_MEMBRANE	45	0.277005	0.995927	0.448276	0.858684
REACTOME_TRANSPORT_OF_VITAMINS_NUCLEOSIDES_AND_RELATED_MOLECULES	28	0.302085	0.992116	0.46371	0.867299
REACTOME_FCGAMMA_RECEPTOR_FCGR_DEPENDENT_PHAGOCYTOSIS	72	0.246087	0.990792	0.445629	0.867756
REACTOME_NICOTINATE_METABOLISM	27	0.303538	0.987813	0.486258	0.873661
REACTOME_TP53_REGULATES_METABOLIC_GENES	81	0.24012	0.986985	0.475309	0.87275
REACTOME_SIGNALING_BY_RECEPTOR_TYROSINE_KINASES	375	0.194512	0.984562	0.488739	0.876878
REACTOME_IKK_COMPLEX_RECRUITMENT_MEDIATED_BY_RIP1	21	0.32209	0.981787	0.483871	0.882053
REACTOME_SYNTHESIS_OF_VERY_LONG_CHAIN_FATTY_ACYL_COAS	15	0.354715	0.980406	0.5	0.882748
REACTOME_SYNTHESIS_OF_PIPS_AT_THE_EARLY_ENDOSOME_MEMBRANE	16	0.341673	0.979332	0.488565	0.882545
REACTOME_NEGATIVE_REGULATORS_OF_DDX58_IFIH1_SIGNALING	34	0.280062	0.97824	0.490566	0.882428
REACTOME_GLYCOSPHINGOLIPID_METABOLISM	38	0.277007	0.977171	0.466527	0.882125
BIOCARTA_TNFR1_PATHWAY	28	0.29702	0.974262	0.5	0.888059
PID_SYNDECAN_2_PATHWAY	30	0.284434	0.973518	0.488753	0.886695
REACTOME_GOLGI_TO_ER_RETROGRADE_TRANSPORT	117	0.22315	0.973011	0.513859	0.884594
KEGG_PATHWAYS_IN_CANCER	271	0.19587	0.968915	0.560166	0.894034
KEGG_AMYOTROPHIC_LATERAL_SCLEROSIS_ALS	41	0.264687	0.966275	0.51087	0.898887
REACTOME_CARGO_TRAFFICKING_TO_THE_PERICILIARY_MEMBRANE	46	0.26448	0.964646	0.518145	0.90025
PID_PI3K_PLC_TRK_PATHWAY	34	0.281795	0.95914	0.515213	0.914084
KEGG_NEUROTROPHIN_SIGNALING_PATHWAY	114	0.222029	0.958834	0.543478	0.911442
REACTOME_SIGNALING_BY_MET	72	0.245439	0.958428	0.532	0.90911
PID_INTEGRIN_A9B1_PATHWAY	19	0.325073	0.957973	0.497899	0.907022
REACTOME_INSERTION_OF_TAIL_ANCHORED_PROTEINS_INTO_THE_ENDOPLASMIC_RETICULUM_MEMBRANE	21	0.314873	0.955902	0.50924	0.909973
PID_SHP2_PATHWAY	46	0.256681	0.955767	0.527149	0.906813
BIOCARTA_GH_PATHWAY	22	0.308859	0.954875	0.522936	0.906206
REACTOME_RETROGRADE_TRANSPORT_AT_THE_TRANS_GOLGI_NETWORK	49	0.252463	0.950282	0.533613	0.917079
REACTOME_INTERLEUKIN_2_FAMILY_SIGNALING	24	0.305736	0.948984	0.528455	0.91749
BIOCARTA_CHREBP_PATHWAY	15	0.348472	0.948186	0.53144	0.916356
REACTOME_COPI_INDEPENDENT_GOLGI_TO_ER_RETROGRADE_TRAFFIC	42	0.264029	0.94532	0.530864	0.92174
REACTOME_RAB_GEFS_EXCHANGE_GTP_FOR_GDP_ON_RABS	86	0.224993	0.944484	0.557018	0.92071
KEGG_GLYCOSYLPHOSPHATIDYLINOSITOL_GPI_ANCHOR_BIOSYNTHESIS	23	0.299031	0.940961	0.547974	0.92797
REACTOME_VXPX_CARGO_TARGETING_TO_CILIUM	17	0.32478	0.939566	0.5629	0.92894
REACTOME_VEGFR2_MEDIATED_CELL_PROLIFERATION	17	0.323698	0.939397	0.523908	0.925957
PID_TCR_PATHWAY	40	0.266973	0.939324	0.559322	0.92267
REACTOME_GLUTATHIONE_CONJUGATION	27	0.285697	0.939196	0.540323	0.91948
REACTOME_TOLL_LIKE_RECEPTOR_CASCADES	125	0.214416	0.9382	0.587473	0.919151
REACTOME_GLUCAGON_SIGNALING_IN_METABOLIC_REGULATION	22	0.301617	0.938119	0.559284	0.915996
REACTOME_SEMA4D_INDUCED_CELL_MIGRATION_AND_GROWTH_CONE_COLLAPSE	17	0.310828	0.936934	0.537374	0.916219
PID_AVB3_OPN_PATHWAY	30	0.278056	0.93687	0.527495	0.913002
REACTOME_FATTY_ACYL_COA_BIOSYNTHESIS	25	0.294954	0.932644	0.542194	0.922237
KEGG_BASAL_CELL_CARCINOMA	41	0.25936	0.92921	0.581395	0.929274
REACTOME_MACROAUTOPHAGY	87	0.219928	0.923872	0.640167	0.942378
SA_PTEN_PATHWAY	16	0.321155	0.923855	0.550813	0.938957
REACTOME_NEURODEGENERATIVE_DISEASES	20	0.302356	0.92298	0.548255	0.938161
NABA_BASEMENT_MEMBRANES	34	0.268135	0.921933	0.571429	0.937943
REACTOME_INTERFERON_GAMMA_SIGNALING	59	0.242942	0.921906	0.590909	0.93462
REACTOME_NOD1_2_SIGNALING_PATHWAY	34	0.269259	0.919678	0.612971	0.937777
PID_REELIN_PATHWAY	25	0.288837	0.915024	0.596741	0.948262
PID_ARF6_TRAFFICKING_PATHWAY	40	0.254162	0.912871	0.599576	0.951172
REACTOME_TOLL_LIKE_RECEPTOR_4_TLR4_CASCADE	111	0.209297	0.911647	0.67284	0.951265
BIOCARTA_FCER1_PATHWAY	31	0.27236	0.908905	0.602386	0.956034
BIOCARTA_RAC1_PATHWAY	17	0.312729	0.9085	0.594203	0.95382
REACTOME_RHO_GTPASES_ACTIVATE_PAKS	19	0.300027	0.90822	0.5898	0.951194
REACTOME_PLATELET_AGGREGATION_PLUG_FORMATION	25	0.280041	0.906665	0.590336	0.952293
REACTOME_STIMULI_SENSING_CHANNELS	63	0.228022	0.905185	0.653846	0.95335
REACTOME_SIGNALING_BY_FGFR3	33	0.263475	0.903901	0.61807	0.953626
PID_HDAC_CLASSII_PATHWAY	31	0.266982	0.903787	0.616842	0.950624
REACTOME_RAF_ACTIVATION	30	0.271668	0.903044	0.603037	0.949374
REACTOME_GABA_B_RECEPTOR_ACTIVATION	23	0.286781	0.902973	0.576446	0.946302
REACTOME_INTRA_GOLGI_AND_RETROGRADE_GOLGI_TO_ER_TRAFFIC	182	0.192363	0.902798	0.754797	0.943471
REACTOME_ONCOGENIC_MAPK_SIGNALING	70	0.22444	0.902623	0.636546	0.940722
REACTOME_THROMBIN_SIGNALLING_THROUGH_PROTEINASE_ACTIVATED_RECEPTORS_PARS	21	0.298122	0.900042	0.574661	0.944685
PID_ALK1_PATHWAY	23	0.289228	0.898698	0.584034	0.945129
BIOCARTA_PYK2_PATHWAY	26	0.278047	0.898075	0.630573	0.943708
REACTOME_ACTIVATION_OF_IRF3_IRF7_MEDIATED_BY_TBK1_IKK_EPSILON	16	0.315027	0.889671	0.619417	0.963187
BIOCARTA_P38MAPK_PATHWAY	35	0.253588	0.885286	0.623967	0.972074
KEGG_HISTIDINE_METABOLISM	15	0.322535	0.88503	0.612245	0.969555
PID_IL8_CXCR1_PATHWAY	19	0.299373	0.884361	0.614737	0.96805
REACTOME_G_PROTEIN_BETA:GAMMA_SIGNALLING	21	0.288745	0.883375	0.623967	0.967456
KEGG_LYSOSOME	105	0.204174	0.88273	0.695464	0.96592
KEGG_PENTOSE_PHOSPHATE_PATHWAY	21	0.289979	0.881621	0.634298	0.965574
PID_CD8_TCR_PATHWAY	32	0.262481	0.879907	0.63617	0.966831
REACTOME_TRNA_MODIFICATION_IN_THE_NUCLEUS_AND_CYTOSOL	42	0.250791	0.876802	0.647799	0.971651
BIOCARTA_BAD_PATHWAY	20	0.288281	0.873234	0.62578	0.977927
REACTOME_SYNTHESIS_OF_GLYCOSYLPHOSPHATIDYLINOSITOL_GPI	16	0.307037	0.871569	0.620332	0.979036
REACTOME_NOTCH_HLH_TRANSCRIPTION_PATHWAY	27	0.272501	0.871401	0.667373	0.976316
REACTOME_EPHA_MEDIATED_GROWTH_CONE_COLLAPSE	22	0.279434	0.870932	0.656315	0.974286
REACTOME_RNA_POLYMERASE_I_TRANSCRIPTION_TERMINATION	30	0.261239	0.86961	0.658228	0.974386
PID_GLYPICAN_1PATHWAY	20	0.286276	0.869175	0.642857	0.972252
REACTOME_TOLL_LIKE_RECEPTOR_TLR1:TLR2_CASCADE	88	0.206127	0.868693	0.738337	0.970289
KEGG_VASCULAR_SMOOTH_MUSCLE_CONTRACTION	80	0.212896	0.868633	0.725572	0.967325
REACTOME_INTRAFLAGELLAR_TRANSPORT	46	0.237433	0.867466	0.678879	0.967163
REACTOME_TRIGLYCERIDE_CATABOLISM	15	0.309095	0.864869	0.646055	0.970436
REACTOME_CROSSLINKING_OF_COLLAGEN_FIBRILS	15	0.30551	0.864151	0.629167	0.969174
KEGG_CHEMOKINE_SIGNALING_PATHWAY	113	0.197802	0.861885	0.76824	0.971576
REACTOME_PYRUVATE_METABOLISM	25	0.268736	0.86123	0.661053	0.970143
PID_PTP1B_PATHWAY	38	0.241916	0.856967	0.684426	0.977502
REACTOME_SIGNALING_BY_BRAF_AND_RAF_FUSIONS	57	0.223997	0.851903	0.735772	0.9868
REACTOME_G_ALPHA_Z_SIGNALLING_EVENTS	34	0.244385	0.846528	0.730361	0.99652
KEGG_APOPTOSIS	71	0.212013	0.846464	0.753112	0.99355
REACTOME_GASTRIN_CREB_SIGNALLING_PATHWAY_VIA_PKC_AND_MAPK	15	0.306169	0.845392	0.676587	0.993059
PID_VEGFR1_PATHWAY	25	0.260454	0.843039	0.692982	0.995561
REACTOME_FORMATION_OF_TC_NER_PRE_INCISION_COMPLEX	52	0.219891	0.841711	0.769068	0.99543
PID_HNF3B_PATHWAY	22	0.275224	0.840455	0.679325	0.995256
REACTOME_TRAF6_MEDIATED_NF_KB_ACTIVATION	21	0.276948	0.839747	0.696774	0.993829
PID_RETINOIC_ACID_PATHWAY	29	0.251122	0.83648	0.721311	0.998204
REACTOME_AUTOPHAGY	103	0.197202	0.834722	0.816631	0.999092
PID_SYNDECAN_1_PATHWAY	39	0.23698	0.834107	0.726882	0.997436
PID_CXCR3_PATHWAY	32	0.239458	0.824268	0.761411	1
REACTOME_DAG_AND_IP3_SIGNALING	34	0.242266	0.82375	0.708502	1
REACTOME_PLASMA_LIPOPROTEIN_CLEARANCE	25	0.257522	0.819647	0.744422	1
REACTOME_PROTEIN_LOCALIZATION	151	0.177125	0.818155	0.893182	1
BIOCARTA_MPR_PATHWAY	18	0.2819	0.817183	0.699187	1
REACTOME_CARGO_CONCENTRATION_IN_THE_ER	29	0.24647	0.810865	0.749469	1
REACTOME_RNA_POLYMERASE_II_TRANSCRIBES_SNRNA_GENES	73	0.19904	0.80982	0.813853	1
KEGG_CYTOSOLIC_DNA_SENSING_PATHWAY	29	0.246142	0.808758	0.751606	1
REACTOME_SUMOYLATION_OF_TRANSCRIPTION_FACTORS	17	0.277333	0.808466	0.730689	1
REACTOME_SIGNALING_BY_NTRK2_TRKB	22	0.261267	0.807023	0.772541	1
PID_ENDOTHELIN_PATHWAY	49	0.218156	0.803421	0.791322	1
REACTOME_RNA_POLYMERASE_II_TRANSCRIPTION_PRE_INITIATION_AND_PROMOTER_OPENING	43	0.217557	0.803256	0.784708	1
PID_TRKR_PATHWAY	55	0.21063	0.801813	0.836364	1
BIOCARTA_CREB_PATHWAY	20	0.267375	0.801665	0.780041	1
REACTOME_INHIBITION_OF_THE_PROTEOLYTIC_ACTIVITY_OF_APC_C_REQUIRED_FOR_THE_ONSET_OF_ANAPHASE_BY_MITOTIC_SPINDLE_CHECKPOINT_COMPONENTS	20	0.265952	0.800435	0.758197	1
KEGG_TRYPTOPHAN_METABOLISM	23	0.259916	0.798856	0.738683	1
REACTOME_TICAM1_RIP1_MEDIATED_IKK_COMPLEX_RECRUITMENT	18	0.272543	0.798242	0.748963	1
PID_MTOR_4PATHWAY	68	0.201893	0.797829	0.852632	1
BIOCARTA_CASPASE_PATHWAY	18	0.269228	0.797673	0.741735	1
REACTOME_NEGATIVE_REGULATION_OF_NMDA_RECEPTOR_MEDIATED_NEURONAL_TRANSMISSION	17	0.274695	0.795406	0.73374	1
KEGG_TOLL_LIKE_RECEPTOR_SIGNALING_PATHWAY	65	0.201416	0.793381	0.851293	1
BIOCARTA_IL1R_PATHWAY	25	0.244423	0.792966	0.776824	1
REACTOME_CREB1_PHOSPHORYLATION_THROUGH_NMDA_RECEPTOR_MEDIATED_ACTIVATION_OF_RAS_SIGNALING	26	0.246574	0.791988	0.791232	1
KEGG_INTESTINAL_IMMUNE_NETWORK_FOR_IGA_PRODUCTION	15	0.288528	0.790728	0.753846	1
REACTOME_SYNTHESIS_OF_ACTIVE_UBIQUITIN:_ROLES_OF_E1_AND_E2_ENZYMES	30	0.231315	0.790458	0.781705	1
PID_TNF_PATHWAY	45	0.214788	0.788768	0.847251	1
REACTOME_TRAF6_MEDIATED_INDUCTION_OF_TAK1_COMPLEX_WITHIN_TLR4_COMPLEX	15	0.288006	0.787308	0.762419	1
REACTOME_PHOSPHORYLATION_OF_THE_APC_C	19	0.261087	0.783594	0.787879	1
REACTOME_IRON_UPTAKE_AND_TRANSPORT	45	0.214018	0.782168	0.843058	1
REACTOME_COSTIMULATION_BY_THE_CD28_FAMILY	44	0.209942	0.781857	0.825203	1
BIOCARTA_TOLL_PATHWAY	23	0.252258	0.779395	0.808247	1
PID_SYNDECAN_4_PATHWAY	27	0.240013	0.778046	0.811966	1
KEGG_BASAL_TRANSCRIPTION_FACTORS	29	0.236103	0.775789	0.814969	1
PID_NEPHRIN_NEPH1_PATHWAY	28	0.233448	0.77523	0.794715	1
REACTOME_ASPARAGINE_N_LINKED_GLYCOSYLATION	273	0.155942	0.775222	0.989429	1
BIOCARTA_AT1R_PATHWAY	26	0.240067	0.775151	0.818966	1
REACTOME_INTERLEUKIN_1_FAMILY_SIGNALING	111	0.177076	0.774741	0.917373	1
KEGG_BIOSYNTHESIS_OF_UNSATURATED_FATTY_ACIDS	20	0.260759	0.768165	0.788538	1
KEGG_MTOR_SIGNALING_PATHWAY	46	0.208304	0.764045	0.860707	1
BIOCARTA_DEATH_PATHWAY	27	0.231152	0.7606	0.814499	1
REACTOME_DOWNREGULATION_OF_SMAD2_3:SMAD4_TRANSCRIPTIONAL_ACTIVITY	23	0.244086	0.759875	0.803493	1
KEGG_UBIQUITIN_MEDIATED_PROTEOLYSIS	129	0.170605	0.758896	0.959227	1
REACTOME_DDX58_IFIH1_MEDIATED_INDUCTION_OF_INTERFERON_ALPHA_BETA	60	0.194179	0.758423	0.909474	1
REACTOME_SIGNALING_BY_FGFR1_IN_DISEASE	32	0.226923	0.758041	0.858316	1
REACTOME_NICOTINAMIDE_SALVAGING	16	0.276475	0.756418	0.773737	1
SIG_REGULATION_OF_THE_ACTIN_CYTOSKELETON_BY_RHO_GTPASES	30	0.225781	0.755006	0.844262	1
REACTOME_TP53_REGULATES_TRANSCRIPTION_OF_CELL_DEATH_GENES	39	0.212278	0.752688	0.866	1
BIOCARTA_FAS_PATHWAY	28	0.229966	0.752596	0.841785	1
KEGG_RENAL_CELL_CARCINOMA	63	0.192628	0.745946	0.918972	1
REACTOME_DISEASES_ASSOCIATED_WITH_GLYCOSYLATION_PRECURSOR_BIOSYNTHESIS	18	0.250588	0.737591	0.815534	1
KEGG_EPITHELIAL_CELL_SIGNALING_IN_HELICOBACTER_PYLORI_INFECTION	56	0.188587	0.728571	0.921444	1
REACTOME_UNBLOCKING_OF_NMDA_RECEPTORS_GLUTAMATE_BINDING_AND_ACTIVATION	15	0.2679	0.727307	0.841542	1
REACTOME_FORMATION_OF_INCISION_COMPLEX_IN_GG_NER	42	0.203203	0.724463	0.901961	1
REACTOME_RET_SIGNALING	32	0.210551	0.717298	0.899606	1
REACTOME_SIGNALING_BY_NTRK3_TRKC	15	0.26086	0.716329	0.862348	1
KEGG_THYROID_CANCER	27	0.221719	0.710563	0.895397	1
BIOCARTA_BIOPEPTIDES_PATHWAY	25	0.227416	0.710531	0.886752	1
PID_SMAD2_3PATHWAY	16	0.250709	0.708284	0.858038	1
KEGG_T_CELL_RECEPTOR_SIGNALING_PATHWAY	72	0.174729	0.704742	0.953878	1
KEGG_GLYCOSAMINOGLYCAN_BIOSYNTHESIS_CHONDROITIN_SULFATE	19	0.232526	0.704175	0.886598	1
REACTOME_PLASMA_LIPOPROTEIN_ASSEMBLY_REMODELING_AND_CLEARANCE	45	0.190593	0.704037	0.926316	1
KEGG_N_GLYCAN_BIOSYNTHESIS	45	0.193074	0.701313	0.939262	1
REACTOME_DOWNSTREAM_SIGNAL_TRANSDUCTION	27	0.213876	0.69904	0.908705	1
KEGG_FATTY_ACID_METABOLISM	30	0.211474	0.693127	0.917895	1
PID_ALPHA_SYNUCLEIN_PATHWAY	23	0.222177	0.688234	0.902597	1
REACTOME_THE_PHOTOTRANSDUCTION_CASCADE	15	0.240697	0.680249	0.894958	1
KEGG_PROPANOATE_METABOLISM	29	0.205557	0.678496	0.92986	1
PID_NFKAPPAB_CANONICAL_PATHWAY	22	0.216184	0.675272	0.926316	1
REACTOME_CONVERSION_FROM_APC_C:CDC20_TO_APC_C:CDH1_IN_LATE_ANAPHASE	19	0.232241	0.669284	0.910331	1
BIOCARTA_FMLP_PATHWAY	29	0.205408	0.668415	0.929314	1
REACTOME_P75NTR_SIGNALS_VIA_NF_KB	15	0.243207	0.668335	0.903491	1
PID_HIV_NEF_PATHWAY	32	0.192878	0.667926	0.950749	1
REACTOME_RHO_GTPASES_ACTIVATE_CIT	17	0.23075	0.667394	0.926878	1
REACTOME_APC_CDC20_MEDIATED_DEGRADATION_OF_NEK2A	25	0.212708	0.666491	0.916155	1
REACTOME_RNA_POLYMERASE_I_TRANSCRIPTION_INITIATION	46	0.177513	0.663593	0.94375	1
REACTOME_CILIUM_ASSEMBLY	182	0.140061	0.654727	1	1
REACTOME_INTERLEUKIN_6_FAMILY_SIGNALING	20	0.214338	0.650216	0.902834	1
REACTOME_RNA_POLYMERASE_III_TRANSCRIPTION_TERMINATION	23	0.206502	0.643036	0.93933	1
BIOCARTA_MAL_PATHWAY	17	0.219879	0.642694	0.927983	1
REACTOME_PINK_PARKIN_MEDIATED_MITOPHAGY	21	0.216694	0.642626	0.94347	1
REACTOME_APOPTOTIC_CLEAVAGE_OF_CELLULAR_PROTEINS	33	0.186762	0.640137	0.973577	1
REACTOME_FCERI_MEDIATED_MAPK_ACTIVATION	24	0.206485	0.639361	0.939525	1
PID_LIS1_PATHWAY	26	0.198635	0.637076	0.94664	1
REACTOME_ACTIVATED_TAK1_MEDIATES_P38_MAPK_ACTIVATION	23	0.203578	0.634915	0.933852	1
PID_CDC42_PATHWAY	66	0.158606	0.62621	0.991837	1
REACTOME_BBSOME_MEDIATED_CARGO_TARGETING_TO_CILIUM	22	0.202621	0.622726	0.94877	1
REACTOME_PYRUVATE_METABOLISM_AND_CITRIC_ACID_TCA_CYCLE	48	0.169676	0.621908	0.979466	1
PID_PI3KCI_PATHWAY	32	0.1855	0.621525	0.967611	1
KEGG_STARCH_AND_SUCROSE_METABOLISM	22	0.20024	0.615724	0.956175	1
KEGG_GLYCOLYSIS_GLUCONEOGENESIS	40	0.175056	0.612122	0.979424	1
KEGG_PYRUVATE_METABOLISM	33	0.177588	0.608451	0.971591	1
KEGG_HUNTINGTONS_DISEASE	159	0.13022	0.596046	1	1
REACTOME_APC_C:CDC20_MEDIATED_DEGRADATION_OF_CYCLIN_B	23	0.190545	0.59229	0.96701	1
REACTOME_METABOLISM_OF_COFACTORS	18	0.197589	0.578145	0.967146	1
REACTOME_SIGNALING_BY_LIGAND_RESPONSIVE_EGFR_VARIANTS_IN_CANCER	18	0.189545	0.555539	0.96371	1
REACTOME_NUCLEOBASE_CATABOLISM	26	0.171191	0.552482	0.99004	1
REACTOME_ER_QUALITY_CONTROL_COMPARTMENT_ERQC	21	0.180752	0.548786	0.973196	1
REACTOME_INTERLEUKIN_20_FAMILY_SIGNALING	15	0.194564	0.543913	0.958167	1
REACTOME_MRNA_CAPPING	28	0.165566	0.54273	0.986301	1
REACTOME_BETA_CATENIN_PHOSPHORYLATION_CASCADE	17	0.187673	0.535247	0.972603	1
REACTOME_TNFR1_INDUCED_NFKAPPAB_SIGNALING_PATHWAY	29	0.159214	0.530824	0.987552	1
REACTOME_PHOSPHORYLATION_SITE_MUTANTS_OF_CTNNB1_ARE_NOT_TARGETED_TO_THE_PROTEASOME_BY_THE_DESTRUCTION_COMPLEX	15	0.187647	0.520547	0.983838	1
BIOCARTA_TGFB_PATHWAY	18	0.174967	0.506575	0.987261	1
REACTOME_RNA_POLYMERASE_III_CHAIN_ELONGATION	18	0.169116	0.499869	0.995807	1
REACTOME_TRAF6_MEDIATED_IRF7_ACTIVATION	15	0.180624	0.497028	0.974194	1
REACTOME_OVARIAN_TUMOR_DOMAIN_PROTEASES	34	0.141769	0.489934	1	0.998972
BIOCARTA_MEF2D_PATHWAY	16	0.152521	0.43153	0.998051	0.999252

## Sheet: gsea_SMutvsCtrl_T24_cp
List of GSEA canonical pathways in MutvsCtrl_T24 (Without time interaction term). A filter has been applied for NOM p < 0.05. Positive NES = up in Mut , negative NES = down in Mut.
NAME	SIZE	ES	NES	NOM p-val	FDR q-val
KEGG_RIBOSOME	83	0.590634	2.3584	0	0
REACTOME_CHOLESTEROL_BIOSYNTHESIS	24	0.767694	2.32528	0	0
REACTOME_EUKARYOTIC_TRANSLATION_ELONGATION	88	0.563715	2.28101	0	0.000347
KEGG_ETHER_LIPID_METABOLISM	20	0.716157	2.14107	0	0.00289631
BIOCARTA_EICOSANOID_PATHWAY	16	0.770999	2.13429	0	0.00253302
REACTOME_RESPONSE_OF_EIF2AK4_GCN2_TO_AMINO_ACID_DEFICIENCY	97	0.518423	2.11759	0	0.00297309
REACTOME_NETRIN_1_SIGNALING	44	0.582613	2.04861	0	0.00966323
REACTOME_PHASE_I_FUNCTIONALIZATION_OF_COMPOUNDS	46	0.554576	1.99087	0	0.0211504
REACTOME_ACTIVATION_OF_MATRIX_METALLOPROTEINASES	18	0.703096	1.97579	0	0.0230576
KEGG_STEROID_BIOSYNTHESIS	15	0.731135	1.96821	0	0.0242609
REACTOME_GPCR_LIGAND_BINDING	132	0.453472	1.94836	0	0.0292438
REACTOME_ACTIVATION_OF_THE_PRE_REPLICATIVE_COMPLEX	32	0.58788	1.92665	0.004	0.036594
REACTOME_EPHRIN_SIGNALING	19	0.669087	1.9201	0	0.0359613
REACTOME_REGULATION_OF_EXPRESSION_OF_SLITS_AND_ROBOS	159	0.432888	1.90234	0	0.041109
REACTOME_SRP_DEPENDENT_COTRANSLATIONAL_PROTEIN_TARGETING_TO_MEMBRANE	108	0.452678	1.89898	0	0.0396967
REACTOME_CHROMOSOME_MAINTENANCE	68	0.482793	1.87851	0	0.0476682
REACTOME_SELENOAMINO_ACID_METABOLISM	101	0.452758	1.8662	0	0.0524222
KEGG_AXON_GUIDANCE	115	0.446406	1.85369	0	0.0563305
REACTOME_TRANSCRIPTIONAL_REGULATION_OF_PLURIPOTENT_STEM_CELLS	18	0.636677	1.85274	0.00390625	0.0540299
REACTOME_FORMATION_OF_THE_CORNIFIED_ENVELOPE	22	0.614626	1.85051	0.00582524	0.0526559
REACTOME_KERATINIZATION	22	0.614626	1.84665	0.00189753	0.0522666
REACTOME_MRNA_SPLICING	187	0.407089	1.83555	0	0.0564854
REACTOME_EUKARYOTIC_TRANSLATION_INITIATION	115	0.437644	1.82069	0	0.0642707
REACTOME_CLASS_A_1_RHODOPSIN_LIKE_RECEPTORS	89	0.44875	1.81517	0	0.065428
REACTOME_DNA_STRAND_ELONGATION	32	0.548139	1.81353	0.00378072	0.0639521
NABA_PROTEOGLYCANS	22	0.602087	1.80551	0.00740741	0.0668349
REACTOME_EPHB_MEDIATED_FORWARD_SIGNALING	40	0.517311	1.79939	0	0.06848
REACTOME_G1_S_SPECIFIC_TRANSCRIPTION	29	0.554352	1.79096	0.00196464	0.0726401
KEGG_DNA_REPLICATION	34	0.531557	1.7829	0.00579151	0.0768677
REACTOME_EPH_EPHRIN_SIGNALING	83	0.447775	1.77993	0.00192678	0.0767353
REACTOME_CLASS_B_2_SECRETIN_FAMILY_RECEPTORS	40	0.516607	1.7716	0.00190114	0.0804426
REACTOME_ACYL_CHAIN_REMODELLING_OF_PE	15	0.642509	1.76721	0.0179283	0.080935
KEGG_HEDGEHOG_SIGNALING_PATHWAY	33	0.527974	1.76636	0.00362976	0.0790928
KEGG_SPLICEOSOME	121	0.415017	1.76497	0	0.0782049
REACTOME_DNA_REPLICATION_PRE_INITIATION	82	0.439853	1.76233	0.00183823	0.0781694
NABA_SECRETED_FACTORS	125	0.407503	1.75449	0	0.0819585
REACTOME_ACTIVATION_OF_ATR_IN_RESPONSE_TO_REPLICATION_STRESS	36	0.520655	1.74958	0.00571429	0.0836607
PID_AURORA_B_PATHWAY	36	0.512613	1.74906	0.00394477	0.0817682
REACTOME_MOLECULES_ASSOCIATED_WITH_ELASTIC_FIBRES	33	0.529221	1.73512	0.00587084	0.091566
KEGG_PPAR_SIGNALING_PATHWAY	42	0.488983	1.72796	0.0114943	0.0953083
REACTOME_DEPOSITION_OF_NEW_CENPA_CONTAINING_NUCLEOSOMES_AT_THE_CENTROMERE	28	0.537839	1.71871	0.00742115	0.101316
PID_EPHRINB_REV_PATHWAY	22	0.578821	1.71806	0.00756144	0.0994596
PID_PLK1_PATHWAY	46	0.489588	1.71438	0.00198413	0.100494
REACTOME_BIOLOGICAL_OXIDATIONS	105	0.415476	1.71391	0.0018018	0.0985236
REACTOME_G2_M_CHECKPOINTS	130	0.396305	1.70896	0.00188679	0.100562
REACTOME_DNA_REPLICATION	124	0.403495	1.7072	0.00185185	0.0999123
REACTOME_RHO_GTPASES_ACTIVATE_WASPS_AND_WAVES	33	0.515849	1.70599	0.0020202	0.0987157
REACTOME_NONSENSE_MEDIATED_DECAY_NMD	111	0.402719	1.68764	0.00376648	0.116116
PID_FCER1_PATHWAY	46	0.478795	1.68697	0.00722022	0.114286
REACTOME_TRANSCRIPTION_OF_E2F_TARGETS_UNDER_NEGATIVE_CONTROL_BY_P107_RBL1_AND_P130_RBL2_IN_COMPLEX_WITH_HDAC1	16	0.612939	1.67671	0.0102459	0.122195
REACTOME_ACTIVATION_OF_GENE_EXPRESSION_BY_SREBF_SREBP	42	0.475559	1.65983	0	0.137691
REACTOME_METABOLISM_OF_STEROIDS	112	0.400314	1.65956	0	0.135265
KEGG_NEUROACTIVE_LIGAND_RECEPTOR_INTERACTION	84	0.412322	1.6584	0.00187617	0.134267
REACTOME_CELL_CYCLE_CHECKPOINTS	252	0.356328	1.6577	0	0.132638
KEGG_BASAL_CELL_CARCINOMA	41	0.472914	1.6482	0.0137795	0.140701
REACTOME_INFLUENZA_INFECTION	147	0.373918	1.64718	0.00380952	0.13938
REACTOME_INITIATION_OF_NUCLEAR_ENVELOPE_NE_REFORMATION	19	0.556551	1.63876	0.028866	0.147084
REACTOME_ELASTIC_FIBRE_FORMATION	40	0.477829	1.63785	0.0175781	0.145621
REACTOME_G_ALPHA_S_SIGNALLING_EVENTS	65	0.423146	1.63576	0.0075188	0.14571
REACTOME_SIGNAL_AMPLIFICATION	21	0.552225	1.63289	0.0198413	0.146565
REACTOME_PROCESSING_OF_CAPPED_INTRON_CONTAINING_PRE_MRNA	234	0.353515	1.62488	0	0.153552
REACTOME_RECRUITMENT_OF_MITOTIC_CENTROSOME_PROTEINS_AND_COMPLEXES	78	0.409337	1.62139	0.00764818	0.155347
REACTOME_BASE_EXCISION_REPAIR	44	0.457179	1.61475	0.00760456	0.161591
REACTOME_MITOTIC_PROMETAPHASE	190	0.359683	1.61456	0	0.159365
REACTOME_ORC1_REMOVAL_FROM_CHROMATIN	69	0.415465	1.61168	0.00567108	0.160355
BIOCARTA_MCM_PATHWAY	18	0.566227	1.60003	0.0353635	0.173422
REACTOME_ASSEMBLY_OF_THE_PRE_REPLICATIVE_COMPLEX	66	0.406686	1.58736	0.00596422	0.188626
REACTOME_PCNA_DEPENDENT_LONG_PATCH_BASE_EXCISION_REPAIR	21	0.536336	1.58647	0.0320641	0.186908
REACTOME_RECRUITMENT_OF_NUMA_TO_MITOTIC_CENTROSOMES	84	0.393953	1.58471	0.00198413	0.186782
REACTOME_POLYMERASE_SWITCHING_ON_THE_C_STRAND_OF_THE_TELOMERE	17	0.557312	1.57754	0.0335306	0.194503
REACTOME_ADP_SIGNALLING_THROUGH_P2Y_PURINOCEPTOR_1	15	0.582465	1.57605	0.0352697	0.193928
REACTOME_CELL_CYCLE_MITOTIC	474	0.31577	1.57564	0	0.191909
REACTOME_TRANSLATION	269	0.334288	1.57531	0	0.189774
REACTOME_AURKA_ACTIVATION_BY_TPX2	70	0.411766	1.57236	0.0119284	0.191383
REACTOME_M_PHASE	335	0.32189	1.563	0	0.202757
PID_ATR_PATHWAY	38	0.462708	1.55525	0.0252427	0.211445
REACTOME_ENDOGENOUS_STEROLS	18	0.547925	1.55425	0.0345489	0.210158
REACTOME_EPH_EPHRIN_MEDIATED_REPULSION_OF_CELLS	46	0.435215	1.5524	0.0212766	0.210215
REACTOME_SYNTHESIS_OF_PA	25	0.489965	1.54454	0.0265152	0.220021
REACTOME_EXTENSION_OF_TELOMERES	41	0.445224	1.54082	0.0224719	0.223051
REACTOME_GLOBAL_GENOME_NUCLEOTIDE_EXCISION_REPAIR_GG_NER	82	0.389218	1.54071	0.00772201	0.220441
KEGG_MISMATCH_REPAIR	22	0.528136	1.54024	0.0253411	0.218411
KEGG_PROPANOATE_METABOLISM	29	0.474941	1.54004	0.0232108	0.216097
REACTOME_TELOMERE_MAINTENANCE	41	0.445224	1.53585	0.0184049	0.220421
KEGG_FC_GAMMA_R_MEDIATED_PHAGOCYTOSIS	73	0.400501	1.53383	0.0114943	0.221112
REACTOME_MITOTIC_METAPHASE_AND_ANAPHASE	221	0.331799	1.53339	0.00185529	0.219167
REACTOME_SIGNALING_BY_ROBO_RECEPTORS	201	0.335408	1.53174	0.00180505	0.219428
REACTOME_GAP_FILLING_DNA_REPAIR_SYNTHESIS_AND_LIGATION_IN_GG_NER	25	0.497392	1.5276	0.02079	0.22365
REACTOME_RECOGNITION_OF_DNA_DAMAGE_BY_PCNA_CONTAINING_REPLICATION_COMPLEX	30	0.473023	1.52482	0.0212766	0.225578
REACTOME_FANCONI_ANEMIA_PATHWAY	37	0.45016	1.52251	0.042065	0.226974
REACTOME_SIGNALING_BY_GPCR	363	0.312601	1.51906	0	0.229951
KEGG_FATTY_ACID_METABOLISM	30	0.465199	1.51292	0.0295858	0.23784
REACTOME_ADHERENS_JUNCTIONS_INTERACTIONS	27	0.482823	1.51286	0.0465587	0.235416
REACTOME_TELOMERE_C_STRAND_LAGGING_STRAND_SYNTHESIS	27	0.479325	1.51132	0.0606654	0.235574
REACTOME_SIGNALING_BY_RETINOIC_ACID	25	0.490464	1.50683	0.045098	0.240666
REACTOME_CYTOCHROME_P450_ARRANGED_BY_SUBSTRATE_TYPE	23	0.50256	1.50342	0.0376984	0.243637
NABA_MATRISOME_ASSOCIATED	322	0.311285	1.49573	0	0.25388
PID_HNF3B_PATHWAY	22	0.500672	1.4931	0.0551181	0.256101
REACTOME_RESOLUTION_OF_SISTER_CHROMATID_COHESION	115	0.354112	1.49279	0.0116505	0.254069
REACTOME_NUCLEOTIDE_EXCISION_REPAIR	108	0.354456	1.49221	0.00539568	0.252586
PID_EPHB_FWD_PATHWAY	38	0.431566	1.49138	0.0307102	0.251484
REACTOME_REGULATION_OF_CHOLESTEROL_BIOSYNTHESIS_BY_SREBP_SREBF	55	0.403709	1.48919	0.0389864	0.252349
NABA_CORE_MATRISOME	184	0.332085	1.48819	0.00537634	0.251647
REACTOME_SEPARATION_OF_SISTER_CHROMATIDS	177	0.331586	1.48558	0.00694444	0.253882
REACTOME_RHO_GTPASES_ACTIVATE_CIT	17	0.533214	1.48274	0.0485437	0.256165
REACTOME_MITOTIC_SPINDLE_CHECKPOINT	109	0.354323	1.47915	0.0101626	0.259507
REACTOME_SWITCHING_OF_ORIGINS_TO_A_POST_REPLICATIVE_STATE	88	0.36581	1.47662	0.0224299	0.261578
REACTOME_FGFR2_ALTERNATIVE_SPLICING	25	0.481118	1.47622	0.0491803	0.25977
REACTOME_PARASITE_INFECTION	49	0.408792	1.47435	0.025	0.26061
REACTOME_ASSEMBLY_OF_THE_HIV_VIRION	16	0.533849	1.46674	0.0732673	0.271825
REACTOME_S_PHASE	158	0.331835	1.45891	0.00183486	0.283365
REACTOME_ACTIVATION_OF_THE_MRNA_UPON_BINDING_OF_THE_CAP_BINDING_COMPLEX_AND_EIFS_AND_SUBSEQUENT_BINDING_TO_43S	58	0.392265	1.45865	0.0342857	0.281334
KEGG_DRUG_METABOLISM_CYTOCHROME_P450	18	0.523558	1.45671	0.0794824	0.282341
REACTOME_SEMAPHORIN_INTERACTIONS	56	0.391659	1.45614	0.0298507	0.280782
REACTOME_RESOLUTION_OF_AP_SITES_VIA_THE_MULTIPLE_NUCLEOTIDE_PATCH_REPLACEMENT_PATHWAY	25	0.46849	1.45513	0.0660194	0.280065
REACTOME_LAGGING_STRAND_SYNTHESIS	20	0.501357	1.45149	0.066	0.284325
REACTOME_TRIGLYCERIDE_METABOLISM	22	0.485296	1.45123	0.0686869	0.282326
REACTOME_LEISHMANIA_INFECTION	133	0.339518	1.44925	0.0314961	0.283644
REACTOME_TRIGLYCERIDE_CATABOLISM	15	0.543453	1.44361	0.0857143	0.291826
REACTOME_RHO_GTPASE_EFFECTORS	230	0.313887	1.43735	0.00380952	0.301492
REACTOME_RHO_GTPASES_ACTIVATE_FORMINS	129	0.334659	1.43658	0.0164534	0.300366
REACTOME_APC_C_MEDIATED_DEGRADATION_OF_CELL_CYCLE_PROTEINS	84	0.357222	1.43391	0.0251938	0.30298
KEGG_VEGF_SIGNALING_PATHWAY	56	0.380706	1.42601	0.0488281	0.315826
REACTOME_FATTY_ACID_METABOLISM	119	0.34252	1.42432	0.015534	0.316443
REACTOME_DNA_REPAIR	275	0.30068	1.42352	0.0034965	0.315667
REACTOME_SIGNALING_BY_VEGF	92	0.350607	1.42062	0.025878	0.319273
REACTOME_REPRODUCTION	49	0.397599	1.41853	0.0521235	0.320796
KEGG_BASE_EXCISION_REPAIR	33	0.430778	1.41839	0.0586011	0.318601
REACTOME_MITOTIC_G2_G2_M_PHASES	184	0.318567	1.41494	0.0125224	0.322867
PID_EPHA_FWDPATHWAY	22	0.474958	1.41204	0.0731707	0.326375
REACTOME_CYCLIN_A_B1_B2_ASSOCIATED_EVENTS_DURING_G2_M_TRANSITION	24	0.461003	1.4108	0.0699029	0.326514
REACTOME_MITOCHONDRIAL_TRANSLATION	95	0.348128	1.40915	0.025641	0.32725
REACTOME_RNA_POLYMERASE_II_TRANSCRIPTION_TERMINATION	63	0.366353	1.40882	0.0425926	0.325575
REACTOME_TERMINATION_OF_TRANSLESION_DNA_SYNTHESIS	31	0.433194	1.40819	0.077551	0.324281
PID_FANCONI_PATHWAY	46	0.391558	1.40539	0.0537428	0.327623
REACTOME_RESOLUTION_OF_ABASIC_SITES_AP_SITES	38	0.420428	1.40481	0.071291	0.326401
REACTOME_DUAL_INCISION_IN_GG_NER	40	0.399323	1.40024	0.083503	0.333684
KEGG_CALCIUM_SIGNALING_PATHWAY	111	0.335959	1.39415	0.0371094	0.343876
PID_S1P_S1P1_PATHWAY	19	0.480377	1.39304	0.0858896	0.343633
BIOCARTA_ALK_PATHWAY	27	0.437708	1.38703	0.0678295	0.35369
PID_INTEGRIN_CS_PATHWAY	17	0.486233	1.38631	0.0970149	0.352627
REACTOME_NERVOUS_SYSTEM_DEVELOPMENT	491	0.277675	1.38478	0	0.353305
PID_HEDGEHOG_2PATHWAY	18	0.489503	1.37803	0.101338	0.36562
REACTOME_TRANSCRIPTION_COUPLED_NUCLEOTIDE_EXCISION_REPAIR_TC_NER	77	0.352971	1.37243	0.071291	0.375098
PID_S1P_S1P3_PATHWAY	26	0.439396	1.3705	0.0916335	0.376993
REACTOME_REGULATION_OF_PLK1_ACTIVITY_AT_G2_M_TRANSITION	85	0.343079	1.3703	0.0475285	0.374844
REACTOME_G_ALPHA_12_13_SIGNALLING_EVENTS	60	0.368632	1.36657	0.0628466	0.380436
REACTOME_BUDDING_AND_MATURATION_OF_HIV_VIRION	27	0.440532	1.36581	0.101594	0.379587
REACTOME_TRANSCRIPTION_OF_E2F_TARGETS_UNDER_NEGATIVE_CONTROL_BY_DREAM_COMPLEX	19	0.463687	1.36516	0.112186	0.378552
REACTOME_G0_AND_EARLY_G1	27	0.433784	1.36508	0.0992509	0.376262
REACTOME_SIGNALING_BY_RHO_GTPASES	334	0.281784	1.36495	0.00891266	0.374055
BIOCARTA_NO1_PATHWAY	22	0.455741	1.36411	0.0971429	0.373469
REACTOME_FATTY_ACYL_COA_BIOSYNTHESIS	25	0.443059	1.36316	0.116601	0.373148
REACTOME_METABOLISM_OF_AMINO_ACIDS_AND_DERIVATIVES	282	0.28823	1.35966	0.0125448	0.37817
KEGG_NUCLEOTIDE_EXCISION_REPAIR	42	0.386285	1.35964	0.0811881	0.375765
REACTOME_MITOTIC_G1_PHASE_AND_G1_S_TRANSITION	146	0.309477	1.35945	0.0244361	0.373771
KEGG_ARACHIDONIC_ACID_METABOLISM	25	0.438634	1.35381	0.102421	0.384056
KEGG_GLYCEROPHOSPHOLIPID_METABOLISM	60	0.36287	1.35142	0.0554493	0.386935
REACTOME_EPHA_MEDIATED_GROWTH_CONE_COLLAPSE	22	0.447312	1.35141	0.126482	0.384542
REACTOME_GLUTATHIONE_CONJUGATION	27	0.432686	1.35125	0.113244	0.382635
REACTOME_G2_M_DNA_DAMAGE_CHECKPOINT	59	0.365201	1.34796	0.0816733	0.387928
REACTOME_MRNA_SPLICING_MINOR_PATHWAY	52	0.364133	1.34356	0.0808271	0.395015
REACTOME_NEGATIVE_REGULATION_OF_NOTCH4_SIGNALING	53	0.37004	1.34209	0.0983302	0.395888
KEGG_REGULATION_OF_ACTIN_CYTOSKELETON	160	0.297942	1.34036	0.026643	0.397707
REACTOME_HOMOLOGY_DIRECTED_REPAIR	99	0.327329	1.34013	0.0490566	0.395842
NABA_ECM_AFFILIATED	69	0.350953	1.33831	0.0816327	0.397312
KEGG_HOMOLOGOUS_RECOMBINATION	26	0.421418	1.33541	0.0918164	0.401458
REACTOME_MEIOSIS	42	0.382323	1.33529	0.106667	0.399315
PID_AVB3_OPN_PATHWAY	30	0.410062	1.33427	0.104331	0.399203
REACTOME_RESPONSE_TO_ELEVATED_PLATELET_CYTOSOLIC_CA2	98	0.324354	1.33157	0.0496183	0.402713
BIOCARTA_EDG1_PATHWAY	19	0.467611	1.33071	0.118393	0.402323
REACTOME_BASE_EXCISION_REPAIR_AP_SITE_FORMATION	16	0.492639	1.32981	0.132265	0.401868
REACTOME_G_ALPHA_I_SIGNALLING_EVENTS	184	0.29298	1.32653	0.0326296	0.407479
REACTOME_ANCHORING_OF_THE_BASAL_BODY_TO_THE_PLASMA_MEMBRANE	94	0.325873	1.32296	0.053407	0.413073
REACTOME_CRISTAE_FORMATION	31	0.401641	1.32216	0.115456	0.412609
REACTOME_GENE_AND_PROTEIN_EXPRESSION_BY_JAK_STAT_SIGNALING_AFTER_INTERLEUKIN_12_STIMULATION	30	0.409368	1.31963	0.109405	0.416116
NABA_ECM_GLYCOPROTEINS	127	0.305392	1.31893	0.040367	0.415397
REACTOME_TP53_REGULATES_TRANSCRIPTION_OF_CELL_CYCLE_GENES	47	0.365897	1.31807	0.0857143	0.414999
REACTOME_POLO_LIKE_KINASE_MEDIATED_EVENTS	16	0.475942	1.3178	0.140562	0.413337
REACTOME_MISCELLANEOUS_TRANSPORT_AND_BINDING_EVENTS	20	0.452398	1.31594	0.127701	0.415167
REACTOME_NUCLEOTIDE_SALVAGE	21	0.446937	1.31585	0.145349	0.413059
BIOCARTA_STRESS_PATHWAY	23	0.439253	1.314	0.14794	0.415078
BIOCARTA_NFKB_PATHWAY	19	0.462014	1.31372	0.132411	0.413424
KEGG_CARDIAC_MUSCLE_CONTRACTION	55	0.352528	1.3101	0.104536	0.419529
REACTOME_TP53_REGULATES_TRANSCRIPTION_OF_GENES_INVOLVED_IN_G2_CELL_CYCLE_ARREST	17	0.467505	1.30923	0.14433	0.419297
REACTOME_HDR_THROUGH_HOMOLOGOUS_RECOMBINATION_HRR	63	0.347052	1.30793	0.0836576	0.420191
REACTOME_RESPIRATORY_ELECTRON_TRANSPORT	98	0.323395	1.30757	0.0733591	0.418698
REACTOME_THROMBOXANE_SIGNALLING_THROUGH_TP_RECEPTOR	15	0.485685	1.30427	0.151277	0.423888
REACTOME_SMOOTH_MUSCLE_CONTRACTION	36	0.389339	1.29983	0.120858	0.431953
REACTOME_PROCESSING_OF_DNA_DOUBLE_STRAND_BREAK_ENDS	62	0.344637	1.29961	0.0982143	0.43018
BIOCARTA_FCER1_PATHWAY	31	0.398385	1.29936	0.121569	0.428538
REACTOME_CRMPS_IN_SEMA3A_SIGNALING	16	0.479796	1.29934	0.158436	0.426367
REACTOME_RECEPTOR_TYPE_TYROSINE_PROTEIN_PHOSPHATASES	15	0.478229	1.29632	0.164659	0.431384
KEGG_CITRATE_CYCLE_TCA_CYCLE	27	0.409162	1.29629	0.131048	0.42921
REACTOME_PEPTIDE_LIGAND_BINDING_RECEPTORS	48	0.36407	1.29543	0.112595	0.429133
REACTOME_HOMOLOGOUS_DNA_PAIRING_AND_STRAND_EXCHANGE	40	0.369303	1.29515	0.11306	0.427553
REACTOME_DNA_DAMAGE_BYPASS	47	0.361428	1.29423	0.120079	0.427709
REACTOME_METABOLISM_OF_POLYAMINES	57	0.352505	1.29372	0.123574	0.426852
REACTOME_ADORA2B_MEDIATED_ANTI_INFLAMMATORY_CYTOKINES_PRODUCTION	48	0.363	1.29372	0.0859232	0.424723
REACTOME_RESPIRATORY_ELECTRON_TRANSPORT_ATP_SYNTHESIS_BY_CHEMIOSMOTIC_COUPLING_AND_HEAT_PRODUCTION_BY_UNCOUPLING_PROTEINS	119	0.309487	1.29252	0.0755814	0.425061
REACTOME_METABOLISM_OF_STEROID_HORMONES	19	0.446434	1.2895	0.162602	0.429844
REACTOME_HDR_THROUGH_SINGLE_STRAND_ANNEALING_SSA	35	0.385208	1.28615	0.121324	0.435688
REACTOME_RRNA_PROCESSING	196	0.283276	1.28541	0.0484171	0.435427
REACTOME_PROTEIN_PROTEIN_INTERACTIONS_AT_SYNAPSES	61	0.33605	1.28448	0.110899	0.435403
BIOCARTA_FAS_PATHWAY	28	0.410581	1.28322	0.147239	0.436253
PID_PDGFRB_PATHWAY	120	0.302145	1.28241	0.0565371	0.435952
REACTOME_COMPLEMENT_CASCADE	15	0.478628	1.2814	0.172414	0.436226
REACTOME_NUCLEAR_ENVELOPE_NE_REASSEMBLY	65	0.34041	1.28129	0.12024	0.434322
PID_IL8_CXCR2_PATHWAY	25	0.41191	1.27749	0.16185	0.441142
REACTOME_DUAL_INCISION_IN_TC_NER	64	0.334778	1.27744	0.100935	0.439168
REACTOME_APC_C_CDH1_MEDIATED_DEGRADATION_OF_CDC20_AND_OTHER_APC_C_CDH1_TARGETED_PROTEINS_IN_LATE_MITOSIS_EARLY_G1	70	0.328114	1.27593	0.117083	0.440685
REACTOME_FOXO_MEDIATED_TRANSCRIPTION	55	0.342935	1.27486	0.106262	0.441148
REACTOME_TRANSLESION_SYNTHESIS_BY_POLK	17	0.459136	1.2734	0.173307	0.442584
REACTOME_MEIOTIC_SYNAPSIS	22	0.423296	1.2711	0.160813	0.445844
REACTOME_MISMATCH_REPAIR	15	0.466566	1.27074	0.166998	0.444599
KEGG_PYRUVATE_METABOLISM	33	0.384207	1.26676	0.146154	0.45169
REACTOME_FCGAMMA_RECEPTOR_FCGR_DEPENDENT_PHAGOCYTOSIS	72	0.324716	1.26303	0.120075	0.458232
REACTOME_SYNTHESIS_OF_VERY_LONG_CHAIN_FATTY_ACYL_COAS	15	0.466819	1.26148	0.192607	0.459707
REACTOME_PLATELET_ACTIVATION_SIGNALING_AND_AGGREGATION	189	0.277007	1.26074	0.068421	0.459416
BIOCARTA_MAL_PATHWAY	17	0.446789	1.25708	0.192534	0.466113
KEGG_ARRHYTHMOGENIC_RIGHT_VENTRICULAR_CARDIOMYOPATHY_ARVC	58	0.331073	1.24909	0.116667	0.483761
REACTOME_SEMA3A_PAK_DEPENDENT_AXON_REPULSION	16	0.454774	1.24705	0.181818	0.486665
PID_P38_MK2_PATHWAY	19	0.433717	1.24684	0.190283	0.484981
WNT_SIGNALING	74	0.314168	1.23885	0.121094	0.50262
KEGG_PARKINSONS_DISEASE	113	0.291814	1.22875	0.117216	0.526172
KEGG_PROTEASOME	41	0.355189	1.22868	0.167279	0.524022
REACTOME_MITOTIC_PROPHASE	79	0.315282	1.22771	0.139576	0.524335
REACTOME_LATE_ENDOSOMAL_MICROAUTOPHAGY	29	0.385813	1.22457	0.202062	0.530495
REACTOME_ENDOSOMAL_SORTING_COMPLEX_REQUIRED_FOR_TRANSPORT_ESCRT	30	0.383399	1.22419	0.184466	0.529267
PID_BMP_PATHWAY	38	0.361783	1.22359	0.19137	0.528589
REACTOME_FOXO_MEDIATED_TRANSCRIPTION_OF_CELL_CYCLE_GENES	17	0.434891	1.22354	0.217565	0.526411
PID_VEGFR1_2_PATHWAY	64	0.316036	1.2181	0.142292	0.538468
REACTOME_GABA_RECEPTOR_ACTIVATION	30	0.37317	1.21587	0.181818	0.54208
REACTOME_PROCESSIVE_SYNTHESIS_ON_THE_LAGGING_STRAND	15	0.447617	1.21404	0.228346	0.544824
REACTOME_NUCLEAR_ENVELOPE_BREAKDOWN	50	0.332459	1.21135	0.181818	0.549793
REACTOME_TRANSLESION_SYNTHESIS_BY_Y_FAMILY_DNA_POLYMERASES_BYPASSES_LESIONS_ON_DNA_TEMPLATE	38	0.350211	1.20802	0.186312	0.556289
REACTOME_THE_CITRIC_ACID_TCA_CYCLE_AND_RESPIRATORY_ELECTRON_TRANSPORT	163	0.270442	1.2066	0.112299	0.557706
KEGG_CELL_ADHESION_MOLECULES_CAMS	62	0.322407	1.20534	0.153242	0.558553
REACTOME_CA_DEPENDENT_EVENTS	31	0.377193	1.20458	0.217304	0.558174
BIOCARTA_IL1R_PATHWAY	25	0.38502	1.20291	0.232514	0.560279
REACTOME_SYNTHESIS_OF_IP3_AND_IP4_IN_THE_CYTOSOL	23	0.399862	1.20154	0.201613	0.561689
REACTOME_HEMOSTASIS	414	0.245083	1.20085	0.0662983	0.561021
REACTOME_FCERI_MEDIATED_MAPK_ACTIVATION	24	0.403244	1.20006	0.225508	0.56079
BIOCARTA_ARENRF2_PATHWAY	17	0.427994	1.19788	0.236581	0.564272
REACTOME_ABORTIVE_ELONGATION_OF_HIV_1_TRANSCRIPT_IN_THE_ABSENCE_OF_TAT	22	0.392577	1.19665	0.217726	0.565116
KEGG_BIOSYNTHESIS_OF_UNSATURATED_FATTY_ACIDS	20	0.406517	1.19664	0.225743	0.562819
REACTOME_DEGRADATION_OF_DVL	55	0.32391	1.19442	0.187614	0.566691
REACTOME_TRANSLESION_SYNTHESIS_BY_POLH	19	0.413369	1.19352	0.218688	0.566813
REACTOME_CONSTITUTIVE_SIGNALING_BY_ABERRANT_PI3K_IN_CANCER	45	0.343732	1.19057	0.228346	0.572601
KEGG_OXIDATIVE_PHOSPHORYLATION	113	0.281251	1.18887	0.151456	0.574926
REACTOME_INOSITOL_PHOSPHATE_METABOLISM	43	0.33678	1.18638	0.212	0.579488
KEGG_HISTIDINE_METABOLISM	15	0.433809	1.1863	0.2334	0.577387
KEGG_GLYCOLYSIS_GLUCONEOGENESIS	40	0.34877	1.18317	0.177388	0.583562
REACTOME_DNA_DOUBLE_STRAND_BREAK_REPAIR	126	0.27705	1.1825	0.161002	0.583175
REACTOME_G_ALPHA_Q_SIGNALLING_EVENTS	104	0.288151	1.18182	0.171375	0.582768
REACTOME_CELL_CELL_JUNCTION_ORGANIZATION	41	0.341214	1.18094	0.205769	0.583062
PID_HDAC_CLASSII_PATHWAY	31	0.364677	1.17969	0.234862	0.58419
REACTOME_FORMATION_OF_INCISION_COMPLEX_IN_GG_NER	42	0.340565	1.17515	0.217308	0.594129
REACTOME_E2F_MEDIATED_REGULATION_OF_DNA_REPLICATION	21	0.406507	1.17468	0.268571	0.593146
REACTOME_HIV_ELONGATION_ARREST_AND_RECOVERY	31	0.357714	1.17421	0.235294	0.59227
REACTOME_ARACHIDONIC_ACID_METABOLISM	26	0.380404	1.17369	0.252546	0.591387
REACTOME_THE_ROLE_OF_GTSE1_IN_G2_M_PROGRESSION_AFTER_G2_CHECKPOINT	66	0.304112	1.17315	0.199241	0.590703
REACTOME_MEIOTIC_RECOMBINATION	21	0.396968	1.17163	0.239351	0.592514
PID_FOXM1_PATHWAY	36	0.347382	1.17123	0.246753	0.591412
KEGG_HYPERTROPHIC_CARDIOMYOPATHY_HCM	63	0.30365	1.16825	0.208413	0.597275
KEGG_FC_EPSILON_RI_SIGNALING_PATHWAY	50	0.324351	1.16711	0.241121	0.598154
REACTOME_INTERLEUKIN_12_SIGNALING	34	0.351	1.16704	0.233151	0.596028
REACTOME_MITOCHONDRIAL_TRNA_AMINOACYLATION	17	0.411061	1.16693	0.241803	0.594087
REACTOME_HIV_LIFE_CYCLE	139	0.270764	1.16552	0.195266	0.595854
REACTOME_HIV_INFECTION	213	0.255872	1.16513	0.134791	0.594679
KEGG_TRYPTOPHAN_METABOLISM	22	0.38692	1.16403	0.275654	0.595542
KEGG_SYSTEMIC_LUPUS_ERYTHEMATOSUS	16	0.41466	1.16184	0.254902	0.599386
REACTOME_G_PROTEIN_MEDIATED_EVENTS	44	0.329587	1.16132	0.224696	0.598611
REACTOME_MHC_CLASS_II_ANTIGEN_PRESENTATION	91	0.287751	1.15909	0.2	0.602572
REACTOME_SIGNALING_BY_FGFR2_IIIA_TM	19	0.405845	1.15837	0.274354	0.602299
REACTOME_MITOCHONDRIAL_FATTY_ACID_BETA_OXIDATION	31	0.351959	1.15606	0.244275	0.606535
REACTOME_NICOTINAMIDE_SALVAGING	16	0.422532	1.15457	0.255859	0.608637
KEGG_VASCULAR_SMOOTH_MUSCLE_CONTRACTION	80	0.291156	1.14973	0.242248	0.620114
REACTOME_COMPLEX_I_BIOGENESIS	54	0.309177	1.14866	0.2147	0.620824
REACTOME_DOPAMINE_NEUROTRANSMITTER_RELEASE_CYCLE	19	0.399684	1.14533	0.269231	0.628094
REACTOME_CROSS_PRESENTATION_OF_SOLUBLE_EXOGENOUS_ANTIGENS_ENDOSOMES	43	0.328448	1.13789	0.241715	0.647128
REACTOME_TRANSCRIPTIONAL_REGULATION_BY_THE_AP_2_TFAP2_FAMILY_OF_TRANSCRIPTION_FACTORS	27	0.361646	1.13532	0.286598	0.652049
REACTOME_NCAM1_INTERACTIONS	28	0.358728	1.13521	0.275049	0.650025
REACTOME_REGULATION_OF_RAS_BY_GAPS	63	0.298442	1.13281	0.247012	0.654665
REACTOME_ANTI_INFLAMMATORY_RESPONSE_FAVOURING_LEISHMANIA_PARASITE_INFECTION	67	0.286144	1.12953	0.242026	0.662066
REACTOME_INTERLEUKIN_1_FAMILY_SIGNALING	110	0.269882	1.12824	0.235401	0.663491
KEGG_MAPK_SIGNALING_PATHWAY	202	0.247414	1.12725	0.189716	0.664185
KEGG_LEISHMANIA_INFECTION	36	0.338415	1.1266	0.292731	0.663653
REACTOME_TNFR2_NON_CANONICAL_NF_KB_PATHWAY	78	0.28738	1.12599	0.250916	0.663072
PID_NCADHERIN_PATHWAY	30	0.344071	1.12549	0.261811	0.662272
REACTOME_TRAF6_MEDIATED_NF_KB_ACTIVATION	21	0.386781	1.1245	0.277359	0.662919
PID_PS1_PATHWAY	42	0.31736	1.1198	0.295938	0.674589
SIG_REGULATION_OF_THE_ACTIN_CYTOSKELETON_BY_RHO_GTPASES	30	0.351184	1.11963	0.295238	0.672828
REACTOME_NUCLEAR_RECEPTOR_TRANSCRIPTION_PATHWAY	36	0.331217	1.11926	0.288425	0.671666
PID_RAC1_REG_PATHWAY	34	0.338351	1.11382	0.308738	0.685389
BIOCARTA_FMLP_PATHWAY	29	0.350333	1.11269	0.291089	0.686407
REACTOME_NEGATIVE_REGULATION_OF_NMDA_RECEPTOR_MEDIATED_NEURONAL_TRANSMISSION	17	0.394852	1.11062	0.326772	0.690659
REACTOME_SIGNALING_BY_FGFR	68	0.287895	1.10819	0.257713	0.695361
REACTOME_APC_CDC20_MEDIATED_DEGRADATION_OF_NEK2A	25	0.361875	1.10683	0.316206	0.697106
REACTOME_SCF_SKP2_MEDIATED_DEGRADATION_OF_P27_P21	59	0.293063	1.10465	0.289109	0.701385
PID_BARD1_PATHWAY	28	0.344647	1.10341	0.298755	0.702836
PID_MYC_REPRESS_PATHWAY	55	0.299053	1.10281	0.295019	0.702252
KEGG_LONG_TERM_DEPRESSION	47	0.307089	1.09981	0.301852	0.709071
PID_PI3KCI_PATHWAY	32	0.333367	1.09745	0.33	0.713819
REACTOME_ACTIVATION_OF_NMDA_RECEPTORS_AND_POSTSYNAPTIC_EVENTS	75	0.280892	1.09676	0.295455	0.713573
REACTOME_METABOLIC_DISORDERS_OF_BIOLOGICAL_OXIDATION_ENZYMES	19	0.379998	1.09579	0.341004	0.714156
PID_ARF6_PATHWAY	25	0.359623	1.09538	0.343396	0.712945
KEGG_GLUTATHIONE_METABOLISM	39	0.321182	1.09129	0.302239	0.722861
REACTOME_MITOCHONDRIAL_BIOGENESIS	92	0.266645	1.08789	0.302457	0.730737
PID_FGF_PATHWAY	45	0.30444	1.08638	0.337187	0.732772
PID_FOXO_PATHWAY	46	0.302302	1.08623	0.328094	0.730896
REACTOME_INHIBITION_OF_THE_PROTEOLYTIC_ACTIVITY_OF_APC_C_REQUIRED_FOR_THE_ONSET_OF_ANAPHASE_BY_MITOTIC_SPINDLE_CHECKPOINT_COMPONENTS	20	0.370055	1.08558	0.337917	0.730442
REACTOME_DEGRADATION_OF_BETA_CATENIN_BY_THE_DESTRUCTION_COMPLEX	83	0.270983	1.0847	0.292398	0.730689
KEGG_LEUKOCYTE_TRANSENDOTHELIAL_MIGRATION	75	0.27574	1.08469	0.293785	0.728402
REACTOME_P75_NTR_RECEPTOR_MEDIATED_SIGNALLING	83	0.273131	1.08416	0.304183	0.727605
KEGG_TYROSINE_METABOLISM	19	0.379815	1.08166	0.349398	0.732808
KEGG_CELL_CYCLE	119	0.257966	1.08125	0.29588	0.731758
REACTOME_PIWI_INTERACTING_RNA_PIRNA_BIOGENESIS	19	0.371429	1.07966	0.362429	0.734184
BIOCARTA_VEGF_PATHWAY	23	0.360148	1.0792	0.349609	0.733303
BIOCARTA_WNT_PATHWAY	21	0.367299	1.0792	0.347917	0.731021
PID_ENDOTHELIN_PATHWAY	49	0.304046	1.07823	0.325	0.731483
PID_RAC1_PATHWAY	47	0.301294	1.07785	0.330841	0.730482
PID_S1P_META_PATHWAY	17	0.387898	1.07711	0.3706	0.730496
KEGG_CYTOKINE_CYTOKINE_RECEPTOR_INTERACTION	103	0.263205	1.07636	0.299424	0.730457
REACTOME_PHOSPHORYLATION_OF_THE_APC_C	19	0.381773	1.07534	0.381215	0.731233
REACTOME_APC_C_CDC20_MEDIATED_DEGRADATION_OF_CYCLIN_B	23	0.356058	1.07339	0.349594	0.734768
KEGG_GNRH_SIGNALING_PATHWAY	74	0.275737	1.06979	0.31015	0.743398
PID_CASPASE_PATHWAY	46	0.300925	1.06807	0.358566	0.746479
REACTOME_INTERLEUKIN_1_SIGNALING	92	0.266647	1.0673	0.306011	0.746518
REACTOME_SEMA4D_IN_SEMAPHORIN_SIGNALING	21	0.358216	1.06562	0.368526	0.749198
REACTOME_SIGNALING_BY_WNT	225	0.233864	1.06524	0.293358	0.748091
PID_UPA_UPAR_PATHWAY	26	0.347285	1.06512	0.375472	0.746178
BIOCARTA_CALCINEURIN_PATHWAY	17	0.383294	1.06449	0.383064	0.745843
REACTOME_DNA_DAMAGE_RECOGNITION_IN_GG_NER	37	0.316586	1.0629	0.364341	0.748415
REACTOME_PCP_CE_PATHWAY	86	0.262882	1.06233	0.31746	0.747774
REACTOME_RHO_GTPASES_ACTIVATE_PAKS	19	0.369398	1.05842	0.371534	0.757525
KEGG_TGF_BETA_SIGNALING_PATHWAY	72	0.271168	1.05418	0.369287	0.768307
REACTOME_SEALING_OF_THE_NUCLEAR_ENVELOPE_NE_BY_ESCRT_III	21	0.355668	1.05366	0.391892	0.767688
REACTOME_RHO_GTPASE_CYCLE	114	0.249328	1.05139	0.345489	0.772147
REACTOME_INTERCONVERSION_OF_NUCLEOTIDE_DI_AND_TRIPHOSPHATES	27	0.333724	1.05126	0.36773	0.770278
KEGG_GLYCINE_SERINE_AND_THREONINE_METABOLISM	19	0.369481	1.05077	0.398374	0.769566
REACTOME_AUF1_HNRNP_D0_BINDS_AND_DESTABILIZES_MRNA	52	0.290198	1.04815	0.371747	0.774846
REACTOME_KINESINS	44	0.296201	1.04776	0.369091	0.773783
REACTOME_NEUROTRANSMITTER_RECEPTORS_AND_POSTSYNAPTIC_SIGNAL_TRANSMISSION	131	0.242707	1.04775	0.358974	0.771561
KEGG_DILATED_CARDIOMYOPATHY	65	0.273572	1.04132	0.351562	0.788998
REACTOME_OPIOID_SIGNALLING	69	0.271414	1.0396	0.403071	0.791931
PID_AURORA_A_PATHWAY	30	0.330199	1.03937	0.386408	0.790232
REACTOME_REGULATION_OF_TP53_ACTIVITY_THROUGH_PHOSPHORYLATION	87	0.26146	1.03699	0.387792	0.795537
PID_P38_ALPHA_BETA_DOWNSTREAM_PATHWAY	35	0.313412	1.03507	0.389691	0.798831
REACTOME_ORGANELLE_BIOGENESIS_AND_MAINTENANCE	273	0.217464	1.03329	0.362976	0.801978
REACTOME_CITRIC_ACID_CYCLE_TCA_CYCLE	22	0.347512	1.03271	0.407186	0.801566
PID_LYSOPHOSPHOLIPID_PATHWAY	58	0.273869	1.02831	0.407258	0.812827
REACTOME_TRNA_MODIFICATION_IN_THE_NUCLEUS_AND_CYTOSOL	41	0.293624	1.0265	0.415058	0.816199
REACTOME_PHASE_II_CONJUGATION_OF_COMPOUNDS	58	0.276062	1.02539	0.412963	0.817482
KEGG_PATHOGENIC_ESCHERICHIA_COLI_INFECTION	42	0.295493	1.02475	0.420233	0.81708
BIOCARTA_G2_PATHWAY	23	0.338186	1.02073	0.421053	0.827337
REACTOME_FGFR2_MUTANT_RECEPTOR_ACTIVATION	22	0.34891	1.01878	0.420118	0.830783
REACTOME_PROCESSING_OF_CAPPED_INTRONLESS_PRE_MRNA	28	0.322501	1.01823	0.43738	0.830213
PID_INTEGRIN_A4B1_PATHWAY	31	0.315863	1.01769	0.431683	0.829674
REACTOME_HEDGEHOG_ON_STATE	80	0.252819	1.01757	0.423759	0.82771
REACTOME_FLT3_SIGNALING	205	0.222873	1.01674	0.409962	0.828106
KEGG_HEMATOPOIETIC_CELL_LINEAGE	27	0.330498	1.01669	0.421782	0.825961
REACTOME_DNA_DAMAGE_TELOMERE_STRESS_INDUCED_SENESCENCE	27	0.330852	1.0161	0.444008	0.825492
REACTOME_SIGNALING_BY_FGFR2_IN_DISEASE	32	0.310921	1.01542	0.438462	0.825276
KEGG_HUNTINGTONS_DISEASE	159	0.231637	1.0143	0.404453	0.826217
KEGG_PATHWAYS_IN_CANCER	271	0.216624	1.01378	0.406082	0.825517
BIOCARTA_P38MAPK_PATHWAY	35	0.299609	1.01172	0.427256	0.829518
REACTOME_DEGRADATION_OF_AXIN	53	0.272637	1.0108	0.44592	0.830233
REACTOME_CELL_SURFACE_INTERACTIONS_AT_THE_VASCULAR_WALL	77	0.257371	1.00985	0.412429	0.830967
REACTOME_REGULATION_OF_PTEN_GENE_TRANSCRIPTION	60	0.27043	1.00983	0.421053	0.828759
REACTOME_DEACTIVATION_OF_THE_BETA_CATENIN_TRANSACTIVATING_COMPLEX	38	0.2929	1.00852	0.445736	0.830767
PID_ERBB1_INTERNALIZATION_PATHWAY	39	0.296722	1.0077	0.442589	0.831176
PID_NFAT_TFPATHWAY	26	0.322196	1.00747	0.429348	0.829712
REACTOME_HOST_INTERACTIONS_OF_HIV_FACTORS	121	0.239359	1.00598	0.445489	0.832115
PID_HEDGEHOG_GLI_PATHWAY	45	0.279022	1.00235	0.418919	0.84116
PID_SYNDECAN_1_PATHWAY	39	0.296341	1.00222	0.456647	0.839353
REACTOME_SIALIC_ACID_METABOLISM	27	0.316599	1.00052	0.463366	0.842334
REACTOME_RHO_GTPASES_ACTIVATE_PKNS	29	0.307371	0.999759	0.47786	0.842469
BIOCARTA_VIP_PATHWAY	23	0.329196	0.999648	0.442656	0.840564
REACTOME_COOPERATION_OF_PREFOLDIN_AND_TRIC_CCT_IN_ACTIN_AND_TUBULIN_FOLDING	25	0.326366	0.998787	0.451493	0.841093
PID_PRL_SIGNALING_EVENTS_PATHWAY	22	0.336658	0.99809	0.480159	0.841037
BIOCARTA_ATRBRCA_PATHWAY	20	0.34751	0.997956	0.439539	0.839214
REACTOME_TCR_SIGNALING	91	0.246752	0.997323	0.453333	0.838937
REACTOME_MAP2K_AND_MAPK_ACTIVATION	33	0.298827	0.996856	0.458984	0.838086
REACTOME_GLYCEROPHOSPHOLIPID_BIOSYNTHESIS	94	0.245844	0.996025	0.461947	0.83839
REACTOME_RESOLUTION_OF_D_LOOP_STRUCTURES	31	0.303575	0.995179	0.457983	0.838721
PID_E2F_PATHWAY	69	0.255898	0.993606	0.447818	0.841379
REACTOME_TRANSCRIPTIONAL_REGULATION_BY_E2F6	33	0.304076	0.992522	0.477228	0.842569
REACTOME_ASYMMETRIC_LOCALIZATION_OF_PCP_PROTEINS	62	0.264778	0.991195	0.484053	0.844655
REACTOME_DECTIN_1_MEDIATED_NONCANONICAL_NF_KB_SIGNALING	58	0.266351	0.990575	0.464355	0.844292
REACTOME_NRAGE_SIGNALS_DEATH_THROUGH_JNK	47	0.279408	0.987796	0.461386	0.850633
REACTOME_SUMOYLATION_OF_CHROMATIN_ORGANIZATION_PROTEINS	54	0.270907	0.985326	0.488189	0.856072
REACTOME_NEUTROPHIL_DEGRANULATION	334	0.202154	0.984457	0.528369	0.85636
REACTOME_REGULATION_OF_RUNX3_EXPRESSION_AND_ACTIVITY	54	0.268556	0.983689	0.472275	0.856618
PID_ARF6_DOWNSTREAM_PATHWAY	15	0.359087	0.983412	0.478528	0.855248
REACTOME_SUMOYLATION_OF_TRANSCRIPTION_FACTORS	17	0.347043	0.982232	0.489022	0.856761
REACTOME_SUMOYLATION_OF_DNA_REPLICATION_PROTEINS	44	0.276279	0.979912	0.440476	0.861528
BIOCARTA_RAC1_PATHWAY	17	0.355761	0.97874	0.485772	0.862856
REACTOME_INTERACTIONS_OF_VPR_WITH_HOST_CELLULAR_PROTEINS	35	0.293102	0.97636	0.493458	0.867506
PID_RAS_PATHWAY	25	0.313402	0.975281	0.485437	0.868692
REACTOME_SIGNALING_BY_NUCLEAR_RECEPTORS	187	0.215173	0.973473	0.518518	0.872049
REACTOME_FACTORS_INVOLVED_IN_MEGAKARYOCYTE_DEVELOPMENT_AND_PLATELET_PRODUCTION	111	0.232534	0.972057	0.525735	0.874142
KEGG_DRUG_METABOLISM_OTHER_ENZYMES	21	0.323647	0.971542	0.518072	0.87348
REACTOME_SIGNALING_BY_RECEPTOR_TYROSINE_KINASES	406	0.198003	0.970582	0.549091	0.874122
REACTOME_NEUREXINS_AND_NEUROLIGINS	37	0.285983	0.969958	0.501961	0.87388
BIOCARTA_PYK2_PATHWAY	26	0.310813	0.969589	0.522641	0.872867
KEGG_LONG_TERM_POTENTIATION	53	0.264832	0.96926	0.50969	0.871659
BIOCARTA_ETS_PATHWAY	16	0.349282	0.968366	0.483235	0.872231
PID_NETRIN_PATHWAY	31	0.301437	0.966799	0.503802	0.874834
SA_PTEN_PATHWAY	16	0.349254	0.96659	0.493409	0.873349
REACTOME_SIGNALING_BY_FGFR2	58	0.261068	0.966133	0.534304	0.872623
REACTOME_BETA_CATENIN_INDEPENDENT_WNT_SIGNALING	127	0.227216	0.965745	0.532228	0.871762
REACTOME_DAP12_SIGNALING	17	0.351361	0.964338	0.50495	0.873704
REACTOME_CELLULAR_RESPONSES_TO_EXTERNAL_STIMULI	487	0.191846	0.963212	0.598246	0.874842
REACTOME_L1CAM_INTERACTIONS	92	0.237593	0.963058	0.541899	0.873191
REACTOME_FORMATION_OF_TC_NER_PRE_INCISION_COMPLEX	52	0.261536	0.962468	0.5	0.872888
REACTOME_CYCLIN_A_CDK2_ASSOCIATED_EVENTS_AT_S_PHASE_ENTRY	84	0.24474	0.961488	0.533333	0.873629
REACTOME_HCMV_LATE_EVENTS	51	0.26481	0.959772	0.525362	0.876498
REACTOME_COPI_INDEPENDENT_GOLGI_TO_ER_RETROGRADE_TRAFFIC	42	0.274686	0.959732	0.530333	0.874506
KEGG_INOSITOL_PHOSPHATE_METABOLISM	49	0.272307	0.959419	0.528972	0.87333
REACTOME_A_TETRASACCHARIDE_LINKER_SEQUENCE_IS_REQUIRED_FOR_GAG_SYNTHESIS	21	0.322607	0.957553	0.510721	0.876769
REACTOME_ESTROGEN_DEPENDENT_GENE_EXPRESSION	82	0.24035	0.957355	0.544231	0.87523
BIOCARTA_CERAMIDE_PATHWAY	21	0.322585	0.957341	0.539347	0.873216
PID_EPHA2_FWD_PATHWAY	18	0.337225	0.956937	0.510397	0.872352
REACTOME_G1_S_DNA_DAMAGE_CHECKPOINTS	66	0.246306	0.955099	0.535509	0.875733
KEGG_PURINE_METABOLISM	122	0.229629	0.955065	0.550476	0.873799
REACTOME_SIGNALING_BY_INTERLEUKINS	310	0.198659	0.954611	0.600671	0.873
REACTOME_ACTIVATION_OF_ANTERIOR_HOX_GENES_IN_HINDBRAIN_DEVELOPMENT_DURING_EARLY_EMBRYOGENESIS	60	0.256295	0.954245	0.525194	0.872006
REACTOME_CILIUM_ASSEMBLY	181	0.212474	0.953547	0.584103	0.872014
REACTOME_SIGNALING_BY_BMP	24	0.312294	0.952895	0.509946	0.871852
BIOCARTA_PDGF_PATHWAY	26	0.306913	0.952238	0.525714	0.871608
REACTOME_TOLL_LIKE_RECEPTOR_TLR1_TLR2_CASCADE	87	0.234281	0.949906	0.566474	0.876478
REACTOME_SYNTHESIS_OF_SUBSTRATES_IN_N_GLYCAN_BIOSYTHESIS	57	0.253483	0.949257	0.536585	0.876394
REACTOME_GOLGI_TO_ER_RETROGRADE_TRANSPORT	116	0.224548	0.947845	0.581308	0.878329
KEGG_VALINE_LEUCINE_AND_ISOLEUCINE_DEGRADATION	41	0.27026	0.94667	0.533708	0.879734
REACTOME_ACTIVATION_OF_BH3_ONLY_PROTEINS	29	0.290778	0.946597	0.545977	0.877913
REACTOME_POSITIVE_EPIGENETIC_REGULATION_OF_RRNA_EXPRESSION	46	0.261615	0.945162	0.540117	0.880034
REACTOME_METABOLISM_OF_NUCLEOTIDES	84	0.237427	0.944749	0.571164	0.879277
REACTOME_NEGATIVE_REGULATION_OF_MET_ACTIVITY	19	0.325736	0.944502	0.519507	0.877934
PID_PDGFRA_PATHWAY	21	0.318774	0.94358	0.524655	0.878529
REACTOME_TRNA_PROCESSING	104	0.225764	0.942524	0.57554	0.879471
REACTOME_PLATELET_HOMEOSTASIS	62	0.252946	0.941717	0.563089	0.879706
REACTOME_TOLL_LIKE_RECEPTOR_CASCADES	124	0.219074	0.941606	0.559387	0.878009
PID_TXA2PATHWAY	41	0.278412	0.941546	0.562	0.876203
BIOCARTA_TNFR1_PATHWAY	28	0.294934	0.940791	0.553506	0.876347
REACTOME_TOLL_LIKE_RECEPTOR_4_TLR4_CASCADE	110	0.225528	0.940315	0.597302	0.875825
KEGG_THYROID_CANCER	27	0.30009	0.940295	0.559687	0.873934
REACTOME_TRANSPORT_OF_MATURE_TRANSCRIPT_TO_CYTOPLASM	77	0.239531	0.937513	0.584906	0.879871
REACTOME_INTERLEUKIN_4_AND_INTERLEUKIN_13_SIGNALING	70	0.242587	0.935992	0.597302	0.882089
KEGG_ARGININE_AND_PROLINE_METABOLISM	40	0.271718	0.933299	0.539048	0.887629
REACTOME_P75NTR_SIGNALS_VIA_NF_KB	15	0.349011	0.933253	0.521739	0.885785
REACTOME_INTERLEUKIN_12_FAMILY_SIGNALING	41	0.271558	0.932701	0.55408	0.885287
PID_ANGIOPOIETIN_RECEPTOR_PATHWAY	42	0.270021	0.931834	0.570076	0.885726
REACTOME_SIGNALING_BY_ERBB2_IN_CANCER	23	0.302356	0.931315	0.559671	0.885175
REACTOME_SEMA4D_INDUCED_CELL_MIGRATION_AND_GROWTH_CONE_COLLAPSE	17	0.337336	0.930565	0.575639	0.885209
REACTOME_METALLOPROTEASE_DUBS	19	0.323999	0.929371	0.554731	0.886454
REACTOME_NEGATIVE_EPIGENETIC_REGULATION_OF_RRNA_EXPRESSION	48	0.257145	0.92833	0.573896	0.887358
REACTOME_RNA_POLYMERASE_I_TRANSCRIPTION	50	0.26059	0.928133	0.591078	0.885986
REACTOME_PROGRAMMED_CELL_DEATH	159	0.210119	0.927632	0.644283	0.885523
REACTOME_TOLL_LIKE_RECEPTOR_10_TLR10_CASCADE	78	0.236077	0.92676	0.60355	0.886058
KEGG_REGULATION_OF_AUTOPHAGY	18	0.31994	0.926722	0.573964	0.884262
KEGG_MELANOGENESIS	71	0.235814	0.922851	0.591876	0.892992
REACTOME_RESPONSE_OF_EIF2AK1_HRI_TO_HEME_DEFICIENCY	15	0.343532	0.921323	0.564155	0.89522
PID_RHOA_PATHWAY	41	0.269859	0.917415	0.616943	0.904078
REACTOME_FORMATION_OF_THE_EARLY_ELONGATION_COMPLEX	31	0.282592	0.916894	0.556641	0.903522
REACTOME_JNK_C_JUN_KINASES_PHOSPHORYLATION_AND_ACTIVATION_MEDIATED_BY_ACTIVATED_HUMAN_TAK1	22	0.310359	0.916082	0.589537	0.903828
KEGG_WNT_SIGNALING_PATHWAY	123	0.216158	0.915014	0.64432	0.904829
PID_TOLL_ENDOGENOUS_PATHWAY	18	0.31717	0.91399	0.597679	0.905694
KEGG_PROGESTERONE_MEDIATED_OOCYTE_MATURATION	71	0.238017	0.912439	0.63189	0.907848
PID_IL8_CXCR1_PATHWAY	19	0.316348	0.911697	0.575397	0.907862
REACTOME_TCF_DEPENDENT_SIGNALING_IN_RESPONSE_TO_WNT	149	0.209246	0.911664	0.673664	0.906038
REACTOME_NCAM_SIGNALING_FOR_NEURITE_OUT_GROWTH	47	0.250641	0.908568	0.596929	0.912501
PID_HDAC_CLASSIII_PATHWAY	24	0.295118	0.907879	0.580777	0.912447
BIOCARTA_LIS1_PATHWAY	16	0.332742	0.907788	0.609054	0.910732
PID_RETINOIC_ACID_PATHWAY	29	0.285078	0.906288	0.606464	0.912719
REACTOME_CONVERSION_FROM_APC_C_CDC20_TO_APC_C_CDH1_IN_LATE_ANAPHASE	19	0.315506	0.906134	0.602339	0.911212
KEGG_CHEMOKINE_SIGNALING_PATHWAY	113	0.214036	0.904927	0.676056	0.912504
KEGG_OOCYTE_MEIOSIS	93	0.22349	0.904922	0.650854	0.910597
REACTOME_DOWNSTREAM_SIGNALING_OF_ACTIVATED_FGFR3	18	0.320967	0.904679	0.572835	0.909345
REACTOME_APOPTOTIC_EXECUTION_PHASE	41	0.255769	0.904531	0.638838	0.907837
REACTOME_VEGFR2_MEDIATED_VASCULAR_PERMEABILITY	25	0.289351	0.901722	0.572597	0.913192
PID_DELTA_NP63_PATHWAY	39	0.259623	0.90062	0.612284	0.91409
REACTOME_RMTS_METHYLATE_HISTONE_ARGININES	29	0.278584	0.89995	0.61336	0.913912
REACTOME_SUMOYLATION_OF_DNA_METHYLATION_PROTEINS	16	0.333555	0.899305	0.613027	0.913663
REACTOME_CELL_DEATH_SIGNALLING_VIA_NRAGE_NRIF_AND_NADE	64	0.237584	0.899292	0.631683	0.911829
REACTOME_TRNA_AMINOACYLATION	23	0.298757	0.897646	0.604289	0.914187
REACTOME_DEFECTIVE_CFTR_CAUSES_CYSTIC_FIBROSIS	57	0.237352	0.897626	0.642308	0.912366
REACTOME_DEATH_RECEPTOR_SIGNALLING	122	0.212423	0.895777	0.675	0.915148
REACTOME_MAPK_FAMILY_SIGNALING_CASCADES	231	0.193418	0.895342	0.745487	0.91438
REACTOME_RESOLUTION_OF_D_LOOP_STRUCTURES_THROUGH_SYNTHESIS_DEPENDENT_STRAND_ANNEALING_SDSA	25	0.290385	0.894644	0.594444	0.914351
REACTOME_TRANSCRIPTIONAL_REGULATION_OF_WHITE_ADIPOCYTE_DIFFERENTIATION	75	0.224968	0.891823	0.660269	0.919763
REACTOME_PHOSPHOLIPID_METABOLISM	163	0.199961	0.890862	0.745887	0.920278
PID_ECADHERIN_STABILIZATION_PATHWAY	36	0.266209	0.889447	0.639692	0.92214
BIOCARTA_NDKDYNAMIN_PATHWAY	16	0.323169	0.887836	0.587269	0.924374
REACTOME_RAB_GERANYLGERANYLATION	55	0.24068	0.885292	0.651119	0.928905
PID_FRA_PATHWAY	34	0.268993	0.885152	0.612903	0.927388
KEGG_RNA_DEGRADATION	55	0.243538	0.883958	0.661597	0.928505
REACTOME_ADRENALINE_NORADRENALINE_INHIBITS_INSULIN_SECRETION	18	0.311676	0.881429	0.624769	0.933262
REACTOME_DETOXIFICATION_OF_REACTIVE_OXYGEN_SPECIES	28	0.276717	0.880876	0.655462	0.932733
REACTOME_TP53_REGULATES_METABOLIC_GENES	82	0.222381	0.879393	0.730419	0.934594
KEGG_BASAL_TRANSCRIPTION_FACTORS	29	0.274637	0.876525	0.646067	0.93998
REACTOME_DISEASES_OF_PROGRAMMED_CELL_DEATH	22	0.293883	0.874134	0.616766	0.9438
REACTOME_EPIGENETIC_REGULATION_OF_GENE_EXPRESSION	86	0.218923	0.873931	0.736944	0.942425
REACTOME_SIGNALING_BY_NOTCH4	79	0.22397	0.873681	0.721022	0.941208
REACTOME_TAK1_ACTIVATES_NFKB_BY_PHOSPHORYLATION_AND_ACTIVATION_OF_IKKS_COMPLEX	29	0.270275	0.873433	0.64717	0.939948
REACTOME_HATS_ACETYLATE_HISTONES	79	0.218604	0.871577	0.708087	0.942615
KEGG_PYRIMIDINE_METABOLISM	87	0.215926	0.867744	0.720792	0.950273
REACTOME_INTEGRIN_SIGNALING	20	0.29074	0.866046	0.621818	0.952458
REACTOME_FORMATION_OF_ATP_BY_CHEMIOSMOTIC_COUPLING	18	0.307746	0.866006	0.614314	0.950669
REACTOME_INTEGRATION_OF_ENERGY_METABOLISM	76	0.221013	0.865269	0.716446	0.950599
PID_IL3_PATHWAY	20	0.295852	0.862568	0.646602	0.955303
REACTOME_GLUTAMATE_NEUROTRANSMITTER_RELEASE_CYCLE	18	0.302289	0.862249	0.641651	0.954171
REACTOME_NOTCH3_INTRACELLULAR_DOMAIN_REGULATES_TRANSCRIPTION	21	0.293563	0.859656	0.664804	0.958656
PID_ATM_PATHWAY	33	0.258222	0.858909	0.662813	0.958595
REACTOME_ERCC6_CSB_AND_EHMT2_G9A_POSITIVELY_REGULATE_RRNA_EXPRESSION	16	0.316883	0.858013	0.669829	0.958807
BIOCARTA_CHREBP_PATHWAY	15	0.316584	0.855716	0.650558	0.962198
REACTOME_INWARDLY_RECTIFYING_K_CHANNELS	19	0.293706	0.855513	0.661191	0.960837
REACTOME_INSERTION_OF_TAIL_ANCHORED_PROTEINS_INTO_THE_ENDOPLASMIC_RETICULUM_MEMBRANE	19	0.296224	0.855184	0.678846	0.959687
KEGG_ENDOCYTOSIS	153	0.196238	0.854202	0.803883	0.96026
KEGG_NOD_LIKE_RECEPTOR_SIGNALING_PATHWAY	44	0.245417	0.85333	0.720617	0.960514
REACTOME_HIV_TRANSCRIPTION_ELONGATION	40	0.24771	0.852481	0.712644	0.96055
PID_AP1_PATHWAY	56	0.230839	0.850923	0.716698	0.962318
REACTOME_NEGATIVE_REGULATION_OF_THE_PI3K_AKT_NETWORK	75	0.218125	0.850152	0.759013	0.962279
REACTOME_SYNTHESIS_OF_PIPS_AT_THE_PLASMA_MEMBRANE	45	0.244464	0.850068	0.693458	0.960655
PID_P38_MKK3_6PATHWAY	26	0.273252	0.849204	0.688976	0.960787
REACTOME_RNA_POLYMERASE_I_PROMOTER_ESCAPE	30	0.26066	0.849119	0.695918	0.959144
REACTOME_DOWNSTREAM_SIGNALING_EVENTS_OF_B_CELL_RECEPTOR_BCR	76	0.217166	0.849042	0.745856	0.957486
REACTOME_TRANSCRIPTIONAL_REGULATION_BY_TP53	342	0.175767	0.847412	0.926829	0.959322
REACTOME_SPHINGOLIPID_DE_NOVO_BIOSYNTHESIS	36	0.251259	0.846079	0.690385	0.960449
REACTOME_ROS_AND_RNS_PRODUCTION_IN_PHAGOCYTES	20	0.290169	0.844866	0.669922	0.961291
REACTOME_HCMV_INFECTION	87	0.214218	0.844194	0.791045	0.961004
REACTOME_CARBOXYTERMINAL_POST_TRANSLATIONAL_MODIFICATIONS_OF_TUBULIN	23	0.275294	0.843619	0.679134	0.960445
PID_ECADHERIN_KERATINOCYTE_PATHWAY	19	0.290121	0.842571	0.665406	0.960982
REACTOME_CELLULAR_RESPONSE_TO_HYPOXIA	72	0.214671	0.842373	0.776908	0.959687
REACTOME_HDACS_DEACETYLATE_HISTONES	32	0.255542	0.841891	0.719608	0.958891
BIOCARTA_MPR_PATHWAY	18	0.298848	0.84119	0.68866	0.958732
REACTOME_RNA_POLYMERASE_I_TRANSCRIPTION_INITIATION	46	0.230836	0.840883	0.726337	0.957611
REACTOME_TP53_REGULATES_TRANSCRIPTION_OF_DNA_REPAIR_GENES	59	0.226822	0.840402	0.749097	0.956925
REACTOME_PLASMA_LIPOPROTEIN_CLEARANCE	25	0.27475	0.839422	0.706721	0.957203
KEGG_CYSTEINE_AND_METHIONINE_METABOLISM	26	0.268196	0.838774	0.707661	0.95682
REACTOME_B_WICH_COMPLEX_POSITIVELY_REGULATES_RRNA_EXPRESSION	31	0.258572	0.838438	0.756701	0.955833
PID_A6B1_A6B4_INTEGRIN_PATHWAY	41	0.239135	0.837963	0.733826	0.955046
REACTOME_CASPASE_ACTIVATION_VIA_EXTRINSIC_APOPTOTIC_SIGNALLING_PATHWAY	22	0.27717	0.836013	0.720703	0.957572
REACTOME_COPI_DEPENDENT_GOLGI_TO_ER_RETROGRADE_TRAFFIC	83	0.205213	0.835618	0.802657	0.95666
REACTOME_DEGRADATION_OF_GLI1_BY_THE_PROTEASOME	57	0.223356	0.832736	0.764591	0.961056
REACTOME_TOLL_LIKE_RECEPTOR_9_TLR9_CASCADE	87	0.206826	0.832654	0.81203	0.959486
REACTOME_FOXO_MEDIATED_TRANSCRIPTION_OF_OXIDATIVE_STRESS_METABOLIC_AND_NEURONAL_GENES	21	0.283372	0.831775	0.701581	0.959588
BIOCARTA_NFAT_PATHWAY	42	0.242205	0.830869	0.755258	0.959825
REACTOME_SIGNALLING_TO_RAS	19	0.285505	0.829855	0.692727	0.960205
REACTOME_PYRUVATE_METABOLISM_AND_CITRIC_ACID_TCA_CYCLE	48	0.231895	0.829099	0.763705	0.95998
PID_RXR_VDR_PATHWAY	24	0.26869	0.828225	0.711799	0.960114
PID_IL4_2PATHWAY	40	0.238296	0.826398	0.759766	0.962061
REACTOME_PROCESSING_OF_SMDT1	16	0.300961	0.823826	0.714286	0.965573
REACTOME_APOPTOTIC_CLEAVAGE_OF_CELLULAR_PROTEINS	33	0.24286	0.823111	0.743028	0.965331
REACTOME_RECYCLING_PATHWAY_OF_L1	37	0.245328	0.819915	0.754864	0.969977
REACTOME_SIGNALING_BY_FGFR3	33	0.251358	0.816007	0.74898	0.976037
KEGG_NOTCH_SIGNALING_PATHWAY	41	0.235165	0.81466	0.726923	0.976939
PID_PI3K_PLC_TRK_PATHWAY	34	0.247277	0.813149	0.765873	0.978078
REACTOME_DOWNSTREAM_SIGNALING_OF_ACTIVATED_FGFR2	19	0.283094	0.812228	0.720165	0.978131
PID_AR_NONGENOMIC_PATHWAY	28	0.25137	0.810953	0.746667	0.978859
REACTOME_SUMOYLATION_OF_RNA_BINDING_PROTEINS	45	0.230404	0.810446	0.776031	0.978083
REACTOME_RNA_POLYMERASE_III_TRANSCRIPTION_TERMINATION	23	0.267957	0.8096	0.71371	0.977963
REACTOME_SULFUR_AMINO_ACID_METABOLISM	24	0.26671	0.809145	0.747346	0.97703
REACTOME_RHO_GTPASES_ACTIVATE_ROCKS	17	0.286186	0.808228	0.751969	0.977001
PID_AJDISS_2PATHWAY	41	0.234599	0.807346	0.795322	0.97694
REACTOME_SIGNALING_BY_NOTCH	163	0.181093	0.802005	0.931227	0.98499
REACTOME_E3_UBIQUITIN_LIGASES_UBIQUITINATE_TARGET_PROTEINS	44	0.228071	0.801387	0.795229	0.984406
REACTOME_TRANSCRIPTIONAL_REGULATION_BY_RUNX3	93	0.197086	0.800279	0.84	0.984629
REACTOME_RNA_POLYMERASE_I_TRANSCRIPTION_TERMINATION	30	0.244683	0.793867	0.799205	0.994336
PID_P38_ALPHA_BETA_PATHWAY	26	0.251124	0.792467	0.757752	0.995203
REACTOME_GLUCAGON_SIGNALING_IN_METABOLIC_REGULATION	22	0.262819	0.792281	0.74898	0.993784
PID_CMYB_PATHWAY	67	0.205973	0.791055	0.842718	0.994185
REACTOME_VIRAL_MESSENGER_RNA_SYNTHESIS	42	0.224939	0.790164	0.81203	0.994025
PID_TRKR_PATHWAY	55	0.215869	0.787987	0.819209	0.996166
REACTOME_SUMOYLATION_OF_SUMOYLATION_PROTEINS	33	0.23644	0.784252	0.801158	1
PID_GLYPICAN_1PATHWAY	20	0.268415	0.783517	0.763779	1
KEGG_GAP_JUNCTION	69	0.203622	0.782544	0.875696	1
REACTOME_TRANSCRIPTIONAL_REGULATION_BY_RUNX2	109	0.187128	0.782196	0.908397	0.999013
REACTOME_METABOLISM_OF_COFACTORS	18	0.278288	0.780336	0.752918	1
REACTOME_SIGNALING_BY_PDGFR_IN_DISEASE	17	0.280911	0.780028	0.758755	0.999111
BIOCARTA_BCR_PATHWAY	27	0.241675	0.779331	0.787763	0.998602
KEGG_SELENOAMINO_ACID_METABOLISM	23	0.254913	0.778064	0.778828	0.998935
REACTOME_NOTCH_HLH_TRANSCRIPTION_PATHWAY	27	0.246766	0.777572	0.799235	0.998036
PID_CD40_PATHWAY	27	0.244848	0.775983	0.80303	0.99892
REACTOME_NICOTINATE_METABOLISM	27	0.247841	0.774739	0.800395	0.999189
REACTOME_CLEC7A_DECTIN_1_SIGNALING	92	0.19295	0.773387	0.888686	0.999709
KEGG_NEUROTROPHIN_SIGNALING_PATHWAY	113	0.183952	0.772699	0.91833	0.999076
REACTOME_UCH_PROTEINASES	81	0.197482	0.772168	0.914449	0.998224
REACTOME_ESR_MEDIATED_SIGNALING	139	0.175725	0.771062	0.946955	0.99825
BIOCARTA_HDAC_PATHWAY	23	0.254037	0.769588	0.780538	0.998748
REACTOME_HIV_TRANSCRIPTION_INITIATION	43	0.217116	0.768329	0.845574	0.998957
BIOCARTA_TOLL_PATHWAY	23	0.255842	0.767556	0.784836	0.998428
REACTOME_THE_PHOTOTRANSDUCTION_CASCADE	15	0.281002	0.767192	0.806061	0.997295
REACTOME_NUCLEOTIDE_BINDING_DOMAIN_LEUCINE_RICH_REPEAT_CONTAINING_RECEPTOR_NLR_SIGNALING_PATHWAYS	48	0.217425	0.767127	0.85575	0.995704
REACTOME_INTERLEUKIN_37_SIGNALING	16	0.279935	0.766784	0.775472	0.994514
REACTOME_IKK_COMPLEX_RECRUITMENT_MEDIATED_BY_RIP1	21	0.261816	0.766253	0.77668	0.993704
REACTOME_MRNA_DECAY_BY_5_TO_3_EXORIBONUCLEASE	15	0.28234	0.761542	0.772549	0.999231
REACTOME_GLUCAGON_LIKE_PEPTIDE_1_GLP1_REGULATES_INSULIN_SECRETION	29	0.233928	0.760679	0.843874	0.998842
REACTOME_SIGNALING_BY_HIPPO	20	0.261628	0.76059	0.762183	0.997301
REACTOME_SIGNALING_BY_ERBB2_ECD_MUTANTS	16	0.27107	0.759011	0.766798	0.997944
REACTOME_REGULATION_OF_PTEN_STABILITY_AND_ACTIVITY	64	0.200202	0.757321	0.886228	0.998675
REACTOME_SIGNALING_BY_MODERATE_KINASE_ACTIVITY_BRAF_MUTANTS	38	0.220584	0.75388	0.847784	1
KEGG_B_CELL_RECEPTOR_SIGNALING_PATHWAY	55	0.204234	0.751852	0.879017	1
REACTOME_LDL_CLEARANCE	16	0.269846	0.749087	0.819444	1
REACTOME_SNRNP_ASSEMBLY	52	0.203827	0.743349	0.907776	1
REACTOME_DARPP_32_EVENTS	22	0.254542	0.743349	0.835271	1
REACTOME_NEDDYLATION	217	0.161523	0.739702	0.99274	1
REACTOME_HEDGEHOG_OFF_STATE	102	0.178065	0.73821	0.959302	1
KEGG_GLYCEROLIPID_METABOLISM	39	0.210773	0.734173	0.869403	1
REACTOME_NOTCH1_INTRACELLULAR_DOMAIN_REGULATES_TRANSCRIPTION	47	0.206362	0.732371	0.887574	1
REACTOME_TRANSCRIPTION_OF_THE_HIV_GENOME	64	0.191506	0.731192	0.924901	1
BIOCARTA_CXCR4_PATHWAY	17	0.258522	0.72906	0.813592	1
REACTOME_HEDGEHOG_LIGAND_BIOGENESIS	59	0.195297	0.727846	0.92674	1
REACTOME_SIGNALING_BY_SCF_KIT	36	0.215253	0.721935	0.881048	1
REACTOME_RUNX1_REGULATES_TRANSCRIPTION_OF_GENES_INVOLVED_IN_DIFFERENTIATION_OF_HSCS	61	0.192631	0.721785	0.92	1
REACTOME_TRNA_PROCESSING_IN_THE_NUCLEUS	55	0.19698	0.719857	0.926295	1
BIOCARTA_TNFR2_PATHWAY	17	0.260152	0.71924	0.828185	1
KEGG_ALZHEIMERS_DISEASE	142	0.166249	0.718697	0.977737	1
REACTOME_REGULATION_OF_RUNX2_EXPRESSION_AND_ACTIVITY	67	0.18835	0.71794	0.931034	1
PID_SHP2_PATHWAY	46	0.201701	0.717615	0.895463	1
REACTOME_SIGNALING_BY_THE_B_CELL_RECEPTOR_BCR	95	0.175126	0.717554	0.951128	1
REACTOME_UPTAKE_AND_ACTIONS_OF_BACTERIAL_TOXINS	24	0.231788	0.715152	0.858801	1
REACTOME_G_PROTEIN_BETA_GAMMA_SIGNALLING	21	0.237003	0.71286	0.863281	1
REACTOME_KERATAN_SULFATE_BIOSYNTHESIS	22	0.237351	0.712354	0.859073	1
REACTOME_FC_EPSILON_RECEPTOR_FCERI_SIGNALING	113	0.169346	0.706765	0.974122	1
REACTOME_STABILIZATION_OF_P53	55	0.193306	0.703364	0.940613	1
REACTOME_PURINE_CATABOLISM	16	0.249554	0.702936	0.867495	1
REACTOME_GABA_B_RECEPTOR_ACTIVATION	26	0.228252	0.702851	0.88403	1
REACTOME_MRNA_DECAY_BY_3_TO_5_EXORIBONUCLEASE	16	0.25456	0.701578	0.860558	1
REACTOME_FORMATION_OF_FIBRIN_CLOT_CLOTTING_CASCADE	16	0.254176	0.700791	0.84	1
REACTOME_PTEN_REGULATION	133	0.163971	0.698877	0.973535	1
KEGG_COLORECTAL_CANCER	59	0.187286	0.697972	0.95858	1
PID_PTP1B_PATHWAY	38	0.201592	0.694628	0.919021	1
REACTOME_SUMOYLATION_OF_INTRACELLULAR_RECEPTORS	24	0.224415	0.693745	0.89313	1
BIOCARTA_TCR_PATHWAY	33	0.210439	0.693704	0.902913	1
PID_HDAC_CLASSI_PATHWAY	61	0.184687	0.692135	0.942164	1
REACTOME_FCERI_MEDIATED_NF_KB_ACTIVATION	73	0.179262	0.690789	0.964486	1
REACTOME_REGULATION_OF_TP53_ACTIVITY	153	0.155724	0.686531	0.992806	1
SIG_CD40PATHWAYMAP	34	0.207628	0.685181	0.929924	1
PID_TELOMERASE_PATHWAY	60	0.185423	0.685151	0.959538	1
PID_SMAD2_3PATHWAY	16	0.247632	0.684684	0.880455	1
KEGG_PENTOSE_PHOSPHATE_PATHWAY	20	0.229994	0.682512	0.876894	1
REACTOME_RHO_GTPASES_ACTIVATE_IQGAPS	21	0.227712	0.682196	0.879612	1
PID_ALK1_PATHWAY	23	0.226266	0.680644	0.897119	1
REACTOME_CHAPERONE_MEDIATED_AUTOPHAGY	17	0.240504	0.677231	0.884849	1
REACTOME_C_TYPE_LECTIN_RECEPTORS_CLRS	108	0.163808	0.674659	0.989051	1
REACTOME_NGF_STIMULATED_TRANSCRIPTION	33	0.202153	0.67465	0.91635	1
PID_TRAIL_PATHWAY	25	0.21625	0.667313	0.929119	1
BIOCARTA_PAR1_PATHWAY	15	0.243681	0.664283	0.883946	1
REACTOME_ONCOGENIC_MAPK_SIGNALING	64	0.176532	0.663584	0.968317	1
REACTOME_REGULATION_OF_MRNA_STABILITY_BY_PROTEINS_THAT_BIND_AU_RICH_ELEMENTS	83	0.165268	0.663122	0.975191	1
REACTOME_TNFR1_INDUCED_NFKAPPAB_SIGNALING_PATHWAY	29	0.204586	0.657354	0.935114	1
REACTOME_SYNTHESIS_OF_GLYCOSYLPHOSPHATIDYLINOSITOL_GPI	16	0.241941	0.656674	0.912791	1
BIOCARTA_EPO_PATHWAY	18	0.228767	0.651457	0.921002	1
REACTOME_DEADENYLATION_DEPENDENT_MRNA_DECAY	55	0.176346	0.647123	0.974026	1
REACTOME_SENESCENCE_ASSOCIATED_SECRETORY_PHENOTYPE_SASP	49	0.181748	0.645169	0.975655	1
REACTOME_ACTIVATED_TAK1_MEDIATES_P38_MAPK_ACTIVATION	23	0.20755	0.637502	0.927103	1
REACTOME_MITOCHONDRIAL_PROTEIN_IMPORT	61	0.169476	0.635102	0.988166	1
BIOCARTA_RHO_PATHWAY	18	0.221073	0.634822	0.92	1
REACTOME_MYOGENESIS	27	0.20174	0.634692	0.937132	1
REACTOME_FORMATION_OF_RNA_POL_II_ELONGATION_COMPLEX	55	0.172519	0.633823	0.962451	1
REACTOME_RIPK1_MEDIATED_REGULATED_NECROSIS	17	0.222597	0.628825	0.934263	1
BIOCARTA_HCMV_PATHWAY	16	0.226903	0.628695	0.91945	1
REACTOME_G_ALPHA_Z_SIGNALLING_EVENTS	34	0.190648	0.627565	0.96737	1
KEGG_AMINO_SUGAR_AND_NUCLEOTIDE_SUGAR_METABOLISM	41	0.178446	0.626962	0.975238	1
REACTOME_SIGNALING_BY_NTRK3_TRKC	15	0.235923	0.621701	0.925926	1
KEGG_CYTOSOLIC_DNA_SENSING_PATHWAY	28	0.199466	0.621275	0.966926	1
REACTOME_COOPERATION_OF_PDCL_PHLP1_AND_TRIC_CCT_IN_G_PROTEIN_BETA_FOLDING	29	0.195801	0.620105	0.969758	1
KEGG_COMPLEMENT_AND_COAGULATION_CASCADES	29	0.187307	0.617049	0.97026	1
REACTOME_CONSTITUTIVE_SIGNALING_BY_EGFRVIII	15	0.229617	0.615097	0.93047	1
REACTOME_G_BETA_GAMMA_SIGNALLING_THROUGH_PI3KGAMMA	15	0.228043	0.606759	0.950758	1
REACTOME_PROTEIN_UBIQUITINATION	64	0.159006	0.605971	0.987296	1
PID_ARF6_TRAFFICKING_PATHWAY	40	0.17524	0.604052	0.986139	1
REACTOME_RAB_GEFS_EXCHANGE_GTP_FOR_GDP_ON_RABS	83	0.150148	0.600683	0.996269	1
BIOCARTA_AT1R_PATHWAY	26	0.193585	0.600185	0.95539	1
REACTOME_TGF_BETA_RECEPTOR_SIGNALING_ACTIVATES_SMADS	31	0.184315	0.59515	0.978682	1
BIOCARTA_41BB_PATHWAY	15	0.218201	0.592685	0.934615	1
REACTOME_PROTEIN_LOCALIZATION	148	0.134901	0.589845	1	1
PID_WNT_NONCANONICAL_PATHWAY	32	0.181977	0.588815	0.979206	1
REACTOME_PYRUVATE_METABOLISM	25	0.191046	0.587069	0.964912	1
KEGG_TOLL_LIKE_RECEPTOR_SIGNALING_PATHWAY	64	0.155359	0.584671	0.996344	1
REACTOME_TRAF6_MEDIATED_INDUCTION_OF_TAK1_COMPLEX_WITHIN_TLR4_COMPLEX	15	0.214073	0.571192	0.969262	1
REACTOME_REGULATION_OF_KIT_SIGNALING	15	0.20855	0.56151	0.959267	1
REACTOME_MRNA_CAPPING	28	0.177881	0.559808	0.981203	1
REACTOME_CONSTITUTIVE_SIGNALING_BY_LIGAND_RESPONSIVE_EGFR_CANCER_VARIANTS	19	0.190566	0.558712	0.968165	1
BIOCARTA_GLEEVEC_PATHWAY	22	0.191005	0.558326	0.965714	1
REACTOME_SMAD2_SMAD3_SMAD4_HETEROTRIMER_REGULATES_TRANSCRIPTION	32	0.169002	0.554064	0.992016	1
REACTOME_DOWNREGULATION_OF_TGF_BETA_RECEPTOR_SIGNALING	26	0.178571	0.553803	0.986616	1
KEGG_RIG_I_LIKE_RECEPTOR_SIGNALING_PATHWAY	48	0.153114	0.547881	0.994403	1
PID_ALPHA_SYNUCLEIN_PATHWAY	23	0.177675	0.54394	0.984375	1
KEGG_AMINOACYL_TRNA_BIOSYNTHESIS	21	0.179794	0.541351	0.986056	1
PID_HIF1_TFPATHWAY	55	0.143791	0.535399	1	1
PID_ER_NONGENOMIC_PATHWAY	35	0.152633	0.514133	0.994071	1
REACTOME_SIGNALING_BY_ERBB2	44	0.145887	0.513794	0.994275	1
REACTOME_HSF1_ACTIVATION	23	0.171056	0.512783	0.992	1
PID_TGFBR_PATHWAY	52	0.139018	0.502005	0.998152	1
KEGG_PEROXISOME	67	0.127391	0.48714	1	1
REACTOME_DOWNREGULATION_OF_ERBB2_SIGNALING	25	0.154531	0.478197	0.99807	1
REACTOME_PROCESSING_OF_INTRONLESS_PRE_MRNAS	19	0.160924	0.469078	0.996146	1
PID_MAPK_TRK_PATHWAY	33	0.136242	0.438469	0.998106	1
REACTOME_GLUCONEOGENESIS	27	0.132816	0.418655	0.998043	1
REACTOME_PINK_PARKIN_MEDIATED_MITOPHAGY	21	0.138782	0.412459	0.998051	1
PID_IL1_PATHWAY	28	0.127605	0.40702	1	0.999499
REACTOME_NEURONAL_SYSTEM	244	-0.273754	-1.3074	0.0243363	0.505817
REACTOME_METABOLISM_OF_CARBOHYDRATES	237	-0.278433	-1.32408	0.0113895	0.488778
REACTOME_EXTRACELLULAR_MATRIX_ORGANIZATION	224	-0.281304	-1.32897	0.0158371	0.488329
REACTOME_DISEASES_OF_METABOLISM	182	-0.292471	-1.35254	0.0241758	0.47695
REACTOME_CELLULAR_RESPONSE_TO_HEAT_STRESS	91	-0.333753	-1.37094	0.0337838	0.449466
REACTOME_SIGNALING_BY_MET	72	-0.349597	-1.38028	0.0384615	0.458858
REACTOME_DISEASES_OF_GLYCOSYLATION	114	-0.321363	-1.38288	0.0194805	0.457475
SIG_INSULIN_RECEPTOR_PATHWAY_IN_CARDIAC_MYOCYTES	46	-0.386461	-1.41066	0.042885	0.424816
KEGG_ECM_RECEPTOR_INTERACTION	63	-0.364249	-1.41562	0.0454545	0.427966
REACTOME_ER_TO_GOLGI_ANTEROGRADE_TRANSPORT	136	-0.318117	-1.41855	0.0265849	0.425536
KEGG_SMALL_CELL_LUNG_CANCER	77	-0.358393	-1.42432	0.0268595	0.421862
REACTOME_TRANSPORT_OF_SMALL_MOLECULES	471	-0.281167	-1.4294	0	0.420452
KEGG_PANCREATIC_CANCER	64	-0.366407	-1.43655	0.0334728	0.412642
REACTOME_PRE_NOTCH_EXPRESSION_AND_PROCESSING	45	-0.401497	-1.44459	0.0259179	0.409451
REACTOME_COPII_MEDIATED_VESICLE_TRANSPORT	63	-0.384727	-1.45304	0.0278373	0.404363
PID_IGF1_PATHWAY	29	-0.445439	-1.45365	0.0451745	0.409267
REACTOME_ASSEMBLY_OF_COLLAGEN_FIBRILS_AND_OTHER_MULTIMERIC_STRUCTURES	50	-0.391337	-1.45536	0.0367171	0.418356
REACTOME_IRON_UPTAKE_AND_TRANSPORT	45	-0.404012	-1.46253	0.0362473	0.411236
REACTOME_NON_INTEGRIN_MEMBRANE_ECM_INTERACTIONS	53	-0.393444	-1.47695	0.0174673	0.392853
REACTOME_CHONDROITIN_SULFATE_DERMATAN_SULFATE_METABOLISM	42	-0.415656	-1.48197	0.0367171	0.387123
KEGG_ALDOSTERONE_REGULATED_SODIUM_REABSORPTION	27	-0.468667	-1.487	0.0398323	0.38858
BIOCARTA_PPARA_PATHWAY	41	-0.42373	-1.49279	0.0247934	0.387811
REACTOME_ASPARAGINE_N_LINKED_GLYCOSYLATION	271	-0.310043	-1.4963	0.00238095	0.385501
REACTOME_FGFR1_MUTANT_RECEPTOR_ACTIVATION	25	-0.478695	-1.50841	0.0438247	0.369555
REACTOME_GLYCOSAMINOGLYCAN_METABOLISM	100	-0.364397	-1.52609	0.0131579	0.331273
REACTOME_EFFECTS_OF_PIP2_HYDROLYSIS	24	-0.490513	-1.52845	0.0341365	0.332285
REACTOME_AMINO_ACID_TRANSPORT_ACROSS_THE_PLASMA_MEMBRANE	21	-0.508192	-1.5331	0.035343	0.327561
PID_INSULIN_PATHWAY	43	-0.429764	-1.53803	0.026694	0.322843
REACTOME_ECM_PROTEOGLYCANS	55	-0.403655	-1.54454	0.015873	0.314524
REACTOME_TP53_REGULATES_TRANSCRIPTION_OF_GENES_INVOLVED_IN_CYTOCHROME_C_RELEASE	19	-0.514216	-1.54539	0.0408998	0.319843
KEGG_VIRAL_MYOCARDITIS	44	-0.431862	-1.55005	0.0101626	0.316292
BIOCARTA_SPRY_PATHWAY	16	-0.54607	-1.55013	0.0375494	0.324209
REACTOME_CONSTITUTIVE_SIGNALING_BY_AKT1_E17K_IN_CANCER	26	-0.488106	-1.56397	0.0276134	0.300519
REACTOME_DISEASES_ASSOCIATED_WITH_N_GLYCOSYLATION_OF_PROTEINS	17	-0.533423	-1.57088	0.0473251	0.292756
REACTOME_SLC_MEDIATED_TRANSMEMBRANE_TRANSPORT	140	-0.361452	-1.5813	0	0.278253
REACTOME_HSF1_DEPENDENT_TRANSACTIVATION	30	-0.48421	-1.58442	0.0203666	0.279458
BIOCARTA_EIF4_PATHWAY	23	-0.499763	-1.58659	0.0379747	0.282874
REACTOME_REGULATION_OF_SIGNALING_BY_CBL	17	-0.572708	-1.59161	0.0242915	0.280263
REACTOME_TRANSPORT_OF_INORGANIC_CATIONS_ANIONS_AND_AMINO_ACIDS_OLIGOPEPTIDES	64	-0.406183	-1.59664	0.0105485	0.277868
REACTOME_ANTIGEN_PRESENTATION_FOLDING_ASSEMBLY_AND_PEPTIDE_LOADING_OF_CLASS_I_MHC	22	-0.525635	-1.60288	0.0141129	0.272974
PID_IL2_STAT5_PATHWAY	20	-0.532895	-1.60382	0.0233546	0.280007
KEGG_O_GLYCAN_BIOSYNTHESIS	21	-0.521277	-1.60487	0.0152672	0.286618
BIOCARTA_ERAD_PATHWAY	19	-0.552796	-1.61143	0.0275591	0.282572
REACTOME_RUNX1_REGULATES_GENES_INVOLVED_IN_MEGAKARYOCYTE_DIFFERENTIATION_AND_PLATELET_FUNCTION	32	-0.488357	-1.62712	0.0164271	0.257319
PID_REELIN_PATHWAY	25	-0.520023	-1.63034	0.0149254	0.259888
REACTOME_VOLTAGE_GATED_POTASSIUM_CHANNELS	17	-0.571396	-1.63554	0.0219124	0.257241
REACTOME_O_LINKED_GLYCOSYLATION	74	-0.409749	-1.6389	0	0.260634
BIOCARTA_IGF1_PATHWAY	20	-0.510868	-1.50725	0.05	0.36532
PID_PI3KCI_AKT_PATHWAY	33	-0.479945	-1.64073	0.00616016	0.267495
KEGG_JAK_STAT_SIGNALING_PATHWAY	77	-0.411195	-1.64246	0.00656455	0.275479
REACTOME_ACTIVATION_OF_SMO	15	-0.539794	-1.49009	0.0625	0.387446
REACTOME_TRANSFERRIN_ENDOCYTOSIS_AND_RECYCLING	22	-0.531994	-1.64301	0.0117878	0.287474
BIOCARTA_MTOR_PATHWAY	21	-0.489003	-1.48254	0.0595238	0.392762
REACTOME_CD28_DEPENDENT_PI3K_AKT_SIGNALING	17	-0.586182	-1.64333	0.0173745	0.30091
REACTOME_INTERACTION_BETWEEN_L1_AND_ANKYRINS	20	-0.551808	-1.65252	0.0164948	0.292638
REACTOME_SIGNALING_BY_CYTOSOLIC_FGFR1_FUSION_MUTANTS	18	-0.516476	-1.4677	0.0583501	0.411681
BIOCARTA_AKT_PATHWAY	19	-0.497185	-1.4672	0.0534653	0.405542
KEGG_TYPE_II_DIABETES_MELLITUS	32	-0.497208	-1.67267	0.0105708	0.258706
REACTOME_NR1H3_NR1H2_REGULATE_GENE_EXPRESSION_LINKED_TO_CHOLESTEROL_TRANSPORT_AND_EFFLUX	32	-0.433745	-1.45787	0.0641822	0.418492
REACTOME_TRANSPORT_TO_THE_GOLGI_AND_SUBSEQUENT_MODIFICATION	160	-0.368424	-1.67365	0	0.271605
PID_WNT_SIGNALING_PATHWAY	19	-0.473229	-1.45536	0.0722101	0.411498
REACTOME_PKMTS_METHYLATE_HISTONE_LYSINES	43	-0.465005	-1.6829	0.004	0.26676
REACTOME_COLLAGEN_BIOSYNTHESIS_AND_MODIFYING_ENZYMES	57	-0.441364	-1.6834	0.00402414	0.283037
REACTOME_ASSOCIATION_OF_TRIC_CCT_WITH_TARGET_PROTEINS_DURING_BIOSYNTHESIS	37	-0.424215	-1.44715	0.0506823	0.415175
REACTOME_EGR2_AND_SOX10_MEDIATED_INITIATION_OF_SCHWANN_CELL_MYELINATION	24	-0.45297	-1.44597	0.0770791	0.412045
BIOCARTA_ARAP_PATHWAY	15	-0.601074	-1.6946	0.0187891	0.27361
REACTOME_MET_PROMOTES_CELL_MOTILITY	40	-0.409412	-1.44103	0.0625	0.412479
REACTOME_NEPHRIN_FAMILY_INTERACTIONS	19	-0.486493	-1.43962	0.0955414	0.410233
REACTOME_N_GLYCAN_ANTENNAE_ELONGATION_IN_THE_MEDIAL_TRANS_GOLGI	19	-0.585154	-1.70627	0.0106838	0.265111
REACTOME_CALNEXIN_CALRETICULIN_CYCLE	25	-0.455062	-1.43283	0.0673684	0.417029
KEGG_N_GLYCAN_BIOSYNTHESIS	45	-0.481059	-1.72995	0	0.230724
REACTOME_CROSSLINKING_OF_COLLAGEN_FIBRILS	15	-0.51606	-1.42535	0.0966469	0.424922
REACTOME_BINDING_AND_UPTAKE_OF_LIGANDS_BY_SCAVENGER_RECEPTORS	22	-0.567061	-1.73174	0.00205339	0.247256
BIOCARTA_INSULIN_PATHWAY	19	-0.484081	-1.42249	0.0756972	0.421019
REACTOME_VXPX_CARGO_TARGETING_TO_CILIUM	17	-0.608861	-1.75512	0.0143443	0.217112
KEGG_ABC_TRANSPORTERS	28	-0.535369	-1.75824	0.00831601	0.233861
NABA_BASEMENT_MEMBRANES	34	-0.410956	-1.4149	0.0676533	0.424403
BIOCARTA_EIF_PATHWAY	16	-0.50104	-1.41168	0.0758483	0.427731
REACTOME_COLLAGEN_FORMATION	77	-0.431807	-1.76273	0	0.2501
KEGG_GLYCOSAMINOGLYCAN_DEGRADATION	17	-0.491186	-1.40463	0.0766045	0.435482
BIOCARTA_IGF1MTOR_PATHWAY	19	-0.475098	-1.40069	0.0762712	0.44024
KEGG_TASTE_TRANSDUCTION	15	-0.504997	-1.40063	0.0858896	0.435055
REACTOME_BMAL1_CLOCK_NPAS2_ACTIVATES_CIRCADIAN_GENE_EXPRESSION	24	-0.448399	-1.40027	0.0758483	0.430875
PID_INSULIN_GLUCOSE_PATHWAY	22	-0.454204	-1.3972	0.0936255	0.43372
REACTOME_INTERFERON_ALPHA_BETA_SIGNALING	47	-0.39015	-1.39619	0.0572597	0.431273
PID_IFNG_PATHWAY	36	-0.401589	-1.38479	0.0692464	0.457168
REACTOME_TRANS_GOLGI_NETWORK_VESICLE_BUDDING	67	-0.45374	-1.77739	0.00214592	0.241885
REACTOME_INTRA_GOLGI_TRAFFIC	40	-0.527531	-1.83704	0.0020284	0.148277
PID_LKB1_PATHWAY	45	-0.377798	-1.3768	0.0584551	0.46338
REACTOME_FORMATION_OF_THE_BETA_CATENIN_TCF_TRANSACTIVATING_COMPLEX	29	-0.422306	-1.37642	0.085595	0.459333
REACTOME_RETROGRADE_TRANSPORT_AT_THE_TRANS_GOLGI_NETWORK	49	-0.371885	-1.37433	0.067086	0.460035
BIOCARTA_IGF1R_PATHWAY	22	-0.457986	-1.3736	0.0989899	0.45702
BIOCARTA_P53HYPOXIA_PATHWAY	19	-0.467026	-1.37304	0.0964361	0.453646
REACTOME_O_LINKED_GLYCOSYLATION_OF_MUCINS	34	-0.401081	-1.37155	0.0726141	0.452718
REACTOME_GOLGI_ASSOCIATED_VESICLE_BIOGENESIS	53	-0.496629	-1.86193	0	0.13112
REACTOME_GLYCOSPHINGOLIPID_METABOLISM	37	-0.401966	-1.36973	0.0623701	0.448079
REACTOME_PLASMA_LIPOPROTEIN_ASSEMBLY_REMODELING_AND_CLEARANCE	45	-0.377024	-1.36745	0.0682303	0.449549
SIG_IL4RECEPTOR_IN_B_LYPHOCYTES	26	-0.426238	-1.36028	0.10395	0.464979
REACTOME_POTASSIUM_CHANNELS	46	-0.377712	-1.3584	0.0770878	0.465653
KEGG_STEROID_HORMONE_BIOSYNTHESIS	19	-0.641663	-1.89681	0.00207469	0.101413
REACTOME_METAL_ION_SLC_TRANSPORTERS	18	-0.459379	-1.35197	0.108384	0.473763
REACTOME_APOPTOTIC_FACTOR_MEDIATED_RESPONSE	17	-0.4762	-1.35176	0.0903491	0.469707
REACTOME_CHONDROITIN_SULFATE_BIOSYNTHESIS	16	-0.477173	-1.34941	0.106299	0.47185
BIOCARTA_CHEMICAL_PATHWAY	17	-0.473981	-1.34807	0.125249	0.471077
REACTOME_SIGNALING_BY_TYPE_1_INSULIN_LIKE_GROWTH_FACTOR_1_RECEPTOR_IGF1R	35	-0.395303	-1.3477	0.0968379	0.467476
REACTOME_INSULIN_RECEPTOR_RECYCLING	18	-0.453054	-1.34629	0.107784	0.466785
REACTOME_REGULATION_OF_TP53_ACTIVITY_THROUGH_METHYLATION	19	-0.458013	-1.34202	0.119284	0.474196
REACTOME_LYSOSOME_VESICLE_BIOGENESIS	30	-0.405456	-1.34158	0.107527	0.471139
REACTOME_REGULATION_OF_INSULIN_LIKE_GROWTH_FACTOR_IGF_TRANSPORT_AND_UPTAKE_BY_INSULIN_LIKE_GROWTH_FACTOR_BINDING_PROTEINS_IGFBPS	78	-0.333923	-1.33897	0.0611354	0.473977
KEGG_PRION_DISEASES	22	-0.433504	-1.3352	0.122661	0.480318
REACTOME_DISEASES_ASSOCIATED_WITH_O_GLYCOSYLATION_OF_PROTEINS	45	-0.366558	-1.32952	0.0876068	0.491457
KEGG_P53_SIGNALING_PATHWAY	64	-0.506563	-1.94846	0	0.0643608
KEGG_PHOSPHATIDYLINOSITOL_SIGNALING_SYSTEM	64	-0.340697	-1.32704	0.0632653	0.489149
KEGG_NON_SMALL_CELL_LUNG_CANCER	48	-0.360188	-1.32607	0.083499	0.487293
REACTOME_REGULATION_OF_RUNX1_EXPRESSION_AND_ACTIVITY	17	-0.664993	-1.96324	0	0.0815296
REACTOME_BASIGIN_INTERACTIONS	20	-0.445545	-1.32053	0.115385	0.494176
PID_MTOR_4PATHWAY	68	-0.332699	-1.3152	0.0811359	0.504657
REACTOME_N_GLYCAN_TRIMMING_IN_THE_ER_AND_CALNEXIN_CALRETICULIN_CYCLE	34	-0.388652	-1.31218	0.115152	0.509212
REACTOME_TRANSPORT_OF_BILE_SALTS_AND_ORGANIC_ACIDS_METAL_IONS_AND_AMINE_COMPOUNDS	40	-0.36963	-1.31074	0.0965795	0.508892
REACTOME_MET_ACTIVATES_PTK2_SIGNALING	30	-0.398506	-1.30896	0.12987	0.509882
REACTOME_NR1H2_AND_NR1H3_MEDIATED_SIGNALING	37	-0.378083	-1.30883	0.104167	0.505962
KEGG_LYSOSOME	105	-0.511726	-2.15671	0	0.00843104
PID_IL2_PI3K_PATHWAY	28	-0.400117	-1.30537	0.129098	0.507459
REACTOME_SIGNALING_BY_FGFR1_IN_DISEASE	32	-0.39458	-1.30398	0.109705	0.506893
REACTOME_ION_CHANNEL_TRANSPORT	115	-0.299078	-1.30252	0.0571429	0.506906
REACTOME_RORA_ACTIVATES_GENE_EXPRESSION	18	-0.4395	-1.30148	0.134809	0.505783
REACTOME_SYNTHESIS_OF_PIPS_AT_THE_GOLGI_MEMBRANE	15	-0.473091	-1.29679	0.156627	0.514771
REACTOME_ER_QUALITY_CONTROL_COMPARTMENT_ERQC	20	-0.434711	-1.29472	0.116832	0.516895
REACTOME_COPI_MEDIATED_ANTEROGRADE_TRANSPORT	88	-0.315069	-1.2916	0.0746888	0.521741
REACTOME_DISEASES_OF_IMMUNE_SYSTEM	18	-0.439365	-1.29003	0.129032	0.522093
KEGG_GLIOMA	56	-0.343431	-1.28954	0.0893617	0.519404
REACTOME_TP53_REGULATES_TRANSCRIPTION_OF_CELL_DEATH_GENES	39	-0.372138	-1.28929	0.14442	0.516115
REACTOME_ANTIGEN_ACTIVATES_B_CELL_RECEPTOR_BCR_LEADING_TO_GENERATION_OF_SECOND_MESSENGERS	20	-0.4278	-1.28229	0.135983	0.532292
KEGG_MTOR_SIGNALING_PATHWAY	45	-0.35038	-1.28215	0.0993789	0.528776
REACTOME_CARGO_RECOGNITION_FOR_CLATHRIN_MEDIATED_ENDOCYTOSIS	83	-0.317939	-1.28138	0.0797414	0.527138
BIOCARTA_AGR_PATHWAY	30	-0.392819	-1.28111	0.128	0.523892
PID_AR_PATHWAY	55	-0.338293	-1.2786	0.102564	0.527531
KEGG_GLYCOSAMINOGLYCAN_BIOSYNTHESIS_CHONDROITIN_SULFATE	19	-0.438027	-1.27746	0.177388	0.526927
REACTOME_INTERLEUKIN_3_INTERLEUKIN_5_AND_GM_CSF_SIGNALING	32	-0.376904	-1.27601	0.135903	0.527295
SA_TRKA_RECEPTOR	16	-0.455008	-1.27545	0.164706	0.524982
REACTOME_SIGNALING_BY_INSULIN_RECEPTOR	52	-0.334879	-1.26249	0.101293	0.558689
PID_INTEGRIN1_PATHWAY	57	-0.329631	-1.259	0.107822	0.5653
REACTOME_INTRA_GOLGI_AND_RETROGRADE_GOLGI_TO_ER_TRAFFIC	181	-0.275019	-1.25842	0.0666667	0.563169
PID_WNT_CANONICAL_PATHWAY	17	-0.441956	-1.25257	0.171026	0.576856
NABA_ECM_REGULATORS	128	-0.282907	-1.23961	0.0814978	0.61279
KEGG_ALANINE_ASPARTATE_AND_GLUTAMATE_METABOLISM	20	-0.408944	-1.23633	0.185404	0.618919
REACTOME_RIP_MEDIATED_NFKB_ACTIVATION_VIA_ZBP1	15	-0.43966	-1.23536	0.200837	0.617798
REACTOME_TRANSMISSION_ACROSS_CHEMICAL_SYNAPSES	169	-0.271225	-1.22935	0.0781991	0.633136
KEGG_ENDOMETRIAL_CANCER	47	-0.337559	-1.22915	0.153684	0.62952
SIG_BCR_SIGNALING_PATHWAY	36	-0.34905	-1.22344	0.171134	0.644159
REACTOME_RUNX2_REGULATES_OSTEOBLAST_DIFFERENTIATION	21	-0.406668	-1.21814	0.20911	0.656936
REACTOME_CARDIAC_CONDUCTION	79	-0.296044	-1.21677	0.125285	0.657201
KEGG_CHRONIC_MYELOID_LEUKEMIA	69	-0.308724	-1.2167	0.155136	0.653124
KEGG_INSULIN_SIGNALING_PATHWAY	117	-0.279533	-1.21574	0.12931	0.651942
REACTOME_SIGNALING_BY_EGFR	45	-0.337096	-1.2154	0.185654	0.64895
REACTOME_CARGO_TRAFFICKING_TO_THE_PERICILIARY_MEMBRANE	46	-0.337637	-1.2141	0.174569	0.648978
BIOCARTA_CELLCYCLE_PATHWAY	23	-0.388523	-1.21191	0.201597	0.651882
KEGG_GLYCOSPHINGOLIPID_BIOSYNTHESIS_LACTO_AND_NEOLACTO_SERIES	15	-0.436868	-1.20902	0.231801	0.657398
BIOCARTA_PITX2_PATHWAY	15	-0.434102	-1.20851	0.239351	0.654911
REACTOME_PKA_MEDIATED_PHOSPHORYLATION_OF_CREB	16	-0.423294	-1.2071	0.220859	0.655148
REACTOME_FCGR3A_MEDIATED_IL10_SYNTHESIS	25	-0.373815	-1.20617	0.215321	0.654218
REACTOME_PEPTIDE_HORMONE_METABOLISM	45	-0.334407	-1.20487	0.2	0.654228
PID_RHOA_REG_PATHWAY	38	-0.343038	-1.20375	0.188525	0.653764
REACTOME_INTERLEUKIN_6_FAMILY_SIGNALING	20	-0.405258	-1.19819	0.192872	0.668111
REACTOME_NEUROTRANSMITTER_RELEASE_CYCLE	32	-0.358733	-1.19688	0.21519	0.668523
NABA_COLLAGENS	35	-0.344944	-1.19557	0.202505	0.669105
REACTOME_GLYCOGEN_METABOLISM	25	-0.382098	-1.19302	0.206967	0.673851
REACTOME_GPVI_MEDIATED_ACTIVATION_CASCADE	21	-0.391049	-1.19272	0.224101	0.670877
REACTOME_COLLAGEN_CHAIN_TRIMERIZATION	35	-0.344944	-1.19249	0.205945	0.66762
BIOCARTA_MITOCHONDRIA_PATHWAY	18	-0.414332	-1.19157	0.242545	0.666762
REACTOME_RAF_INDEPENDENT_MAPK1_3_ACTIVATION	22	-0.391333	-1.18626	0.252066	0.681093
REACTOME_REGULATION_OF_FZD_BY_UBIQUITINATION	15	-0.427509	-1.18597	0.21063	0.678016
REACTOME_DOWNSTREAM_SIGNALING_OF_ACTIVATED_FGFR1	20	-0.396582	-1.18584	0.229126	0.674515
REACTOME_HS_GAG_BIOSYNTHESIS	24	-0.373624	-1.18348	0.212371	0.678275
REACTOME_PRE_NOTCH_PROCESSING_IN_GOLGI	16	-0.419323	-1.1822	0.24165	0.678524
PID_BETA_CATENIN_DEG_PATHWAY	17	-0.407164	-1.18141	0.234542	0.677092
SIG_PIP3_SIGNALING_IN_B_LYMPHOCYTES	27	-0.368551	-1.18052	0.225207	0.676077
REACTOME_CREB1_PHOSPHORYLATION_THROUGH_NMDA_RECEPTOR_MEDIATED_ACTIVATION_OF_RAS_SIGNALING	26	-0.364786	-1.17937	0.230608	0.675813
KEGG_DORSO_VENTRAL_AXIS_FORMATION	18	-0.410405	-1.17842	0.243408	0.674986
REACTOME_CIRCADIAN_CLOCK	65	-0.300885	-1.17765	0.191489	0.673839
REACTOME_ION_TRANSPORT_BY_P_TYPE_ATPASES	37	-0.336443	-1.17699	0.215645	0.672433
REACTOME_DAG_AND_IP3_SIGNALING	35	-0.346922	-1.17681	0.244444	0.669454
REACTOME_CLASS_I_MHC_MEDIATED_ANTIGEN_PROCESSING_PRESENTATION	333	-0.239819	-1.17547	0.0927602	0.669899
KEGG_FOCAL_ADHESION	169	-0.256847	-1.17522	0.121475	0.667109
PID_CXCR3_PATHWAY	32	-0.349044	-1.17498	0.222672	0.664269
SA_CASPASE_CASCADE	15	-0.42281	-1.1749	0.272727	0.661007
REACTOME_INTERLEUKIN_2_FAMILY_SIGNALING	24	-0.386639	-1.17354	0.271984	0.6617
REACTOME_LAMININ_INTERACTIONS	28	-0.363271	-1.17275	0.224449	0.660791
PID_ERBB2_ERBB3_PATHWAY	42	-0.327842	-1.17127	0.213415	0.661834
BIOCARTA_TFF_PATHWAY	19	-0.395276	-1.15715	0.276986	0.704202
REACTOME_SIGNALING_BY_WNT_IN_CANCER	31	-0.344661	-1.15205	0.241237	0.717606
BIOCARTA_ARF_PATHWAY	16	-0.411326	-1.14563	0.289916	0.735172
REACTOME_SLC_TRANSPORTER_DISORDERS	60	-0.297375	-1.14525	0.227743	0.732577
REACTOME_CD28_CO_STIMULATION	26	-0.354685	-1.14234	0.26971	0.738155
SIG_PIP3_SIGNALING_IN_CARDIAC_MYOCTES	60	-0.297268	-1.14101	0.24197	0.738896
REACTOME_GAMMA_CARBOXYLATION_HYPUSINE_FORMATION_AND_ARYLSULFATASE_ACTIVATION	29	-0.341612	-1.14053	0.271762	0.736752
PID_IL23_PATHWAY	17	-0.40553	-1.13973	0.316505	0.735764
BIOCARTA_HER2_PATHWAY	20	-0.388652	-1.13812	0.284274	0.737349
REACTOME_AMYLOID_FIBER_FORMATION	34	-0.342651	-1.13766	0.269841	0.735362
KEGG_TIGHT_JUNCTION	99	-0.26962	-1.13568	0.202479	0.738879
REACTOME_O_GLYCOSYLATION_OF_TSR_DOMAIN_CONTAINING_PROTEINS	31	-0.345208	-1.1339	0.296146	0.741022
REACTOME_REGULATION_OF_HSF1_MEDIATED_HEAT_SHOCK_RESPONSE	72	-0.286887	-1.13384	0.239923	0.737558
REACTOME_GROWTH_HORMONE_RECEPTOR_SIGNALING	19	-0.385632	-1.12725	0.291498	0.756098
PID_AR_TF_PATHWAY	44	-0.314849	-1.12555	0.274194	0.758501
REACTOME_INTEGRIN_CELL_SURFACE_INTERACTIONS	59	-0.293155	-1.12548	0.24406	0.755027
PID_ERBB1_RECEPTOR_PROXIMAL_PATHWAY	34	-0.324134	-1.12494	0.264887	0.753197
REACTOME_OTHER_INTERLEUKIN_SIGNALING	16	-0.397249	-1.12384	0.281609	0.753467
REACTOME_INSULIN_RECEPTOR_SIGNALLING_CASCADE	35	-0.332387	-1.12304	0.270161	0.752641
REACTOME_PLATELET_CALCIUM_HOMEOSTASIS	22	-0.371165	-1.12243	0.292632	0.751191
REACTOME_ERK_MAPK_TARGETS	22	-0.368604	-1.12154	0.304703	0.750491
REACTOME_IMMUNOREGULATORY_INTERACTIONS_BETWEEN_A_LYMPHOID_AND_A_NON_LYMPHOID_CELL	35	-0.325929	-1.12115	0.281573	0.748237
REACTOME_GENE_SILENCING_BY_RNA	65	-0.285483	-1.11867	0.274775	0.753006
REACTOME_OXIDATIVE_STRESS_INDUCED_SENESCENCE	63	-0.285735	-1.11611	0.238589	0.758296
REACTOME_IRE1ALPHA_ACTIVATES_CHAPERONES	48	-0.304541	-1.11515	0.264583	0.758066
KEGG_SNARE_INTERACTIONS_IN_VESICULAR_TRANSPORT	35	-0.326278	-1.11435	0.301455	0.757217
PID_INTEGRIN3_PATHWAY	33	-0.330457	-1.10756	0.299786	0.777308
KEGG_GLYCOSAMINOGLYCAN_BIOSYNTHESIS_HEPARAN_SULFATE	20	-0.370472	-1.10739	0.296146	0.774236
REACTOME_VEGFR2_MEDIATED_CELL_PROLIFERATION	17	-0.392426	-1.10612	0.344262	0.775013
PID_KIT_PATHWAY	45	-0.307142	-1.10584	0.284165	0.772434
REACTOME_MUSCLE_CONTRACTION	141	-0.248277	-1.10288	0.238739	0.778941
REACTOME_HS_GAG_DEGRADATION	20	-0.374992	-1.10247	0.338235	0.776821
PID_IL6_7_PATHWAY	41	-0.311175	-1.10242	0.304158	0.773475
REACTOME_TRISTETRAPROLIN_TTP_ZFP36_BINDS_AND_DESTABILIZES_MRNA	17	-0.382704	-1.10204	0.311609	0.771253
KEGG_BLADDER_CANCER	40	-0.307414	-1.10189	0.304348	0.768413
REACTOME_INTERFERON_SIGNALING	149	-0.247637	-1.10069	0.226374	0.76915
BIOCARTA_G1_PATHWAY	28	-0.336857	-1.09918	0.313043	0.770842
REACTOME_ATTENUATION_PHASE	20	-0.368754	-1.09867	0.318091	0.769216
PID_GMCSF_PATHWAY	28	-0.338288	-1.0979	0.326613	0.768369
REACTOME_POST_TRANSLATIONAL_MODIFICATION_SYNTHESIS_OF_GPI_ANCHORED_PROTEINS	50	-0.29193	-1.09124	0.303571	0.787732
REACTOME_AQUAPORIN_MEDIATED_TRANSPORT	29	-0.33335	-1.08989	0.340816	0.788728
REACTOME_VASOPRESSIN_REGULATES_RENAL_WATER_HOMEOSTASIS_VIA_AQUAPORINS	28	-0.334058	-1.08934	0.329243	0.787138
REACTOME_NS1_MEDIATED_EFFECTS_ON_HOST_PATHWAYS	38	-0.311011	-1.08842	0.335541	0.786707
REACTOME_CARGO_CONCENTRATION_IN_THE_ER	29	-0.327015	-1.08679	0.338947	0.788935
REACTOME_REGULATION_OF_MECP2_EXPRESSION_AND_ACTIVITY	31	-0.331822	-1.08667	0.332645	0.785997
SA_B_CELL_RECEPTOR_COMPLEXES	21	-0.355463	-1.08526	0.357741	0.787303
PID_TAP63_PATHWAY	48	-0.286733	-1.08447	0.309237	0.786627
REACTOME_SIGNALING_BY_NOTCH1_HD_DOMAIN_MUTANTS_IN_CANCER	15	-0.385303	-1.08361	0.342268	0.786337
REACTOME_METABOLISM_OF_FAT_SOLUBLE_VITAMINS	28	-0.333473	-1.08298	0.334711	0.785262
KEGG_UBIQUITIN_MEDIATED_PROTEOLYSIS	129	-0.249322	-1.0825	0.277904	0.783609
REACTOME_SPHINGOLIPID_METABOLISM	73	-0.273202	-1.0808	0.317814	0.786261
PID_ERBB4_PATHWAY	31	-0.327966	-1.07857	0.33547	0.790609
REACTOME_GLYCOGEN_SYNTHESIS	15	-0.384607	-1.07634	0.372917	0.795004
REACTOME_ASSEMBLY_AND_CELL_SURFACE_PRESENTATION_OF_NMDA_RECEPTORS	29	-0.326304	-1.07402	0.341936	0.799681
KEGG_STARCH_AND_SUCROSE_METABOLISM	22	-0.354011	-1.07057	0.376258	0.807874
REACTOME_INTERLEUKIN_20_FAMILY_SIGNALING	15	-0.386415	-1.06947	0.383023	0.808416
PID_SMAD2_3NUCLEAR_PATHWAY	70	-0.269651	-1.06805	0.33682	0.809764
PID_AVB3_INTEGRIN_PATHWAY	65	-0.273533	-1.06678	0.316239	0.810557
BIOCARTA_BAD_PATHWAY	20	-0.351674	-1.06551	0.386076	0.811564
REACTOME_CELL_JUNCTION_ORGANIZATION	65	-0.27525	-1.0632	0.341936	0.816081
REACTOME_LISTERIA_MONOCYTOGENES_ENTRY_INTO_HOST_CELLS	17	-0.37436	-1.06222	0.370809	0.816025
REACTOME_ANTIGEN_PROCESSING_UBIQUITINATION_PROTEASOME_DEGRADATION	286	-0.216377	-1.06186	0.272727	0.814044
KEGG_BETA_ALANINE_METABOLISM	16	-0.380092	-1.06108	0.380081	0.813426
PID_P75_NTR_PATHWAY	60	-0.276172	-1.05717	0.339286	0.823323
BIOCARTA_NTHI_PATHWAY	21	-0.351932	-1.05702	0.349301	0.820603
REACTOME_STIMULI_SENSING_CHANNELS	63	-0.273233	-1.05631	0.321429	0.819775
BIOCARTA_RAS_PATHWAY	21	-0.345472	-1.05365	0.372428	0.825345
PID_IL12_STAT4_PATHWAY	16	-0.370814	-1.05351	0.389344	0.822564
REACTOME_MTORC1_MEDIATED_SIGNALLING	23	-0.343623	-1.05133	0.376448	0.827019
REACTOME_ROLE_OF_PHOSPHOLIPIDS_IN_PHAGOCYTOSIS	17	-0.365051	-1.05129	0.371849	0.823963
PID_P53_DOWNSTREAM_PATHWAY	120	-0.239587	-1.05118	0.337104	0.821173
REACTOME_GLYCOLYSIS	62	-0.275459	-1.05012	0.346405	0.821697
REACTOME_DISEASES_OF_CARBOHYDRATE_METABOLISM	28	-0.327733	-1.04894	0.377083	0.822621
REACTOME_INTRINSIC_PATHWAY_FOR_APOPTOSIS	50	-0.279547	-1.04787	0.391685	0.823113
KEGG_BUTANOATE_METABOLISM	24	-0.341843	-1.04733	0.393873	0.821807
REACTOME_FOXO_MEDIATED_TRANSCRIPTION_OF_CELL_DEATH_GENES	15	-0.378197	-1.04544	0.409292	0.824781
REACTOME_HEPARAN_SULFATE_HEPARIN_HS_GAG_METABOLISM	43	-0.287536	-1.04483	0.392405	0.8238
REACTOME_SIGNALING_BY_HEDGEHOG	134	-0.233721	-1.04444	0.353604	0.822164
PID_NFKAPPAB_CANONICAL_PATHWAY	22	-0.347528	-1.04429	0.373717	0.819598
BIOCARTA_CTCF_PATHWAY	21	-0.339304	-1.04199	0.364198	0.824359
PID_RB_1PATHWAY	58	-0.267921	-1.03944	0.386266	0.82994
KEGG_NATURAL_KILLER_CELL_MEDIATED_CYTOTOXICITY	67	-0.262982	-1.03922	0.379668	0.827698
REACTOME_RAS_ACTIVATION_UPON_CA2_INFLUX_THROUGH_NMDA_RECEPTOR	18	-0.358671	-1.03561	0.385567	0.836587
REACTOME_AMINO_ACIDS_REGULATE_MTORC1	49	-0.278668	-1.03519	0.410367	0.834957
PID_CERAMIDE_PATHWAY	42	-0.289074	-1.03235	0.397206	0.841222
REACTOME_RET_SIGNALING	31	-0.315644	-1.03168	0.432171	0.84019
KEGG_SPHINGOLIPID_METABOLISM	30	-0.305681	-1.02915	0.419552	0.845611
REACTOME_CD209_DC_SIGN_SIGNALING	18	-0.354195	-1.02891	0.412245	0.843333
PID_HNF3A_PATHWAY	25	-0.327171	-1.02856	0.449462	0.841467
REACTOME_RUNX1_INTERACTS_WITH_CO_FACTORS_WHOSE_PRECISE_EFFECT_ON_RUNX1_TARGETS_IS_NOT_KNOWN	35	-0.300146	-1.02821	0.410359	0.839607
PID_VEGFR1_PATHWAY	25	-0.331827	-1.02813	0.398773	0.836829
KEGG_METABOLISM_OF_XENOBIOTICS_BY_CYTOCHROME_P450	22	-0.335294	-1.02489	0.431452	0.844431
REACTOME_REGULATION_OF_TP53_EXPRESSION_AND_DEGRADATION	37	-0.297452	-1.02308	0.425703	0.847291
PID_BETA_CATENIN_NUC_PATHWAY	68	-0.258476	-1.02268	0.421171	0.845705
KEGG_PORPHYRIN_AND_CHLOROPHYLL_METABOLISM	20	-0.344263	-1.02182	0.442149	0.845648
PID_TNF_PATHWAY	45	-0.283499	-1.02045	0.419422	0.846996
REACTOME_ONCOGENE_INDUCED_SENESCENCE	33	-0.303747	-1.01966	0.390658	0.846578
REACTOME_DEGRADATION_OF_THE_EXTRACELLULAR_MATRIX	100	-0.243404	-1.01797	0.412527	0.849267
KEGG_MELANOMA	51	-0.275146	-1.01796	0.422078	0.846358
BIOCARTA_P53_PATHWAY	16	-0.360453	-1.01777	0.422747	0.844008
REACTOME_SUMOYLATION_OF_TRANSCRIPTION_COFACTORS	43	-0.283612	-1.01674	0.433538	0.84444
REACTOME_DISEASES_ASSOCIATED_WITH_GLYCOSYLATION_PRECURSOR_BIOSYNTHESIS	18	-0.352712	-1.01393	0.432099	0.850662
REACTOME_COLLAGEN_DEGRADATION	48	-0.276302	-1.01253	0.430493	0.852508
REACTOME_STRIATED_MUSCLE_CONTRACTION	31	-0.301174	-1.00976	0.411379	0.858783
REACTOME_ABC_FAMILY_PROTEINS_MEDIATED_TRANSPORT	87	-0.246934	-1.00955	0.45733	0.856522
REACTOME_PROTEIN_FOLDING	79	-0.248109	-1.00654	0.431915	0.863684
KEGG_APOPTOSIS	70	-0.261187	-1.00652	0.430155	0.860846
KEGG_VIBRIO_CHOLERAE_INFECTION	41	-0.28898	-1.00591	0.465863	0.860021
REACTOME_EGFR_DOWNREGULATION	26	-0.312669	-1.00527	0.419422	0.859277
REACTOME_TRANSCRIPTIONAL_REGULATION_BY_RUNX1	149	-0.227039	-1.00499	0.454545	0.85725
REACTOME_TGF_BETA_RECEPTOR_SIGNALING_IN_EMT_EPITHELIAL_TO_MESENCHYMAL_TRANSITION	15	-0.360887	-1.00331	0.456033	0.859913
REACTOME_CLATHRIN_MEDIATED_ENDOCYTOSIS	122	-0.233151	-1.00148	0.446389	0.862919
REACTOME_TNF_SIGNALING	41	-0.27823	-1.00119	0.477551	0.860997
REACTOME_NEF_MEDIATES_DOWN_MODULATION_OF_CELL_SURFACE_RECEPTORS_BY_RECRUITING_THEM_TO_CLATHRIN_ADAPTERS	17	-0.350502	-0.999757	0.452138	0.862819
BIOCARTA_CREB_PATHWAY	20	-0.341729	-0.996652	0.487078	0.870354
REACTOME_IRS_MEDIATED_SIGNALLING	30	-0.306886	-0.996602	0.47619	0.867687
REACTOME_REGULATION_OF_BETA_CELL_DEVELOPMENT	18	-0.347258	-0.9964	0.446	0.865475
REACTOME_DEFECTS_IN_VITAMIN_AND_COFACTOR_METABOLISM	20	-0.332768	-0.993391	0.472837	0.872229
REACTOME_SYNTHESIS_OF_BILE_ACIDS_AND_BILE_SALTS	23	-0.317432	-0.993339	0.451477	0.869581
PID_IL2_1PATHWAY	45	-0.277035	-0.99299	0.432377	0.867853
PID_ERBB1_DOWNSTREAM_PATHWAY	101	-0.236459	-0.987544	0.457859	0.882621
KEGG_PROSTATE_CANCER	81	-0.243984	-0.986267	0.466801	0.884068
PID_FAK_PATHWAY	56	-0.259217	-0.984632	0.480851	0.886429
REACTOME_DISEASES_ASSOCIATED_WITH_GLYCOSAMINOGLYCAN_METABOLISM	35	-0.286712	-0.982927	0.483403	0.889016
BIOCARTA_GCR_PATHWAY	15	-0.358806	-0.982448	0.490421	0.887688
REACTOME_INTRACELLULAR_SIGNALING_BY_SECOND_MESSENGERS	257	-0.204777	-0.981114	0.518433	0.889265
REACTOME_SIGNALING_BY_PDGF	50	-0.264228	-0.980107	0.48866	0.889616
REACTOME_NEGATIVE_REGULATION_OF_FGFR4_SIGNALING	21	-0.327823	-0.979869	0.474333	0.887593
REACTOME_ACTIVATION_OF_KAINATE_RECEPTORS_UPON_GLUTAMATE_BINDING	20	-0.327294	-0.979263	0.459459	0.886672
PID_EPO_PATHWAY	31	-0.296139	-0.979126	0.480687	0.884276
REACTOME_GLUCOSE_METABOLISM	78	-0.244414	-0.978184	0.473333	0.884667
PID_CDC42_PATHWAY	65	-0.247671	-0.977825	0.495851	0.882993
REACTOME_DISEASES_OF_SIGNAL_TRANSDUCTION_BY_GROWTH_FACTOR_RECEPTORS_AND_SECOND_MESSENGERS	325	-0.196484	-0.976513	0.545872	0.884301
REACTOME_NOTCH4_INTRACELLULAR_DOMAIN_REGULATES_TRANSCRIPTION	17	-0.343552	-0.975563	0.492126	0.884595
REACTOME_INTERLEUKIN_RECEPTOR_SHC_SIGNALING	15	-0.350285	-0.975227	0.455598	0.882951
REACTOME_CELL_CELL_COMMUNICATION	92	-0.232393	-0.974516	0.521552	0.882312
REACTOME_POSTMITOTIC_NUCLEAR_PORE_COMPLEX_NPC_REFORMATION	27	-0.303263	-0.973468	0.485537	0.882928
KEGG_PROTEIN_EXPORT	23	-0.319771	-0.97316	0.468619	0.881213
REACTOME_TRANSCRIPTIONAL_REGULATION_BY_MECP2	50	-0.258887	-0.972604	0.51004	0.880256
BIOCARTA_IL6_PATHWAY	21	-0.328075	-0.97108	0.467641	0.882189
PID_P53_REGULATION_PATHWAY	57	-0.259674	-0.969721	0.492505	0.883662
PID_IL12_2PATHWAY	32	-0.291812	-0.96852	0.496881	0.884696
REACTOME_ACTIVATED_NOTCH1_TRANSMITS_SIGNAL_TO_THE_NUCLEUS	29	-0.297208	-0.968289	0.494	0.882738
KEGG_FRUCTOSE_AND_MANNOSE_METABOLISM	29	-0.294246	-0.968036	0.520661	0.88092
BIOCARTA_RACCYCD_PATHWAY	26	-0.303599	-0.9667	0.506931	0.882356
REACTOME_INTERLEUKIN_10_SIGNALING	16	-0.341902	-0.966352	0.491803	0.880825
REACTOME_VISUAL_PHOTOTRANSDUCTION	49	-0.260613	-0.966341	0.519669	0.878251
PID_CDC42_REG_PATHWAY	29	-0.296844	-0.965508	0.51462	0.878255
REACTOME_DNA_DOUBLE_STRAND_BREAK_RESPONSE	43	-0.270243	-0.964877	0.504098	0.877684
BIOCARTA_GPCR_PATHWAY	28	-0.301964	-0.964404	0.538934	0.876515
REACTOME_BIOSYNTHESIS_OF_THE_N_GLYCAN_PRECURSOR_DOLICHOL_LIPID_LINKED_OLIGOSACCHARIDE_LLO_AND_TRANSFER_TO_A_NASCENT_PROTEIN	72	-0.241201	-0.963379	0.528421	0.876937
REACTOME_BILE_ACID_AND_BILE_SALT_METABOLISM	25	-0.301744	-0.962972	0.50099	0.875662
REACTOME_SYNAPTIC_ADHESION_LIKE_MOLECULES	15	-0.347731	-0.960826	0.509091	0.879755
PID_ERA_GENOMIC_PATHWAY	50	-0.260841	-0.959946	0.520243	0.879864
REACTOME_SYNTHESIS_OF_PC	22	-0.315067	-0.952883	0.515419	0.899566
REACTOME_DISORDERS_OF_TRANSMEMBRANE_TRANSPORTERS	125	-0.217406	-0.950107	0.601293	0.905604
REACTOME_ZBP1_DAI_MEDIATED_INDUCTION_OF_TYPE_I_IFNS	18	-0.33008	-0.94934	0.517857	0.905278
BIOCARTA_MET_PATHWAY	31	-0.282418	-0.946541	0.559574	0.911387
KEGG_OLFACTORY_TRANSDUCTION	18	-0.3273	-0.946533	0.51782	0.908789
REACTOME_SUMOYLATION	160	-0.206672	-0.945729	0.607843	0.908565
REACTOME_SUMOYLATION_OF_DNA_DAMAGE_RESPONSE_AND_REPAIR_PROTEINS	74	-0.235073	-0.945693	0.521552	0.906041
REACTOME_ION_HOMEOSTASIS	40	-0.270111	-0.945632	0.523517	0.903626
REACTOME_SUMOYLATION_OF_UBIQUITINYLATION_PROTEINS	37	-0.273748	-0.943983	0.558943	0.905999
REACTOME_TRANSLOCATION_OF_SLC2A4_GLUT4_TO_THE_PLASMA_MEMBRANE	60	-0.246025	-0.943514	0.562633	0.904803
REACTOME_INTERLEUKIN_7_SIGNALING	17	-0.330785	-0.942626	0.547564	0.905047
REACTOME_NUCLEAR_PORE_COMPLEX_NPC_DISASSEMBLY	34	-0.279802	-0.940265	0.562105	0.909515
REACTOME_NONHOMOLOGOUS_END_JOINING_NHEJ	34	-0.279354	-0.939764	0.547667	0.908488
REACTOME_TBC_RABGAPS	41	-0.264059	-0.939094	0.56167	0.907985
REACTOME_REGULATION_OF_INSULIN_SECRETION	53	-0.24599	-0.938704	0.555556	0.906535
BIOCARTA_BIOPEPTIDES_PATHWAY	25	-0.302124	-0.935964	0.578529	0.912016
PID_MET_PATHWAY	76	-0.234158	-0.933644	0.598272	0.916163
REACTOME_SYNDECAN_INTERACTIONS	26	-0.289065	-0.933293	0.565657	0.91467
REACTOME_PI3K_AKT_SIGNALING_IN_CANCER	72	-0.235033	-0.932396	0.587629	0.914881
REACTOME_HDMS_DEMETHYLATE_HISTONES	23	-0.300731	-0.931962	0.55666	0.913673
PID_TCPTP_PATHWAY	38	-0.268514	-0.927008	0.572368	0.926113
REACTOME_PHOSPHORYLATION_SITE_MUTANTS_OF_CTNNB1_ARE_NOT_TARGETED_TO_THE_PROTEASOME_BY_THE_DESTRUCTION_COMPLEX	15	-0.331534	-0.925403	0.570265	0.928265
REACTOME_REGULATION_OF_GLUCOKINASE_BY_GLUCOKINASE_REGULATORY_PROTEIN	29	-0.280521	-0.925068	0.565032	0.926683
BIOCARTA_ATM_PATHWAY	19	-0.31504	-0.924712	0.580777	0.925091
PID_ARF_3PATHWAY	19	-0.312995	-0.924252	0.557692	0.923965
REACTOME_MTOR_SIGNALLING	40	-0.263747	-0.922134	0.577551	0.92759
REACTOME_CHROMATIN_MODIFYING_ENZYMES	200	-0.197781	-0.92115	0.67191	0.927819
REACTOME_RNA_POLYMERASE_III_TRANSCRIPTION_INITIATION_FROM_TYPE_1_PROMOTER	28	-0.286143	-0.915672	0.57551	0.941271
PID_HIF2PATHWAY	29	-0.277117	-0.913291	0.574949	0.945617
REACTOME_DISASSEMBLY_OF_THE_DESTRUCTION_COMPLEX_AND_RECRUITMENT_OF_AXIN_TO_THE_MEMBRANE	27	-0.27852	-0.91319	0.619239	0.943353
REACTOME_PLATELET_AGGREGATION_PLUG_FORMATION	25	-0.287867	-0.910915	0.580321	0.947496
REACTOME_EXPORT_OF_VIRAL_RIBONUCLEOPROTEINS_FROM_NUCLEUS	30	-0.277039	-0.908855	0.599182	0.950631
REACTOME_HCMV_EARLY_EVENTS	64	-0.232228	-0.908464	0.626834	0.949189
REACTOME_MAPK_TARGETS_NUCLEAR_EVENTS_MEDIATED_BY_MAP_KINASES	31	-0.268621	-0.908253	0.60251	0.947243
PID_CD8_TCR_PATHWAY	32	-0.271098	-0.907643	0.59501	0.946416
REACTOME_INSULIN_PROCESSING	21	-0.302542	-0.9067	0.584946	0.946715
REACTOME_RUNX2_REGULATES_BONE_DEVELOPMENT	27	-0.281361	-0.903893	0.609054	0.951967
REACTOME_CYCLIN_D_ASSOCIATED_EVENTS_IN_G1	42	-0.255447	-0.903574	0.631579	0.950351
REACTOME_SYNTHESIS_OF_BILE_ACIDS_AND_BILE_SALTS_VIA_7ALPHA_HYDROXYCHOLESTEROL	16	-0.315978	-0.903138	0.597077	0.949095
REACTOME_METABOLISM_OF_PORPHYRINS	17	-0.317183	-0.895631	0.589583	0.967469
BIOCARTA_EGF_PATHWAY	26	-0.286792	-0.894723	0.614561	0.967562
REACTOME_SIGNALING_BY_NTRKS	116	-0.206976	-0.89463	0.714597	0.965332
REACTOME_TRANSCRIPTIONAL_REGULATION_OF_GRANULOPOIESIS	24	-0.285683	-0.894576	0.614035	0.962994
REACTOME_UNFOLDED_PROTEIN_RESPONSE_UPR	86	-0.215801	-0.892582	0.696907	0.966078
REACTOME_CELLULAR_SENESCENCE	124	-0.205652	-0.891552	0.699074	0.966418
BIOCARTA_GSK3_PATHWAY	18	-0.312344	-0.889199	0.62069	0.970345
REACTOME_CELL_EXTRACELLULAR_MATRIX_INTERACTIONS	18	-0.303847	-0.888883	0.634409	0.968646
REACTOME_SELECTIVE_AUTOPHAGY	68	-0.222599	-0.888631	0.688	0.966835
PID_THROMBIN_PAR1_PATHWAY	36	-0.258907	-0.886759	0.64833	0.969344
REACTOME_SIGNAL_TRANSDUCTION_BY_L1	18	-0.30192	-0.886562	0.619522	0.96738
BIOCARTA_TGFB_PATHWAY	18	-0.298731	-0.885695	0.614737	0.967279
KEGG_T_CELL_RECEPTOR_SIGNALING_PATHWAY	72	-0.224763	-0.884907	0.686275	0.96683
REACTOME_NOTCH2_ACTIVATION_AND_TRANSMISSION_OF_SIGNAL_TO_THE_NUCLEUS	22	-0.281389	-0.88476	0.656687	0.964785
REACTOME_CYTOSOLIC_SENSORS_OF_PATHOGEN_ASSOCIATED_DNA	57	-0.234916	-0.883101	0.680346	0.966638
REACTOME_PROTEIN_METHYLATION	17	-0.299216	-0.879393	0.641393	0.974129
PID_SYNDECAN_2_PATHWAY	30	-0.271168	-0.878389	0.633528	0.974265
REACTOME_TRANSPORT_OF_THE_SLBP_DEPENDANT_MATURE_MRNA	34	-0.255282	-0.877898	0.676413	0.973116
KEGG_VASOPRESSIN_REGULATED_WATER_REABSORPTION	37	-0.251086	-0.877542	0.664474	0.97159
REACTOME_ANTIVIRAL_MECHANISM_BY_IFN_STIMULATED_GENES	76	-0.219475	-0.876865	0.730126	0.970995
REACTOME_SIGNALING_BY_ERYTHROPOIETIN	21	-0.285875	-0.874305	0.638	0.975096
REACTOME_RNA_POLYMERASE_II_TRANSCRIBES_SNRNA_GENES	73	-0.220474	-0.873182	0.697095	0.975557
BIOCARTA_CARM_ER_PATHWAY	22	-0.280567	-0.871267	0.675048	0.978134
REACTOME_PHASE_0_RAPID_DEPOLARISATION	23	-0.274986	-0.86767	0.663934	0.984715
REACTOME_TRAFFICKING_OF_AMPA_RECEPTORS	23	-0.285195	-0.863324	0.6639	0.993336
REACTOME_DOWNSTREAM_SIGNALING_OF_ACTIVATED_FGFR4	17	-0.302954	-0.863302	0.658228	0.990977
BIOCARTA_ERK_PATHWAY	25	-0.272999	-0.862623	0.710417	0.990307
REACTOME_INTRAFLAGELLAR_TRANSPORT	46	-0.244118	-0.860788	0.701826	0.99236
PID_BCR_5PATHWAY	49	-0.232888	-0.857997	0.729839	0.996885
REACTOME_REGULATION_OF_LIPID_METABOLISM_BY_PPARALPHA	106	-0.202365	-0.857251	0.800857	0.996209
REACTOME_TRANSCRIPTIONAL_ACTIVATION_OF_MITOCHONDRIAL_BIOGENESIS	53	-0.230774	-0.855663	0.741735	0.99771
REACTOME_FCERI_MEDIATED_CA_2_MOBILIZATION	20	-0.289652	-0.855319	0.672917	0.996156
REACTOME_GLYOXYLATE_METABOLISM_AND_GLYCINE_DEGRADATION	18	-0.2921	-0.853818	0.667377	0.997179
SIG_CHEMOTAXIS	37	-0.250677	-0.853167	0.680585	0.996427
REACTOME_TRANSCRIPTIONAL_REGULATION_BY_VENTX	36	-0.247609	-0.848581	0.725646	1
REACTOME_CTLA4_INHIBITORY_SIGNALING	17	-0.300108	-0.848053	0.658203	1
REACTOME_ATF4_ACTIVATES_GENES_IN_RESPONSE_TO_ENDOPLASMIC_RETICULUM_STRESS	25	-0.269593	-0.846345	0.734177	1
REACTOME_SYNTHESIS_OF_PIPS_AT_THE_EARLY_ENDOSOME_MEMBRANE	16	-0.299416	-0.84556	0.654297	1
PID_FAS_PATHWAY	33	-0.246328	-0.843873	0.71345	1
REACTOME_INTERFERON_GAMMA_SIGNALING	58	-0.224588	-0.843588	0.748401	1
KEGG_ERBB_SIGNALING_PATHWAY	75	-0.212603	-0.842311	0.795407	1
KEGG_ADIPOCYTOKINE_SIGNALING_PATHWAY	53	-0.221316	-0.841419	0.778481	1
REACTOME_SIGNALING_BY_FGFR4	31	-0.252462	-0.839957	0.73922	1
REACTOME_NUCLEAR_IMPORT_OF_REV_PROTEIN	32	-0.256588	-0.839601	0.70276	1
REACTOME_REGULATION_OF_TNFR1_SIGNALING	32	-0.250681	-0.839508	0.731463	1
REACTOME_SIGNALING_BY_NOTCH1_PEST_DOMAIN_MUTANTS_IN_CANCER	57	-0.222757	-0.838905	0.736952	1
PID_NFAT_3PATHWAY	50	-0.224043	-0.838618	0.742138	0.999627
PID_P73PATHWAY	70	-0.21247	-0.836083	0.790909	1
REACTOME_THROMBIN_SIGNALLING_THROUGH_PROTEINASE_ACTIVATED_RECEPTORS_PARS	21	-0.278209	-0.835346	0.693416	1
REACTOME_DEFECTIVE_B4GALT7_CAUSES_EDS_PROGEROID_TYPE	17	-0.29256	-0.833973	0.691992	1
REACTOME_KERATAN_SULFATE_KERATIN_METABOLISM	28	-0.256208	-0.828649	0.722334	1
REACTOME_COSTIMULATION_BY_THE_CD28_FAMILY	44	-0.234134	-0.827738	0.754639	1
BIOCARTA_TPO_PATHWAY	20	-0.279901	-0.82734	0.70082	1
BIOCARTA_PTDINS_PATHWAY	22	-0.275239	-0.826594	0.711828	1
PID_SYNDECAN_4_PATHWAY	27	-0.254872	-0.825352	0.721868	1
REACTOME_AGGREPHAGY	32	-0.245791	-0.824764	0.732334	1
REACTOME_SIGNALING_BY_PTK6	47	-0.223001	-0.821315	0.798755	1
PID_CXCR4_PATHWAY	80	-0.202436	-0.821059	0.832609	1
REACTOME_ESTROGEN_DEPENDENT_NUCLEAR_EVENTS_DOWNSTREAM_OF_ESR_MEMBRANE_SIGNALING	21	-0.272463	-0.820883	0.7119	1
PID_RET_PATHWAY	37	-0.240891	-0.820167	0.762887	1
PID_TCR_CALCIUM_PATHWAY	19	-0.28043	-0.81981	0.741551	1
KEGG_NICOTINATE_AND_NICOTINAMIDE_METABOLISM	21	-0.270538	-0.814387	0.74031	1
KEGG_ANTIGEN_PROCESSING_AND_PRESENTATION	32	-0.236576	-0.81133	0.775899	1
REACTOME_RNA_POLYMERASE_III_TRANSCRIPTION_INITIATION_FROM_TYPE_3_PROMOTER	28	-0.249158	-0.810655	0.775599	1
REACTOME_SIGNALING_BY_NOTCH1	71	-0.205605	-0.809857	0.825	1
REACTOME_SIGNALING_BY_NTRK2_TRKB	22	-0.263609	-0.809708	0.750538	1
REACTOME_NUCLEOBASE_CATABOLISM	26	-0.255379	-0.807829	0.743952	1
PID_HES_HEY_PATHWAY	41	-0.228584	-0.80662	0.800412	1
REACTOME_UNBLOCKING_OF_NMDA_RECEPTORS_GLUTAMATE_BINDING_AND_ACTIVATION	15	-0.293671	-0.805666	0.727451	1
REACTOME_PERK_REGULATES_GENE_EXPRESSION	30	-0.246531	-0.805418	0.771429	1
REACTOME_SIGNALING_BY_NOTCH2	30	-0.249265	-0.805214	0.758691	1
REACTOME_TRANSCRIPTIONAL_REGULATION_BY_SMALL_RNAS	45	-0.224567	-0.804277	0.817391	1
REACTOME_GAP_JUNCTION_ASSEMBLY	17	-0.284155	-0.804161	0.733855	1
REACTOME_SIGNALING_BY_FGFR_IN_DISEASE	52	-0.216207	-0.803348	0.812903	1
BIOCARTA_PDZS_PATHWAY	15	-0.286015	-0.801618	0.750503	1
PID_MYC_ACTIV_PATHWAY	76	-0.197075	-0.801153	0.854123	1
PID_NOTCH_PATHWAY	53	-0.21445	-0.79946	0.825996	1
REACTOME_HSP90_CHAPERONE_CYCLE_FOR_STEROID_HORMONE_RECEPTORS_SHR	42	-0.224094	-0.799223	0.791667	1
REACTOME_OVARIAN_TUMOR_DOMAIN_PROTEASES	34	-0.235784	-0.798255	0.819444	1
PID_MYC_PATHWAY	24	-0.257299	-0.796833	0.754564	1
REACTOME_NEGATIVE_REGULATION_OF_FGFR1_SIGNALING	23	-0.261536	-0.792071	0.769231	1
REACTOME_CA2_PATHWAY	49	-0.214701	-0.791909	0.822086	1
KEGG_RENAL_CELL_CARCINOMA	63	-0.201179	-0.791657	0.862986	1
REACTOME_POST_CHAPERONIN_TUBULIN_FOLDING_PATHWAY	15	-0.282795	-0.791415	0.728916	1
BIOCARTA_TEL_PATHWAY	16	-0.277583	-0.787465	0.755814	1
REACTOME_SIGNALING_BY_NOTCH3	45	-0.217231	-0.784808	0.844298	1
PID_LYMPH_ANGIOGENESIS_PATHWAY	23	-0.252062	-0.782411	0.79716	1
REACTOME_INTERLEUKIN_17_SIGNALING	66	-0.200115	-0.778446	0.887324	1
BIOCARTA_PTEN_PATHWAY	17	-0.279181	-0.777694	0.783505	1
REACTOME_MICRORNA_MIRNA_BIOGENESIS	24	-0.254717	-0.777348	0.799172	1
KEGG_EPITHELIAL_CELL_SIGNALING_IN_HELICOBACTER_PYLORI_INFECTION	56	-0.206143	-0.775697	0.859213	1
KEGG_LYSINE_DEGRADATION	42	-0.215753	-0.774974	0.846	1
REACTOME_SPRY_REGULATION_OF_FGF_SIGNALING	16	-0.274489	-0.773698	0.766667	1
REACTOME_RRNA_MODIFICATION_IN_THE_NUCLEUS_AND_CYTOSOL	59	-0.200595	-0.770748	0.872528	1
REACTOME_INTERACTIONS_OF_REV_WITH_HOST_CELLULAR_PROTEINS	35	-0.225403	-0.770264	0.818	1
REACTOME_TRANSPORT_OF_MATURE_MRNAS_DERIVED_FROM_INTRONLESS_TRANSCRIPTS	41	-0.215399	-0.768389	0.83237	1
PID_INTEGRIN_A9B1_PATHWAY	19	-0.258573	-0.766433	0.800416	1
REACTOME_TP53_REGULATES_TRANSCRIPTION_OF_ADDITIONAL_CELL_CYCLE_GENES_WHOSE_EXACT_ROLE_IN_THE_P53_PATHWAY_REMAIN_UNCERTAIN	20	-0.259333	-0.766235	0.798354	1
REACTOME_LONG_TERM_POTENTIATION	18	-0.265192	-0.76603	0.798715	1
REACTOME_PI_METABOLISM	70	-0.192403	-0.761502	0.879913	1
REACTOME_ENERGY_DEPENDENT_REGULATION_OF_MTOR_BY_LKB1_AMPK	29	-0.232181	-0.759087	0.833676	1
BIOCARTA_MCALPAIN_PATHWAY	15	-0.27585	-0.757866	0.788955	1
PID_AMB2_NEUTROPHILS_PATHWAY	29	-0.2315	-0.755802	0.818367	1
PID_ATF2_PATHWAY	48	-0.209554	-0.753104	0.897119	1
REACTOME_PEROXISOMAL_PROTEIN_IMPORT	54	-0.200275	-0.751377	0.880903	1
REACTOME_DEUBIQUITINATION	224	-0.159351	-0.750417	0.989316	1
BIOCARTA_CARDIACEGF_PATHWAY	15	-0.269661	-0.746229	0.830303	1
REACTOME_DAP12_INTERACTIONS	20	-0.252282	-0.745743	0.828846	1
BIOCARTA_VDR_PATHWAY	24	-0.237094	-0.743665	0.824034	1
BIOCARTA_HIVNEF_PATHWAY	53	-0.200436	-0.742409	0.901053	1
BIOCARTA_CASPASE_PATHWAY	18	-0.25458	-0.737558	0.835366	1
REACTOME_BUTYRATE_RESPONSE_FACTOR_1_BRF1_BINDS_AND_DESTABILIZES_MRNA	17	-0.258477	-0.729887	0.838013	1
REACTOME_NEGATIVE_REGULATORS_OF_DDX58_IFIH1_SIGNALING	34	-0.214106	-0.726738	0.90795	1
REACTOME_EXTRA_NUCLEAR_ESTROGEN_SIGNALING	59	-0.19059	-0.726075	0.943515	1
PID_S1P_S1P2_PATHWAY	20	-0.242347	-0.725515	0.852321	1
REACTOME_MYD88_INDEPENDENT_TLR4_CASCADE	92	-0.172608	-0.724373	0.963283	1
REACTOME_GASTRIN_CREB_SIGNALLING_PATHWAY_VIA_PKC_AND_MAPK	15	-0.261828	-0.722749	0.850895	1
REACTOME_THE_ROLE_OF_NEF_IN_HIV_1_REPLICATION_AND_DISEASE_PATHOGENESIS	22	-0.23538	-0.720942	0.859048	1
BIOCARTA_GH_PATHWAY	22	-0.237205	-0.71965	0.867203	1
REACTOME_ANTIGEN_PROCESSING_CROSS_PRESENTATION	82	-0.177444	-0.718846	0.951681	1
REACTOME_SIGNALLING_TO_ERKS	32	-0.21459	-0.718809	0.890946	1
PID_NECTIN_PATHWAY	29	-0.217535	-0.718773	0.883333	1
REACTOME_TRAF6_MEDIATED_IRF7_ACTIVATION	15	-0.258683	-0.716866	0.848421	1
REACTOME_NUCLEAR_EVENTS_KINASE_AND_TRANSCRIPTION_FACTOR_ACTIVATION	55	-0.190373	-0.713384	0.912134	1
REACTOME_ACTIVATION_OF_AMPK_DOWNSTREAM_OF_NMDARS	19	-0.248265	-0.713267	0.858847	1
KEGG_RNA_POLYMERASE	27	-0.220108	-0.711091	0.884454	1
PID_ECADHERIN_NASCENT_AJ_PATHWAY	36	-0.207116	-0.710867	0.916155	1
REACTOME_TRANSPORT_OF_VITAMINS_NUCLEOSIDES_AND_RELATED_MOLECULES	28	-0.223005	-0.709309	0.87526	1
REACTOME_SIGNALING_BY_FGFR1	38	-0.204928	-0.708893	0.909651	1
PID_TCR_PATHWAY	40	-0.199779	-0.708836	0.896694	1
REACTOME_NEGATIVE_REGULATION_OF_MAPK_PATHWAY	39	-0.204023	-0.706117	0.915767	1
REACTOME_METABOLISM_OF_VITAMINS_AND_COFACTORS	146	-0.158049	-0.705185	0.993348	1
REACTOME_RAB_REGULATION_OF_TRAFFICKING	113	-0.164315	-0.704205	0.97234	1
REACTOME_RNA_POLYMERASE_III_TRANSCRIPTION	41	-0.196552	-0.702519	0.935065	1
REACTOME_BETA_CATENIN_PHOSPHORYLATION_CASCADE	17	-0.243678	-0.701619	0.865217	1
PID_HIF1A_PATHWAY	19	-0.238431	-0.700834	0.864583	1
REACTOME_DOWNSTREAM_SIGNAL_TRANSDUCTION	27	-0.217037	-0.696496	0.910973	1
REACTOME_SIGNALING_BY_TGF_BETA_RECEPTOR_COMPLEX	71	-0.175214	-0.696299	0.970213	1
REACTOME_AUTOPHAGY	133	-0.158932	-0.695871	0.99093	1
REACTOME_SIGNALING_BY_ERBB4	43	-0.190809	-0.695001	0.931313	1
REACTOME_SHC1_EVENTS_IN_ERBB2_SIGNALING	19	-0.2363	-0.69471	0.869981	1
KEGG_ADHERENS_JUNCTION	68	-0.174591	-0.691663	0.972746	1
PID_REG_GR_PATHWAY	58	-0.180136	-0.690218	0.950644	1
KEGG_ACUTE_MYELOID_LEUKEMIA	52	-0.184417	-0.687638	0.960334	1
REACTOME_NOTCH3_ACTIVATION_AND_TRANSMISSION_OF_SIGNAL_TO_THE_NUCLEUS	25	-0.215953	-0.686655	0.948207	1
PID_NEPHRIN_NEPH1_PATHWAY	28	-0.212024	-0.683729	0.905433	1
BIOCARTA_IL2_PATHWAY	16	-0.237866	-0.678863	0.881497	1
REACTOME_SIGNALING_BY_TGF_BETA_FAMILY_MEMBERS	94	-0.16086	-0.67772	0.98517	1
REACTOME_NUCLEAR_SIGNALING_BY_ERBB4	23	-0.219765	-0.677088	0.89485	1
REACTOME_UB_SPECIFIC_PROCESSING_PROTEASES	154	-0.14908	-0.6723	0.993562	1
KEGG_GALACTOSE_METABOLISM	20	-0.229059	-0.671701	0.89605	1
BIOCARTA_DEATH_PATHWAY	27	-0.209213	-0.669655	0.918864	1
KEGG_AMYOTROPHIC_LATERAL_SCLEROSIS_ALS	41	-0.191438	-0.666929	0.958506	1
REACTOME_GAP_JUNCTION_TRAFFICKING_AND_REGULATION	30	-0.20396	-0.666066	0.929019	1
REACTOME_NOD1_2_SIGNALING_PATHWAY	35	-0.189646	-0.657264	0.955375	1
BIOCARTA_IL2RB_PATHWAY	30	-0.195771	-0.655982	0.936605	1
REACTOME_RAF_ACTIVATION	30	-0.196834	-0.65276	0.949791	1
REACTOME_NEGATIVE_REGULATION_OF_FGFR2_SIGNALING	23	-0.206907	-0.645769	0.936345	1
REACTOME_METABOLISM_OF_WATER_SOLUBLE_VITAMINS_AND_COFACTORS	101	-0.150438	-0.645738	0.991614	1
REACTOME_REGULATION_OF_TP53_ACTIVITY_THROUGH_ACETYLATION	30	-0.196941	-0.63479	0.959402	1
BIOCARTA_MEF2D_PATHWAY	16	-0.224918	-0.633552	0.931238	1
KEGG_GLYCOSYLPHOSPHATIDYLINOSITOL_GPI_ANCHOR_BIOSYNTHESIS	23	-0.203698	-0.632159	0.946	1
REACTOME_SYNTHESIS_OF_ACTIVE_UBIQUITIN_ROLES_OF_E1_AND_E2_ENZYMES	30	-0.197968	-0.631867	0.956608	1
PID_ILK_PATHWAY	43	-0.177536	-0.628706	0.964435	1
REACTOME_SIGNALING_BY_EGFR_IN_CANCER	22	-0.206389	-0.627257	0.932203	1
REACTOME_MAP3K8_TPL2_DEPENDENT_MAPK1_3_ACTIVATION	16	-0.228271	-0.625138	0.920893	1
REACTOME_MAPK6_MAPK4_SIGNALING	83	-0.152127	-0.618358	0.986301	1
REACTOME_MITOCHONDRIAL_CALCIUM_ION_TRANSPORT	23	-0.199202	-0.612405	0.949791	1
REACTOME_ACTIVATION_OF_IRF3_IRF7_MEDIATED_BY_TBK1_IKK_EPSILON	16	-0.213964	-0.607023	0.94501	1
REACTOME_DEADENYLATION_OF_MRNA	24	-0.193281	-0.600835	0.956067	1
BIOCARTA_MAPK_PATHWAY	79	-0.146913	-0.600339	0.993671	1
REACTOME_ABC_TRANSPORTER_DISORDERS	65	-0.15421	-0.60009	0.991131	1
BIOCARTA_NGF_PATHWAY	17	-0.204024	-0.590456	0.946502	1
REACTOME_TRANSCRIPTIONAL_ACTIVITY_OF_SMAD2_SMAD3_SMAD4_HETEROTRIMER	44	-0.163746	-0.58693	0.992095	1
REACTOME_RESPONSE_OF_MTB_TO_PHAGOCYTOSIS	20	-0.194679	-0.585244	0.958763	1
BIOCARTA_ECM_PATHWAY	17	-0.208693	-0.577149	0.939024	1
REACTOME_DDX58_IFIH1_MEDIATED_INDUCTION_OF_INTERFERON_ALPHA_BETA	60	-0.148814	-0.572081	0.997845	1
REACTOME_NEGATIVE_REGULATION_OF_FGFR3_SIGNALING	22	-0.177942	-0.551613	0.985537	1
REACTOME_KSRP_KHSRP_BINDS_AND_DESTABILIZES_MRNA	17	-0.187342	-0.547924	0.974206	1
REACTOME_RNA_POLYMERASE_III_CHAIN_ELONGATION	18	-0.193868	-0.540913	0.97955	1
BIOCARTA_KERATINOCYTE_PATHWAY	42	-0.150124	-0.53135	1	1
REACTOME_TICAM1_RIP1_MEDIATED_IKK_COMPLEX_RECRUITMENT	18	-0.1794	-0.525751	0.981818	1
REACTOME_INFECTION_WITH_MYCOBACTERIUM_TUBERCULOSIS	22	-0.171928	-0.520658	0.987755	1
PID_HIV_NEF_PATHWAY	32	-0.151513	-0.517127	0.996063	1
REACTOME_BRANCHED_CHAIN_AMINO_ACID_CATABOLISM	20	-0.174679	-0.515775	0.989247	1
REACTOME_BBSOME_MEDIATED_CARGO_TARGETING_TO_CILIUM	22	-0.168456	-0.512664	0.98994	1
BIOCARTA_INTEGRIN_PATHWAY	33	-0.149938	-0.511746	0.992	1
PID_CD8_TCR_DOWNSTREAM_PATHWAY	33	-0.151363	-0.506481	0.995807	1
REACTOME_NRIF_SIGNALS_CELL_DEATH_FROM_THE_NUCLEUS	15	-0.172759	-0.490694	0.987013	1
PID_LIS1_PATHWAY	26	-0.155932	-0.48725	0.997817	1
REACTOME_MITOPHAGY	27	-0.149233	-0.481163	0.995976	1
REACTOME_PEROXISOMAL_LIPID_METABOLISM	24	-0.14622	-0.462959	0.997942	1
REACTOME_DOWNREGULATION_OF_SMAD2_3_SMAD4_TRANSCRIPTIONAL_ACTIVITY	23	-0.143939	-0.44685	0.997912	1
REACTOME_FORMATION_OF_TUBULIN_FOLDING_INTERMEDIATES_BY_CCT_TRIC	18	-0.152712	-0.445675	0.99569	1
REACTOME_CLASS_I_PEROXISOMAL_MEMBRANE_PROTEIN_IMPORT	20	-0.131025	-0.389562	1	0.999764

## Sheet: gsea_SMutvsCtrl_T120_cp
List of GSEA canonical pathways in MutvsCtrl_T120 (Without time interaction term). A filter has been applied for NOM p < 0.05. Positive NES = up in Mut , negative NES = down in Mut.
NAME	SIZE	ES	NES	NOM p-val	FDR q-val
REACTOME_HOMOLOGOUS_DNA_PAIRING_AND_STRAND_EXCHANGE	40	0.692453	2.44891	0	0
KEGG_DNA_REPLICATION	34	0.704155	2.42184	0	0
REACTOME_DNA_STRAND_ELONGATION	32	0.726762	2.38209	0	0
REACTOME_ACTIVATION_OF_ATR_IN_RESPONSE_TO_REPLICATION_STRESS	36	0.699626	2.37123	0	0
NABA_CORE_MATRISOME	184	0.51253	2.35948	0	0.000153
REACTOME_RESOLUTION_OF_D_LOOP_STRUCTURES	31	0.70719	2.33542	0	0.000127
REACTOME_HDR_THROUGH_HOMOLOGOUS_RECOMBINATION_HRR	63	0.583562	2.25063	0	0.000109
REACTOME_ACTIVATION_OF_THE_PRE_REPLICATIVE_COMPLEX	32	0.682882	2.24575	0	0.000193
REACTOME_RESOLUTION_OF_D_LOOP_STRUCTURES_THROUGH_SYNTHESIS_DEPENDENT_STRAND_ANNEALING_SDSA	25	0.712966	2.2334	0	0.000258
PID_FANCONI_PATHWAY	46	0.620075	2.2316	0	0.000233
REACTOME_HDR_THROUGH_SINGLE_STRAND_ANNEALING_SSA	35	0.634544	2.14654	0	0.00162562
NABA_PROTEOGLYCANS	22	0.691232	2.13334	0.00197628	0.00187323
REACTOME_HOMOLOGY_DIRECTED_REPAIR	99	0.508076	2.1279	0	0.0021472
REACTOME_G1_S_SPECIFIC_TRANSCRIPTION	29	0.643464	2.11896	0	0.00243814
NABA_ECM_GLYCOPROTEINS	127	0.48072	2.09981	0	0.002688
BIOCARTA_MCM_PATHWAY	18	0.717862	2.09196	0	0.00281368
KEGG_AXON_GUIDANCE	115	0.48783	2.06489	0	0.00429637
REACTOME_CHROMOSOME_MAINTENANCE	68	0.530939	2.06416	0	0.00405768
REACTOME_DNA_DOUBLE_STRAND_BREAK_REPAIR	126	0.469862	2.03964	0	0.00515272
REACTOME_G0_AND_EARLY_G1	27	0.631196	2.03839	0	0.00501166
REACTOME_LAGGING_STRAND_SYNTHESIS	20	0.679623	2.02409	0	0.00629132
REACTOME_MEIOSIS	42	0.57308	2.02189	0	0.00614699
PID_BARD1_PATHWAY	28	0.615494	2.02169	0	0.00587973
KEGG_MISMATCH_REPAIR	22	0.671555	2.02058	0	0.00576353
REACTOME_POLYMERASE_SWITCHING_ON_THE_C_STRAND_OF_THE_TELOMERE	17	0.700687	2.02033	0	0.00553299
REACTOME_G2_M_DNA_DAMAGE_CHECKPOINT	59	0.539955	2.00748	0	0.00628277
PID_EPHRINB_REV_PATHWAY	22	0.64783	1.98587	0.00207039	0.00788947
REACTOME_REPRODUCTION	49	0.536759	1.97167	0	0.00888458
REACTOME_TELOMERE_C_STRAND_LAGGING_STRAND_SYNTHESIS	27	0.613694	1.96961	0.00191205	0.00868544
REACTOME_NETRIN_1_SIGNALING	44	0.55214	1.96025	0	0.0094147
KEGG_HEDGEHOG_SIGNALING_PATHWAY	33	0.580402	1.95138	0	0.010279
REACTOME_EXTENSION_OF_TELOMERES	41	0.541922	1.94767	0.00196078	0.0106421
REACTOME_MOLECULES_ASSOCIATED_WITH_ELASTIC_FIBRES	33	0.58012	1.94247	0	0.011005
PID_ATR_PATHWAY	38	0.561261	1.9401	0	0.0109327
REACTOME_PROCESSING_OF_DNA_DOUBLE_STRAND_BREAK_ENDS	62	0.500392	1.93695	0	0.0110005
BIOCARTA_ATRBRCA_PATHWAY	20	0.6524	1.93323	0.00382409	0.011191
REACTOME_EPHRIN_SIGNALING	19	0.665125	1.92088	0	0.01242
REACTOME_MITOTIC_PROMETAPHASE	190	0.412742	1.91851	0	0.0123977
REACTOME_POLO_LIKE_KINASE_MEDIATED_EVENTS	16	0.675018	1.89765	0.00209644	0.01528
REACTOME_TELOMERE_MAINTENANCE	41	0.541922	1.89285	0.00188324	0.015753
REACTOME_TRANSPORT_OF_MATURE_TRANSCRIPT_TO_CYTOPLASM	77	0.470014	1.86583	0	0.0205944
REACTOME_MEIOTIC_RECOMBINATION	21	0.62485	1.86174	0.00194175	0.0209938
REACTOME_ADHERENS_JUNCTIONS_INTERACTIONS	27	0.58645	1.85994	0.00383877	0.0209419
REACTOME_SUMOYLATION_OF_DNA_REPLICATION_PROTEINS	44	0.519661	1.85849	0.00190476	0.0206608
REACTOME_RESOLUTION_OF_AP_SITES_VIA_THE_MULTIPLE_NUCLEOTIDE_PATCH_REPLACEMENT_PATHWAY	25	0.577632	1.85062	0.00210084	0.0218449
KEGG_BASAL_CELL_CARCINOMA	41	0.525726	1.84703	0	0.0221944
REACTOME_PCNA_DEPENDENT_LONG_PATCH_BASE_EXCISION_REPAIR	21	0.617867	1.84342	0	0.0223485
REACTOME_RNA_POLYMERASE_II_TRANSCRIPTION_TERMINATION	63	0.472899	1.84086	0.00187617	0.0223551
REACTOME_BASE_EXCISION_REPAIR	44	0.525675	1.83932	0.00397614	0.0221508
REACTOME_RESOLUTION_OF_ABASIC_SITES_AP_SITES	38	0.520335	1.8273	0.0019802	0.0246183
REACTOME_G2_M_CHECKPOINTS	130	0.417628	1.82364	0	0.024927
PID_SYNDECAN_1_PATHWAY	39	0.517593	1.81024	0	0.0274626
REACTOME_ELASTIC_FIBRE_FORMATION	40	0.525983	1.80835	0.00187266	0.0273274
REACTOME_MEIOTIC_SYNAPSIS	22	0.59285	1.80476	0	0.0277702
REACTOME_DEPOSITION_OF_NEW_CENPA_CONTAINING_NUCLEOSOMES_AT_THE_CENTROMERE	28	0.557344	1.80439	0.00583658	0.0274055
REACTOME_GAP_FILLING_DNA_REPAIR_SYNTHESIS_AND_LIGATION_IN_GG_NER	25	0.556271	1.79179	0	0.0304576
PID_EPHB_FWD_PATHWAY	38	0.517553	1.79169	0.00210526	0.0299504
REACTOME_TRANSCRIPTION_OF_E2F_TARGETS_UNDER_NEGATIVE_CONTROL_BY_P107_RBL1_AND_P130_RBL2_IN_COMPLEX_WITH_HDAC1	16	0.627649	1.78337	0.0141988	0.0318705
REACTOME_TRANSCRIPTIONAL_REGULATION_OF_PLURIPOTENT_STEM_CELLS	18	0.616095	1.77751	0.003861	0.033098
REACTOME_DNA_REPAIR	275	0.368881	1.77198	0	0.0340736
REACTOME_PROTEIN_PROTEIN_INTERACTIONS_AT_SYNAPSES	61	0.46577	1.76937	0	0.0344196
REACTOME_TRANSLESION_SYNTHESIS_BY_POLK	17	0.632324	1.76452	0.00584795	0.035593
REACTOME_FANCONI_ANEMIA_PATHWAY	37	0.517638	1.76436	0.00556586	0.0350903
REACTOME_TRANSCRIPTION_OF_E2F_TARGETS_UNDER_NEGATIVE_CONTROL_BY_DREAM_COMPLEX	19	0.607389	1.76035	0.00589391	0.0358796
KEGG_GLYCOSPHINGOLIPID_BIOSYNTHESIS_LACTO_AND_NEOLACTO_SERIES	15	0.6439	1.75939	0.00970874	0.0356618
REACTOME_COMPLEMENT_CASCADE	15	0.626836	1.75636	0.00785855	0.036056
REACTOME_EPH_EPHRIN_MEDIATED_REPULSION_OF_CELLS	46	0.484589	1.75059	0.00369686	0.0374106
REACTOME_PROCESSING_OF_CAPPED_INTRON_CONTAINING_PRE_MRNA	234	0.369201	1.74058	0	0.0406672
PID_FOXM1_PATHWAY	36	0.512394	1.73678	0.00392157	0.0413689
REACTOME_NUCLEAR_ENVELOPE_BREAKDOWN	50	0.476304	1.7364	0.00188679	0.0409315
REACTOME_TRANSLESION_SYNTHESIS_BY_POLH	19	0.592992	1.72352	0.00790514	0.0454704
REACTOME_TERMINATION_OF_TRANSLESION_DNA_SYNTHESIS	31	0.526468	1.72221	0.00591716	0.0454657
REACTOME_RECOGNITION_OF_DNA_DAMAGE_BY_PCNA_CONTAINING_REPLICATION_COMPLEX	30	0.523665	1.71839	0.00413223	0.0461506
REACTOME_CELL_CYCLE_MITOTIC	474	0.339662	1.71794	0	0.0456829
NABA_COLLAGENS	35	0.507033	1.71452	0.0136986	0.0463615
REACTOME_COLLAGEN_CHAIN_TRIMERIZATION	35	0.507033	1.71355	0.00589391	0.0460998
REACTOME_EPHB_MEDIATED_FORWARD_SIGNALING	40	0.489487	1.70699	0.00194553	0.0483158
REACTOME_CELL_CELL_JUNCTION_ORGANIZATION	41	0.486017	1.68669	0.00984252	0.0564532
REACTOME_SUMOYLATION_OF_RNA_BINDING_PROTEINS	45	0.468311	1.68584	0.01341	0.0562125
REACTOME_RESOLUTION_OF_SISTER_CHROMATID_COHESION	115	0.395745	1.67779	0	0.0589276
PID_PLK1_PATHWAY	46	0.46925	1.67577	0.00381679	0.0590695
REACTOME_RESPONSE_OF_EIF2AK1_HRI_TO_HEME_DEFICIENCY	15	0.612765	1.67477	0.0159681	0.0590179
PID_S1P_S1P3_PATHWAY	26	0.519512	1.67292	0.0136187	0.0593153
REACTOME_CELL_CYCLE_CHECKPOINTS	252	0.350832	1.67156	0	0.0592464
REACTOME_NUCLEAR_PORE_COMPLEX_NPC_DISASSEMBLY	34	0.487179	1.66475	0.00773694	0.0622905
REACTOME_MITOTIC_SPINDLE_CHECKPOINT	109	0.388156	1.64028	0.00384615	0.0751897
REACTOME_DNA_DAMAGE_BYPASS	47	0.454652	1.63529	0.017341	0.0773574
REACTOME_SUMOYLATION	160	0.362362	1.63399	0	0.0772229
REACTOME_KERATAN_SULFATE_KERATIN_METABOLISM	28	0.510015	1.62962	0.0137525	0.0791051
REACTOME_AURKA_ACTIVATION_BY_TPX2	70	0.412001	1.62675	0.00796813	0.0799408
REACTOME_TRANSLESION_SYNTHESIS_BY_Y_FAMILY_DNA_POLYMERASES_BYPASSES_LESIONS_ON_DNA_TEMPLATE	38	0.476203	1.6263	0.0246407	0.0793697
REACTOME_ANCHORING_OF_THE_BASAL_BODY_TO_THE_PLASMA_MEMBRANE	94	0.393413	1.61968	0.00943396	0.0826651
KEGG_CELL_ADHESION_MOLECULES_CAMS	62	0.423913	1.61618	0.0116732	0.0838461
BIOCARTA_EICOSANOID_PATHWAY	16	0.574176	1.61617	0.028	0.0829623
KEGG_HOMOLOGOUS_RECOMBINATION	26	0.509136	1.61613	0.0133843	0.0821056
REACTOME_RECRUITMENT_OF_MITOTIC_CENTROSOME_PROTEINS_AND_COMPLEXES	78	0.39899	1.61472	0.00397614	0.0821082
PID_E2F_PATHWAY	69	0.412917	1.61021	0.00570342	0.0839178
REACTOME_SUMOYLATION_OF_SUMOYLATION_PROTEINS	33	0.482157	1.60962	0.0135135	0.083467
REACTOME_REGULATION_OF_GLUCOKINASE_BY_GLUCOKINASE_REGULATORY_PROTEIN	29	0.502535	1.60703	0.0230126	0.0843168
REACTOME_COLLAGEN_BIOSYNTHESIS_AND_MODIFYING_ENZYMES	57	0.433775	1.60286	0.0094518	0.0863177
REACTOME_EPH_EPHRIN_SIGNALING	83	0.394692	1.6006	0.0019305	0.0870718
KEGG_SPLICEOSOME	121	0.371469	1.59988	0.00185874	0.0867136
REACTOME_KERATAN_SULFATE_BIOSYNTHESIS	22	0.533048	1.59793	0.0277778	0.0870349
REACTOME_INTERACTIONS_OF_REV_WITH_HOST_CELLULAR_PROTEINS	35	0.466038	1.59758	0.0263158	0.0863851
REACTOME_EXPORT_OF_VIRAL_RIBONUCLEOPROTEINS_FROM_NUCLEUS	30	0.492577	1.59641	0.0293542	0.0863409
REACTOME_SUMOYLATION_OF_DNA_DAMAGE_RESPONSE_AND_REPAIR_PROTEINS	74	0.398214	1.59503	0.0019084	0.0864604
REACTOME_ASSEMBLY_OF_COLLAGEN_FIBRILS_AND_OTHER_MULTIMERIC_STRUCTURES	50	0.440095	1.5924	0.00571429	0.0872409
REACTOME_TRANSCRIPTIONAL_REGULATION_BY_E2F6	33	0.475005	1.58349	0.0174081	0.0922148
REACTOME_PROCESSIVE_SYNTHESIS_ON_THE_LAGGING_STRAND	15	0.574026	1.57777	0.0311284	0.0948759
PID_FRA_PATHWAY	34	0.466831	1.57604	0.0229645	0.0952213
REACTOME_MISMATCH_REPAIR	15	0.577791	1.57562	0.0329457	0.0946628
KEGG_CELL_CYCLE	119	0.364899	1.57539	0	0.0939959
REACTOME_DNA_REPLICATION	124	0.361184	1.56429	0.00394477	0.101172
REACTOME_O_GLYCOSYLATION_OF_TSR_DOMAIN_CONTAINING_PROTEINS	31	0.467495	1.56413	0.0290456	0.100455
PID_S1P_META_PATHWAY	17	0.557856	1.56345	0.0564202	0.100109
REACTOME_NCAM1_INTERACTIONS	28	0.485168	1.55197	0.0305344	0.107605
REACTOME_SUMOYLATION_OF_CHROMATIN_ORGANIZATION_PROTEINS	54	0.414548	1.55007	0.0178218	0.10795
REACTOME_EXTRACELLULAR_MATRIX_ORGANIZATION	224	0.33069	1.54722	0	0.109227
REACTOME_NUCLEAR_IMPORT_OF_REV_PROTEIN	32	0.462569	1.5462	0.0371057	0.109088
REACTOME_MRNA_SPLICING	187	0.338655	1.54485	0.00199601	0.109332
REACTOME_S_PHASE	158	0.338757	1.53989	0.00176991	0.112212
PID_ATM_PATHWAY	33	0.466237	1.5307	0.0378486	0.118795
KEGG_BASE_EXCISION_REPAIR	33	0.453994	1.52969	0.0294118	0.11853
REACTOME_CRMPS_IN_SEMA3A_SIGNALING	16	0.54513	1.52877	0.0521921	0.118356
REACTOME_NEUREXINS_AND_NEUROLIGINS	37	0.444569	1.52871	0.0240964	0.117447
REACTOME_TRANSPORT_OF_MATURE_MRNAS_DERIVED_FROM_INTRONLESS_TRANSCRIPTS	41	0.441938	1.52785	0.0194175	0.117164
REACTOME_DEGRADATION_OF_THE_EXTRACELLULAR_MATRIX	100	0.359664	1.52525	0.0133333	0.11825
REACTOME_DISEASES_ASSOCIATED_WITH_GLYCOSAMINOGLYCAN_METABOLISM	35	0.455146	1.52467	0.0254902	0.117721
REACTOME_TRNA_PROCESSING	104	0.361949	1.51947	0.00806452	0.121084
REACTOME_TRANSPORT_OF_THE_SLBP_DEPENDANT_MATURE_MRNA	34	0.441521	1.49185	0.0439122	0.144942
REACTOME_SYNAPTIC_ADHESION_LIKE_MOLECULES	15	0.526522	1.48658	0.0495868	0.149015
BIOCARTA_STRESS_PATHWAY	23	0.476274	1.48393	0.0566449	0.150696
REACTOME_M_PHASE	335	0.297915	1.47377	0.00179211	0.160135
REACTOME_COLLAGEN_DEGRADATION	48	0.406231	1.47264	0.0263158	0.160192
REACTOME_ACTIVATION_OF_MATRIX_METALLOPROTEINASES	18	0.511092	1.47037	0.0714286	0.16122
REACTOME_CROSSLINKING_OF_COLLAGEN_FIBRILS	15	0.529937	1.47008	0.0665323	0.160326
REACTOME_CLASS_B_2_SECRETIN_FAMILY_RECEPTORS	40	0.417299	1.4681	0.0336634	0.161146
PID_AURORA_B_PATHWAY	36	0.425522	1.46708	0.0528376	0.161124
REACTOME_RECEPTOR_TYPE_TYROSINE_PROTEIN_PHOSPHATASES	15	0.534147	1.45083	0.0795229	0.178213
PID_HNF3A_PATHWAY	25	0.460846	1.44581	0.062249	0.18254
REACTOME_ECM_PROTEOGLYCANS	55	0.38303	1.44158	0.0358566	0.186325
PID_AVB3_INTEGRIN_PATHWAY	65	0.374211	1.43838	0.0344828	0.188967
REACTOME_TRIGLYCERIDE_CATABOLISM	15	0.52038	1.43303	0.0808271	0.193684
REACTOME_MITOTIC_PROPHASE	79	0.359534	1.4307	0.037182	0.195307
REACTOME_COLLAGEN_FORMATION	77	0.35792	1.43023	0.0366795	0.194604
REACTOME_REGULATION_OF_TP53_ACTIVITY_THROUGH_PHOSPHORYLATION	87	0.351388	1.42106	0.0202429	0.20437
PID_HNF3B_PATHWAY	22	0.470999	1.41705	0.0780287	0.208018
REACTOME_RECRUITMENT_OF_NUMA_TO_MITOTIC_CENTROSOMES	84	0.346867	1.41672	0.0249042	0.206992
KEGG_PPAR_SIGNALING_PATHWAY	42	0.403258	1.41589	0.0603113	0.206512
REACTOME_SIGNALING_BY_RETINOIC_ACID	25	0.456212	1.41575	0.0658683	0.205276
REACTOME_SEMAPHORIN_INTERACTIONS	56	0.375716	1.41458	0.0521235	0.205392
REACTOME_SYNDECAN_INTERACTIONS	26	0.443502	1.40899	0.0687623	0.211214
REACTOME_TRANSCRIPTIONAL_REGULATION_OF_WHITE_ADIPOCYTE_DIFFERENTIATION	75	0.348491	1.39769	0.0496183	0.225029
KEGG_SYSTEMIC_LUPUS_ERYTHEMATOSUS	16	0.508968	1.39471	0.0873984	0.22788
PID_UPA_UPAR_PATHWAY	26	0.43499	1.39005	0.0712788	0.232706
REACTOME_MET_ACTIVATES_PTK2_SIGNALING	30	0.419754	1.38866	0.0697674	0.233235
REACTOME_CYTOCHROME_P450_ARRANGED_BY_SUBSTRATE_TYPE	23	0.449038	1.38629	0.0967742	0.235114
REACTOME_TP53_REGULATES_TRANSCRIPTION_OF_GENES_INVOLVED_IN_G2_CELL_CYCLE_ARREST	17	0.472569	1.38477	0.1	0.235694
REACTOME_TRNA_PROCESSING_IN_THE_NUCLEUS	55	0.364709	1.38431	0.056391	0.234871
REACTOME_REGULATION_OF_PLK1_ACTIVITY_AT_G2_M_TRANSITION	85	0.339725	1.38298	0.0591603	0.235253
REACTOME_ACTIVATION_OF_SMO	15	0.502866	1.37897	0.12	0.239478
REACTOME_SUMOYLATION_OF_DNA_METHYLATION_PROTEINS	16	0.477572	1.37768	0.0920245	0.239672
REACTOME_E2F_MEDIATED_REGULATION_OF_DNA_REPLICATION	21	0.449874	1.37562	0.098081	0.241086
REACTOME_NCAM_SIGNALING_FOR_NEURITE_OUT_GROWTH	47	0.379681	1.37097	0.0607287	0.246462
REACTOME_SUMOYLATION_OF_UBIQUITINYLATION_PROTEINS	37	0.394713	1.3707	0.0907217	0.245275
REACTOME_DUAL_INCISION_IN_GG_NER	40	0.389529	1.36816	0.0652174	0.247228
REACTOME_ACTIVATION_OF_ANTERIOR_HOX_GENES_IN_HINDBRAIN_DEVELOPMENT_DURING_EARLY_EMBRYOGENESIS	60	0.363544	1.36687	0.0555556	0.247489
PID_HEDGEHOG_GLI_PATHWAY	45	0.377694	1.36495	0.0820611	0.248487
REACTOME_TRIGLYCERIDE_METABOLISM	22	0.438333	1.35503	0.108818	0.260811
REACTOME_EPHA_MEDIATED_GROWTH_CONE_COLLAPSE	22	0.450941	1.35253	0.115385	0.262839
PID_VEGFR1_PATHWAY	25	0.425898	1.347	0.0882957	0.269658
NABA_ECM_AFFILIATED	69	0.347341	1.34481	0.0597302	0.271685
REACTOME_DISEASES_ASSOCIATED_WITH_O_GLYCOSYLATION_OF_PROTEINS	45	0.370633	1.33614	0.0905263	0.283845
REACTOME_RHO_GTPASES_ACTIVATE_FORMINS	129	0.304269	1.33558	0.0462633	0.28307
REACTOME_ACYL_CHAIN_REMODELLING_OF_PE	15	0.48811	1.33426	0.126033	0.283477
REACTOME_GPCR_LIGAND_BINDING	132	0.307918	1.33346	0.0371057	0.283051
NABA_MATRISOME_ASSOCIATED	322	0.271796	1.33292	0.00750469	0.282304
REACTOME_SNRNP_ASSEMBLY	52	0.358738	1.33201	0.0814664	0.282104
KEGG_NEUROACTIVE_LIGAND_RECEPTOR_INTERACTION	84	0.33077	1.32645	0.0637066	0.289293
PID_INTEGRIN3_PATHWAY	33	0.398321	1.32551	0.111546	0.289199
NABA_SECRETED_FACTORS	125	0.305306	1.32458	0.043222	0.28893
REACTOME_PHASE_I_FUNCTIONALIZATION_OF_COMPOUNDS	46	0.365854	1.32364	0.0803738	0.288835
REACTOME_DNA_DAMAGE_TELOMERE_STRESS_INDUCED_SENESCENCE	27	0.416475	1.32229	0.114786	0.289228
REACTOME_DNA_REPLICATION_PRE_INITIATION	82	0.327228	1.32201	0.0869565	0.288102
REACTOME_SIGNALING_BY_PDGF	50	0.36696	1.3216	0.0863454	0.287275
REACTOME_TRANSCRIPTIONAL_REGULATION_BY_THE_AP_2_TFAP2_FAMILY_OF_TRANSCRIPTION_FACTORS	27	0.411459	1.31824	0.135029	0.291111
PID_BETA_CATENIN_NUC_PATHWAY	68	0.337556	1.31399	0.0916031	0.296519
KEGG_NUCLEOTIDE_EXCISION_REPAIR	42	0.370859	1.31039	0.11946	0.300727
REACTOME_DISEASES_OF_GLYCOSYLATION	114	0.306913	1.30877	0.054409	0.30171
PID_FGF_PATHWAY	45	0.362512	1.30608	0.111111	0.304621
BIOCARTA_ARENRF2_PATHWAY	17	0.460429	1.2992	0.141717	0.314453
REACTOME_ATF4_ACTIVATES_GENES_IN_RESPONSE_TO_ENDOPLASMIC_RETICULUM_STRESS	25	0.411238	1.29659	0.154489	0.317344
REACTOME_PROCESSING_OF_CAPPED_INTRONLESS_PRE_MRNA	28	0.397374	1.29141	0.147929	0.324378
REACTOME_G_ALPHA_S_SIGNALLING_EVENTS	65	0.335633	1.29134	0.111111	0.322811
REACTOME_MITOTIC_G1_PHASE_AND_G1_S_TRANSITION	146	0.290274	1.28871	0.0650558	0.325407
REACTOME_NONHOMOLOGOUS_END_JOINING_NHEJ	34	0.38202	1.28539	0.161702	0.329333
REACTOME_BASE_EXCISION_REPAIR_AP_SITE_FORMATION	16	0.454545	1.28308	0.169261	0.331432
REACTOME_SEMA3A_PAK_DEPENDENT_AXON_REPULSION	16	0.45071	1.27903	0.152083	0.336881
WNT_SIGNALING	74	0.315662	1.27836	0.0813492	0.336419
KEGG_ETHER_LIPID_METABOLISM	20	0.432319	1.27534	0.165339	0.340097
REACTOME_REGULATION_OF_MECP2_EXPRESSION_AND_ACTIVITY	31	0.385298	1.27191	0.152672	0.344377
REACTOME_ERCC6_CSB_AND_EHMT2_G9A_POSITIVELY_REGULATE_RRNA_EXPRESSION	16	0.458847	1.27091	0.186373	0.344511
REACTOME_CLASS_A_1_RHODOPSIN_LIKE_RECEPTORS	89	0.310342	1.27023	0.0946197	0.34408
PID_AP1_PATHWAY	56	0.34378	1.2678	0.138767	0.346574
REACTOME_FORMATION_OF_THE_BETA_CATENIN_TCF_TRANSACTIVATING_COMPLEX	29	0.390593	1.26766	0.171717	0.345108
PID_HEDGEHOG_2PATHWAY	18	0.432044	1.26673	0.174081	0.344873
REACTOME_SIGNALING_BY_BMP	24	0.411836	1.26664	0.193018	0.343346
PID_LYSOPHOSPHOLIPID_PATHWAY	58	0.330858	1.2664	0.133056	0.342166
REACTOME_SYNTHESIS_OF_GLYCOSYLPHOSPHATIDYLINOSITOL_GPI	16	0.445606	1.26474	0.184557	0.343354
REACTOME_GLYCOSAMINOGLYCAN_METABOLISM	100	0.299535	1.26461	0.0934579	0.34199
REACTOME_O_LINKED_GLYCOSYLATION	74	0.313768	1.24953	0.116981	0.367464
PID_INTEGRIN1_PATHWAY	57	0.332099	1.24817	0.146	0.368297
REACTOME_ADP_SIGNALLING_THROUGH_P2Y_PURINOCEPTOR_1	15	0.451704	1.2432	0.195171	0.375528
PID_BMP_PATHWAY	38	0.358568	1.24181	0.162933	0.376396
NABA_BASEMENT_MEMBRANES	34	0.371988	1.23734	0.184314	0.382739
REACTOME_SIGNALING_BY_GPCR	363	0.245869	1.2335	0.0421053	0.388323
REACTOME_DUAL_INCISION_IN_TC_NER	64	0.316338	1.23241	0.135081	0.388593
BIOCARTA_VEGF_PATHWAY	23	0.40003	1.22061	0.200758	0.410231
REACTOME_INTERACTIONS_OF_VPR_WITH_HOST_CELLULAR_PROTEINS	35	0.359403	1.21449	0.186139	0.420391
REACTOME_POSTMITOTIC_NUCLEAR_PORE_COMPLEX_NPC_REFORMATION	27	0.380601	1.21331	0.200389	0.420759
REACTOME_PERK_REGULATES_GENE_EXPRESSION	30	0.363695	1.21035	0.187008	0.424858
KEGG_MELANOGENESIS	71	0.302815	1.20909	0.165714	0.425396
REACTOME_RHO_GTPASES_ACTIVATE_WASPS_AND_WAVES	33	0.349645	1.19545	0.217647	0.452417
PID_HES_HEY_PATHWAY	41	0.340687	1.19287	0.212687	0.455864
BIOCARTA_WNT_PATHWAY	21	0.394195	1.19173	0.228814	0.456132
BIOCARTA_ALK_PATHWAY	27	0.372121	1.19149	0.218254	0.454616
REACTOME_MET_PROMOTES_CELL_MOTILITY	40	0.341789	1.19093	0.184109	0.453934
REACTOME_DEACTIVATION_OF_THE_BETA_CATENIN_TRANSACTIVATING_COMPLEX	38	0.344492	1.18909	0.186373	0.455822
KEGG_LONG_TERM_DEPRESSION	47	0.323753	1.18776	0.187251	0.456778
REACTOME_CELL_JUNCTION_ORGANIZATION	65	0.302513	1.18082	0.191147	0.469617
BIOCARTA_CALCINEURIN_PATHWAY	17	0.42106	1.18002	0.249516	0.469286
BIOCARTA_NO1_PATHWAY	22	0.385546	1.17805	0.263158	0.471626
REACTOME_SIGNALING_BY_RHO_GTPASES	334	0.238729	1.17396	0.0902527	0.479037
REACTOME_LAMININ_INTERACTIONS	28	0.361391	1.17145	0.248473	0.482634
BIOCARTA_G2_PATHWAY	23	0.383867	1.17017	0.242126	0.483419
PID_THROMBIN_PAR1_PATHWAY	36	0.348774	1.16955	0.216319	0.482782
PID_EPHA_FWDPATHWAY	22	0.389335	1.16845	0.254113	0.48328
REACTOME_ENDOGENOUS_STEROLS	18	0.405561	1.16827	0.264151	0.48159
REACTOME_TRANSCRIPTION_COUPLED_NUCLEOTIDE_EXCISION_REPAIR_TC_NER	77	0.289844	1.16806	0.190114	0.480035
REACTOME_SIGNAL_AMPLIFICATION	21	0.391565	1.16137	0.261317	0.493183
BIOCARTA_VDR_PATHWAY	24	0.369156	1.1585	0.258947	0.497361
PID_MYC_REPRESS_PATHWAY	55	0.308435	1.1535	0.224863	0.506233
PID_FCER1_PATHWAY	46	0.318046	1.15341	0.242604	0.504317
REACTOME_MITOTIC_METAPHASE_AND_ANAPHASE	221	0.246771	1.1507	0.163534	0.50859
REACTOME_REGULATION_OF_TP53_ACTIVITY	153	0.254372	1.14859	0.171904	0.511151
REACTOME_INTEGRIN_CELL_SURFACE_INTERACTIONS	59	0.304826	1.14656	0.218045	0.513864
REACTOME_GLOBAL_GENOME_NUCLEOTIDE_EXCISION_REPAIR_GG_NER	82	0.283557	1.14454	0.242718	0.516349
KEGG_PROGESTERONE_MEDIATED_OOCYTE_MATURATION	71	0.287514	1.14205	0.244701	0.519868
PID_CASPASE_PATHWAY	46	0.312421	1.1416	0.27833	0.51877
REACTOME_NERVOUS_SYSTEM_DEVELOPMENT	491	0.224633	1.13868	0.12611	0.523186
KEGG_GLYCOSAMINOGLYCAN_DEGRADATION	17	0.405545	1.13666	0.283203	0.525665
BIOCARTA_PITX2_PATHWAY	15	0.417022	1.13368	0.305955	0.530784
REACTOME_TRANSCRIPTIONAL_REGULATION_BY_MECP2	50	0.304355	1.12817	0.275472	0.541124
KEGG_FC_GAMMA_R_MEDIATED_PHAGOCYTOSIS	73	0.283282	1.1245	0.276265	0.547639
REACTOME_CILIUM_ASSEMBLY	181	0.247787	1.12402	0.204082	0.546728
REACTOME_SIALIC_ACID_METABOLISM	27	0.349405	1.12249	0.302772	0.548296
REACTOME_CELLULAR_SENESCENCE	124	0.254955	1.11886	0.238372	0.554664
PID_IL8_CXCR1_PATHWAY	19	0.387443	1.11851	0.310409	0.553287
KEGG_TGF_BETA_SIGNALING_PATHWAY	72	0.280899	1.11666	0.272727	0.555495
REACTOME_SEPARATION_OF_SISTER_CHROMATIDS	177	0.242451	1.11376	0.190991	0.560343
REACTOME_CYCLIN_A_B1_B2_ASSOCIATED_EVENTS_DURING_G2_M_TRANSITION	24	0.361776	1.11177	0.305085	0.562945
KEGG_CYTOKINE_CYTOKINE_RECEPTOR_INTERACTION	103	0.266082	1.11082	0.260073	0.563154
REACTOME_TRNA_MODIFICATION_IN_THE_NUCLEUS_AND_CYTOSOL	41	0.314873	1.11034	0.296443	0.562226
REACTOME_HEPARAN_SULFATE_HEPARIN_HS_GAG_METABOLISM	43	0.314369	1.11012	0.305389	0.560705
KEGG_ECM_RECEPTOR_INTERACTION	63	0.283743	1.10418	0.297087	0.573004
PID_HIF2PATHWAY	29	0.341517	1.10352	0.305556	0.572547
REACTOME_NUCLEOTIDE_EXCISION_REPAIR	108	0.259052	1.10161	0.278311	0.574949
REACTOME_RHO_GTPASE_EFFECTORS	230	0.23142	1.09956	0.219331	0.577692
KEGG_PURINE_METABOLISM	122	0.253478	1.0991	0.252809	0.576688
PID_S1P_S1P1_PATHWAY	19	0.368326	1.09253	0.359184	0.590519
REACTOME_REGULATION_OF_FZD_BY_UBIQUITINATION	15	0.403063	1.08983	0.338174	0.595085
REACTOME_POST_TRANSLATIONAL_MODIFICATION_SYNTHESIS_OF_GPI_ANCHORED_PROTEINS	50	0.296406	1.08723	0.302505	0.599256
REACTOME_UNBLOCKING_OF_NMDA_RECEPTORS_GLUTAMATE_BINDING_AND_ACTIVATION	15	0.405296	1.08605	0.336364	0.599826
REACTOME_IMMUNOREGULATORY_INTERACTIONS_BETWEEN_A_LYMPHOID_AND_A_NON_LYMPHOID_CELL	35	0.320221	1.08426	0.348162	0.602277
PID_P38_ALPHA_BETA_DOWNSTREAM_PATHWAY	35	0.320914	1.08348	0.330739	0.602145
KEGG_ARACHIDONIC_ACID_METABOLISM	25	0.346866	1.08264	0.339506	0.602008
REACTOME_PROCESSING_OF_INTRONLESS_PRE_MRNAS	19	0.368611	1.08132	0.34898	0.603063
REACTOME_LONG_TERM_POTENTIATION	18	0.372656	1.08129	0.332689	0.600949
REACTOME_SYNTHESIS_OF_PIPS_AT_THE_EARLY_ENDOSOME_MEMBRANE	16	0.38818	1.08114	0.348162	0.599172
BIOCARTA_DEATH_PATHWAY	27	0.334624	1.08001	0.351406	0.599832
REACTOME_SYNTHESIS_OF_PIPS_AT_THE_GOLGI_MEMBRANE	15	0.392715	1.07598	0.354508	0.607528
KEGG_GLYCINE_SERINE_AND_THREONINE_METABOLISM	19	0.372253	1.07252	0.358268	0.613927
PID_PS1_PATHWAY	42	0.297876	1.07051	0.358	0.616873
BIOCARTA_FCER1_PATHWAY	31	0.321488	1.06699	0.359127	0.623615
PID_GLYPICAN_1PATHWAY	20	0.360821	1.06482	0.36414	0.626711
REACTOME_REGULATION_OF_HSF1_MEDIATED_HEAT_SHOCK_RESPONSE	72	0.269626	1.06388	0.339147	0.626856
REACTOME_GASTRIN_CREB_SIGNALLING_PATHWAY_VIA_PKC_AND_MAPK	15	0.390276	1.06363	0.36701	0.625304
REACTOME_STIMULI_SENSING_CHANNELS	63	0.2737	1.06099	0.337079	0.630196
REACTOME_HS_GAG_DEGRADATION	20	0.360428	1.05956	0.368627	0.631604
PID_ATF2_PATHWAY	48	0.291837	1.0591	0.365462	0.630583
REACTOME_RHO_GTPASE_CYCLE	114	0.246901	1.05892	0.326336	0.628886
REACTOME_FGFR2_ALTERNATIVE_SPLICING	25	0.337193	1.05813	0.385744	0.628748
KEGG_WNT_SIGNALING_PATHWAY	123	0.241088	1.05754	0.318725	0.628013
REACTOME_SYNTHESIS_OF_PA	25	0.345652	1.05535	0.367906	0.63143
REACTOME_SIGNALING_BY_VEGF	92	0.254403	1.05214	0.370301	0.637408
REACTOME_SYNTHESIS_OF_IP3_AND_IP4_IN_THE_CYTOSOL	23	0.338423	1.05019	0.385542	0.640136
REACTOME_CELL_CELL_COMMUNICATION	92	0.252627	1.04963	0.335317	0.63934
REACTOME_KERATINIZATION	22	0.336439	1.04919	0.391635	0.638344
REACTOME_SUMOYLATION_OF_TRANSCRIPTION_COFACTORS	43	0.292337	1.04733	0.390099	0.64095
REACTOME_POSITIVE_EPIGENETIC_REGULATION_OF_RRNA_EXPRESSION	46	0.291304	1.04495	0.369202	0.644695
REACTOME_PEPTIDE_LIGAND_BINDING_RECEPTORS	48	0.288908	1.04452	0.369606	0.643666
KEGG_GNRH_SIGNALING_PATHWAY	74	0.26193	1.04262	0.385686	0.646185
KEGG_LONG_TERM_POTENTIATION	53	0.27908	1.04036	0.370742	0.649543
REACTOME_TRAFFICKING_OF_AMPA_RECEPTORS	23	0.332278	1.03802	0.415354	0.653393
REACTOME_DISEASES_OF_METABOLISM	182	0.222739	1.02574	0.395176	0.6825
KEGG_GLYCOSYLPHOSPHATIDYLINOSITOL_GPI_ANCHOR_BIOSYNTHESIS	23	0.337527	1.02279	0.41556	0.687684
REACTOME_FORMATION_OF_THE_CORNIFIED_ENVELOPE	22	0.336439	1.02256	0.423529	0.686012
KEGG_PATHWAYS_IN_CANCER	271	0.215076	1.02114	0.403509	0.6876
REACTOME_HDACS_DEACETYLATE_HISTONES	32	0.30652	1.01806	0.385859	0.693247
KEGG_NOTCH_SIGNALING_PATHWAY	41	0.285823	1.01528	0.446394	0.698258
REACTOME_HCMV_LATE_EVENTS	51	0.273957	1.01522	0.435946	0.696193
REACTOME_G_ALPHA_Q_SIGNALLING_EVENTS	104	0.238235	1.01116	0.440454	0.704559
BIOCARTA_NFKB_PATHWAY	19	0.347319	1.00894	0.421965	0.70812
REACTOME_TP53_REGULATES_TRANSCRIPTION_OF_ADDITIONAL_CELL_CYCLE_GENES_WHOSE_EXACT_ROLE_IN_THE_P53_PATHWAY_REMAIN_UNCERTAIN	20	0.339973	1.00826	0.445122	0.707547
REACTOME_RMTS_METHYLATE_HISTONE_ARGININES	29	0.310572	1.00482	0.446809	0.71463
REACTOME_MAP2K_AND_MAPK_ACTIVATION	33	0.293551	1.00382	0.456311	0.715024
REACTOME_TP53_REGULATES_TRANSCRIPTION_OF_CELL_CYCLE_GENES	47	0.273448	1.00209	0.473282	0.717297
PID_CMYB_PATHWAY	67	0.255719	1.00114	0.454361	0.71751
REACTOME_CASPASE_ACTIVATION_VIA_EXTRINSIC_APOPTOTIC_SIGNALLING_PATHWAY	22	0.3302	0.999545	0.44466	0.719349
REACTOME_SIGNALING_BY_WNT	225	0.212832	0.997188	0.467742	0.723253
PID_ER_NONGENOMIC_PATHWAY	35	0.285074	0.995448	0.462136	0.725458
PID_IL8_CXCR2_PATHWAY	25	0.315008	0.993966	0.46988	0.727
REACTOME_REGULATION_OF_INSULIN_LIKE_GROWTH_FACTOR_IGF_TRANSPORT_AND_UPTAKE_BY_INSULIN_LIKE_GROWTH_FACTOR_BINDING_PROTEINS_IGFBPS	78	0.247379	0.993555	0.489642	0.725927
REACTOME_EPIGENETIC_REGULATION_OF_GENE_EXPRESSION	86	0.242019	0.993394	0.446529	0.724119
NABA_ECM_REGULATORS	128	0.226958	0.993035	0.423077	0.722839
REACTOME_DOPAMINE_NEUROTRANSMITTER_RELEASE_CYCLE	19	0.336542	0.992604	0.445122	0.721761
REACTOME_INHIBITION_OF_THE_PROTEOLYTIC_ACTIVITY_OF_APC_C_REQUIRED_FOR_THE_ONSET_OF_ANAPHASE_BY_MITOTIC_SPINDLE_CHECKPOINT_COMPONENTS	20	0.331017	0.987843	0.477987	0.731435
BIOCARTA_PDGF_PATHWAY	26	0.308851	0.977024	0.498054	0.757043
REACTOME_NS1_MEDIATED_EFFECTS_ON_HOST_PATHWAYS	38	0.280742	0.9767	0.465116	0.755569
KEGG_GLYCOSAMINOGLYCAN_BIOSYNTHESIS_HEPARAN_SULFATE	20	0.320566	0.975617	0.49501	0.756196
KEGG_HISTIDINE_METABOLISM	15	0.350735	0.973465	0.465209	0.759266
KEGG_VASCULAR_SMOOTH_MUSCLE_CONTRACTION	80	0.241771	0.971603	0.52	0.761758
REACTOME_TRANSCRIPTIONAL_REGULATION_OF_GRANULOPOIESIS	24	0.315358	0.969253	0.491903	0.765817
REACTOME_HATS_ACETYLATE_HISTONES	79	0.242315	0.968203	0.509328	0.766318
BIOCARTA_TNFR2_PATHWAY	17	0.341066	0.967268	0.48583	0.766582
REACTOME_G_PROTEIN_MEDIATED_EVENTS	44	0.275702	0.966254	0.492308	0.766996
REACTOME_NUCLEAR_RECEPTOR_TRANSCRIPTION_PATHWAY	36	0.284204	0.965862	0.499044	0.765725
KEGG_HEMATOPOIETIC_CELL_LINEAGE	27	0.305688	0.965171	0.480151	0.765177
REACTOME_ROLE_OF_PHOSPHOLIPIDS_IN_PHAGOCYTOSIS	17	0.339899	0.96332	0.488518	0.767669
REACTOME_HCMV_EARLY_EVENTS	64	0.25112	0.961697	0.528736	0.769671
REACTOME_ORC1_REMOVAL_FROM_CHROMATIN	69	0.245093	0.956752	0.532673	0.780138
REACTOME_DNA_DOUBLE_STRAND_BREAK_RESPONSE	43	0.266717	0.955837	0.535211	0.780275
REACTOME_MITOTIC_G2_G2_M_PHASES	184	0.20835	0.952645	0.583026	0.786227
REACTOME_VIRAL_MESSENGER_RNA_SYNTHESIS	42	0.266314	0.951362	0.536437	0.787287
REACTOME_INTERCONVERSION_OF_NUCLEOTIDE_DI_AND_TRIPHOSPHATES	27	0.304445	0.946567	0.553506	0.797488
REACTOME_SIGNALING_BY_NUCLEAR_RECEPTORS	187	0.208316	0.946049	0.576182	0.79654
REACTOME_SIGNALING_BY_HIPPO	20	0.32378	0.94512	0.541586	0.796743
REACTOME_NOTCH_HLH_TRANSCRIPTION_PATHWAY	27	0.296702	0.943093	0.522	0.799852
KEGG_PYRIMIDINE_METABOLISM	87	0.232582	0.942983	0.588561	0.797876
PID_HIV_NEF_PATHWAY	32	0.283255	0.942599	0.515444	0.796487
REACTOME_NUCLEOBASE_CATABOLISM	26	0.300334	0.94218	0.511583	0.795355
REACTOME_GENE_AND_PROTEIN_EXPRESSION_BY_JAK_STAT_SIGNALING_AFTER_INTERLEUKIN_12_STIMULATION	30	0.287439	0.941143	0.526733	0.795842
REACTOME_METALLOPROTEASE_DUBS	19	0.316514	0.940724	0.534615	0.794727
PID_TELOMERASE_PATHWAY	60	0.246138	0.939997	0.548638	0.794328
REACTOME_L1CAM_INTERACTIONS	92	0.228595	0.938676	0.587209	0.795492
BIOCARTA_EDG1_PATHWAY	19	0.323935	0.938518	0.548515	0.793682
PID_HDAC_CLASSII_PATHWAY	31	0.282747	0.937759	0.542308	0.793468
REACTOME_REGULATION_OF_LIPID_METABOLISM_BY_PPARALPHA	106	0.21993	0.936243	0.592871	0.795048
PID_FAS_PATHWAY	33	0.281331	0.935438	0.560484	0.79475
REACTOME_CARGO_CONCENTRATION_IN_THE_ER	29	0.280428	0.933308	0.538934	0.797805
PID_ENDOTHELIN_PATHWAY	49	0.259695	0.933266	0.576	0.795706
PID_AR_TF_PATHWAY	44	0.264839	0.931993	0.571429	0.796714
REACTOME_ASSEMBLY_OF_THE_PRE_REPLICATIVE_COMPLEX	66	0.241613	0.931183	0.590909	0.796427
REACTOME_RUNX1_INTERACTS_WITH_CO_FACTORS_WHOSE_PRECISE_EFFECT_ON_RUNX1_TARGETS_IS_NOT_KNOWN	35	0.274063	0.93067	0.571977	0.795584
REACTOME_ACTIVATION_OF_GENE_EXPRESSION_BY_SREBF_SREBP	42	0.26243	0.930428	0.593117	0.794083
REACTOME_SWITCHING_OF_ORIGINS_TO_A_POST_REPLICATIVE_STATE	88	0.227167	0.929187	0.602386	0.795029
REACTOME_MYOGENESIS	27	0.295815	0.928834	0.555126	0.79377
REACTOME_MITOCHONDRIAL_TRNA_AMINOACYLATION	17	0.33305	0.924766	0.562992	0.801928
REACTOME_FOXO_MEDIATED_TRANSCRIPTION_OF_OXIDATIVE_STRESS_METABOLIC_AND_NEURONAL_GENES	21	0.308279	0.924482	0.591085	0.800421
REACTOME_RORA_ACTIVATES_GENE_EXPRESSION	18	0.31708	0.924181	0.564948	0.799071
PID_NEPHRIN_NEPH1_PATHWAY	28	0.288694	0.922062	0.546201	0.802273
REACTOME_DOWNSTREAM_SIGNAL_TRANSDUCTION	27	0.285071	0.920323	0.551456	0.804341
BIOCARTA_TNFR1_PATHWAY	28	0.285575	0.917838	0.581749	0.808314
KEGG_OOCYTE_MEIOSIS	93	0.220608	0.914909	0.626204	0.813257
REACTOME_ORGANELLE_BIOGENESIS_AND_MAINTENANCE	273	0.189498	0.911712	0.723404	0.818776
REACTOME_TRANSCRIPTIONAL_REGULATION_BY_SMALL_RNAS	45	0.25717	0.911042	0.57563	0.818217
REACTOME_TRAF6_MEDIATED_IRF7_ACTIVATION	15	0.338874	0.909467	0.571713	0.819872
REACTOME_SLC_TRANSPORTER_DISORDERS	60	0.238201	0.909394	0.602794	0.817856
PID_ARF6_PATHWAY	25	0.287854	0.909092	0.600783	0.816409
BIOCARTA_ATM_PATHWAY	19	0.31053	0.908941	0.58317	0.81462
BIOCARTA_P38MAPK_PATHWAY	35	0.269947	0.907368	0.594433	0.816345
REACTOME_RUNX2_REGULATES_BONE_DEVELOPMENT	27	0.289058	0.906983	0.636364	0.815167
REACTOME_PHOSPHORYLATION_OF_THE_APC_C	19	0.31175	0.901408	0.589494	0.826373
PID_SYNDECAN_2_PATHWAY	30	0.27088	0.901351	0.60575	0.824373
KEGG_AMINOACYL_TRNA_BIOSYNTHESIS	21	0.303943	0.89929	0.580122	0.827095
PID_RXR_VDR_PATHWAY	24	0.293992	0.898216	0.612159	0.82751
REACTOME_G_ALPHA_I_SIGNALLING_EVENTS	184	0.193941	0.898004	0.726277	0.825864
BIOCARTA_HCMV_PATHWAY	16	0.317369	0.894382	0.599581	0.832393
REACTOME_CA2_PATHWAY	49	0.243129	0.894197	0.643145	0.830637
REACTOME_SIGNALING_BY_NTRK3_TRKC	15	0.330715	0.892506	0.586826	0.832475
REACTOME_CHROMATIN_MODIFYING_ENZYMES	200	0.191631	0.888463	0.769231	0.839704
PID_LYMPH_ANGIOGENESIS_PATHWAY	23	0.28976	0.888003	0.61079	0.838712
REACTOME_NON_INTEGRIN_MEMBRANE_ECM_INTERACTIONS	53	0.240588	0.885187	0.658153	0.842992
REACTOME_SPHINGOLIPID_DE_NOVO_BIOSYNTHESIS	36	0.256142	0.884805	0.632114	0.841762
BIOCARTA_FMLP_PATHWAY	29	0.269415	0.883614	0.647638	0.842199
PID_NOTCH_PATHWAY	53	0.236477	0.880842	0.693204	0.846296
PID_NETRIN_PATHWAY	31	0.263872	0.879986	0.643275	0.846146
REACTOME_SIGNAL_TRANSDUCTION_BY_L1	18	0.309239	0.879177	0.640471	0.845867
REACTOME_RNA_POLYMERASE_III_TRANSCRIPTION_TERMINATION	23	0.279874	0.876058	0.657841	0.85075
REACTOME_RHO_GTPASES_ACTIVATE_CIT	17	0.305827	0.874956	0.61583	0.851011
PID_P38_MKK3_6PATHWAY	26	0.275144	0.874558	0.651992	0.849811
REACTOME_METABOLIC_DISORDERS_OF_BIOLOGICAL_OXIDATION_ENZYMES	19	0.302996	0.871749	0.644578	0.854084
REACTOME_REGULATION_OF_PTEN_GENE_TRANSCRIPTION	60	0.228077	0.862858	0.705556	0.871616
REACTOME_INITIATION_OF_NUCLEAR_ENVELOPE_NE_REFORMATION	19	0.294262	0.85969	0.664717	0.876316
BIOCARTA_PDZS_PATHWAY	15	0.309435	0.854091	0.670168	0.88616
REACTOME_FCGAMMA_RECEPTOR_FCGR_DEPENDENT_PHAGOCYTOSIS	72	0.213715	0.848581	0.74364	0.895965
REACTOME_N_GLYCAN_ANTENNAE_ELONGATION_IN_THE_MEDIAL_TRANS_GOLGI	19	0.292105	0.845438	0.670659	0.900389
BIOCARTA_FAS_PATHWAY	28	0.262201	0.844789	0.701195	0.899495
PID_AVB3_OPN_PATHWAY	30	0.255917	0.843555	0.710983	0.899911
BIOCARTA_ETS_PATHWAY	16	0.300369	0.840828	0.658174	0.903314
PID_NCADHERIN_PATHWAY	30	0.255678	0.836766	0.730469	0.909434
REACTOME_MRNA_DECAY_BY_3_TO_5_EXORIBONUCLEASE	16	0.295857	0.836498	0.661386	0.907793
REACTOME_METAL_ION_SLC_TRANSPORTERS	18	0.29189	0.835479	0.701863	0.907702
PID_DELTA_NP63_PATHWAY	39	0.240103	0.834092	0.732943	0.908409
PID_SHP2_PATHWAY	46	0.227021	0.826998	0.7357	0.920298
REACTOME_SPHINGOLIPID_METABOLISM	73	0.209994	0.826091	0.812144	0.919929
KEGG_DRUG_METABOLISM_OTHER_ENZYMES	21	0.269908	0.822308	0.725	0.925145
PID_SMAD2_3NUCLEAR_PATHWAY	70	0.204553	0.822075	0.823183	0.923386
REACTOME_GLUTAMATE_NEUROTRANSMITTER_RELEASE_CYCLE	18	0.289207	0.821921	0.682261	0.921529
PID_CD40_PATHWAY	27	0.251354	0.820619	0.741245	0.92184
REACTOME_ACTIVATION_OF_KAINATE_RECEPTORS_UPON_GLUTAMATE_BINDING	20	0.274783	0.819689	0.698574	0.921454
REACTOME_NEGATIVE_EPIGENETIC_REGULATION_OF_RRNA_EXPRESSION	48	0.223935	0.816605	0.763359	0.925188
PID_AR_NONGENOMIC_PATHWAY	28	0.256957	0.815615	0.738589	0.924915
PID_ERA_GENOMIC_PATHWAY	50	0.22094	0.813337	0.785844	0.927065
PID_ANGIOPOIETIN_RECEPTOR_PATHWAY	42	0.227571	0.812674	0.771654	0.926078
REACTOME_METABOLISM_OF_STEROID_HORMONES	19	0.275045	0.812523	0.715105	0.924163
REACTOME_ADORA2B_MEDIATED_ANTI_INFLAMMATORY_CYTOKINES_PRODUCTION	48	0.220078	0.811113	0.788168	0.924639
REACTOME_APOPTOTIC_EXECUTION_PHASE	41	0.230852	0.809033	0.773547	0.926425
REACTOME_PARASITE_INFECTION	49	0.22093	0.807384	0.795635	0.927085
KEGG_RNA_DEGRADATION	55	0.213668	0.804238	0.811508	0.930493
REACTOME_TCF_DEPENDENT_SIGNALING_IN_RESPONSE_TO_WNT	149	0.178885	0.800274	0.908929	0.935491
BIOCARTA_PAR1_PATHWAY	15	0.292609	0.798296	0.731898	0.93672
PID_HDAC_CLASSI_PATHWAY	61	0.205757	0.791905	0.825203	0.94567
REACTOME_INTERLEUKIN_12_FAMILY_SIGNALING	41	0.225512	0.79161	0.807921	0.943976
BIOCARTA_RAC1_PATHWAY	17	0.283515	0.787784	0.754065	0.948095
REACTOME_CHOLESTEROL_BIOSYNTHESIS	24	0.250406	0.783694	0.767347	0.952574
REACTOME_ESTROGEN_DEPENDENT_GENE_EXPRESSION	82	0.19335	0.783693	0.886194	0.950394
REACTOME_RUNX2_REGULATES_OSTEOBLAST_DIFFERENTIATION	21	0.257142	0.781409	0.781746	0.951931
KEGG_ENDOCYTOSIS	153	0.174072	0.778619	0.931481	0.9542
REACTOME_PKMTS_METHYLATE_HISTONE_LYSINES	43	0.217742	0.775451	0.857977	0.957074
REACTOME_HCMV_INFECTION	87	0.188489	0.769398	0.914773	0.964258
BIOCARTA_TOLL_PATHWAY	23	0.249056	0.767597	0.796	0.964803
PID_IL4_2PATHWAY	40	0.215613	0.765454	0.844758	0.965752
REACTOME_INTERLEUKIN_12_SIGNALING	34	0.219923	0.76269	0.819302	0.967707
REACTOME_G_ALPHA_12_13_SIGNALLING_EVENTS	60	0.200073	0.762064	0.889524	0.966446
REACTOME_APC_CDC20_MEDIATED_DEGRADATION_OF_NEK2A	25	0.237743	0.756766	0.798403	0.972023
REACTOME_NOTCH3_INTRACELLULAR_DOMAIN_REGULATES_TRANSCRIPTION	21	0.252435	0.756668	0.800384	0.969965
REACTOME_RET_SIGNALING	31	0.232584	0.756431	0.846918	0.968105
REACTOME_APOPTOTIC_CLEAVAGE_OF_CELLULAR_PROTEINS	33	0.224367	0.756004	0.838446	0.966594
PID_RETINOIC_ACID_PATHWAY	29	0.232057	0.754759	0.810606	0.966139
REACTOME_RNA_POLYMERASE_I_TRANSCRIPTION	50	0.207802	0.753093	0.873267	0.966267
REACTOME_NUCLEAR_ENVELOPE_NE_REASSEMBLY	65	0.195412	0.751815	0.903101	0.965846
REACTOME_INTERLEUKIN_7_SIGNALING	17	0.261663	0.748931	0.818557	0.967528
PID_RAC1_PATHWAY	47	0.202174	0.748624	0.87885	0.965841
PID_INTEGRIN_A9B1_PATHWAY	19	0.249838	0.746372	0.828512	0.966706
REACTOME_DEADENYLATION_OF_MRNA	24	0.236919	0.744489	0.850299	0.967112
REACTOME_PRE_NOTCH_PROCESSING_IN_GOLGI	16	0.263119	0.741778	0.79096	0.968321
REACTOME_O_LINKED_GLYCOSYLATION_OF_MUCINS	34	0.220169	0.740516	0.858586	0.967785
BIOCARTA_41BB_PATHWAY	15	0.271691	0.730012	0.815324	0.978631
REACTOME_NUCLEAR_SIGNALING_BY_ERBB4	23	0.236674	0.728174	0.841683	0.978606
REACTOME_TRNA_AMINOACYLATION	23	0.239457	0.723054	0.873047	0.982272
BIOCARTA_TEL_PATHWAY	16	0.255856	0.716822	0.84127	0.986806
REACTOME_GENE_SILENCING_BY_RNA	65	0.185242	0.716709	0.955854	0.984804
REACTOME_TRANSCRIPTIONAL_ACTIVATION_OF_MITOCHONDRIAL_BIOGENESIS	53	0.195019	0.714494	0.916667	0.985221
REACTOME_GLYCOSPHINGOLIPID_METABOLISM	37	0.202066	0.709126	0.90927	0.988594
REACTOME_RNA_POLYMERASE_I_TRANSCRIPTION_INITIATION	46	0.195264	0.708856	0.934	0.986742
REACTOME_INTERLEUKIN_4_AND_INTERLEUKIN_13_SIGNALING	70	0.179477	0.706475	0.962227	0.986973
REACTOME_SIGNALING_BY_SCF_KIT	36	0.204775	0.704431	0.896686	0.987004
REACTOME_REGULATION_OF_KIT_SIGNALING	15	0.257027	0.701495	0.839506	0.987787
PID_SYNDECAN_4_PATHWAY	27	0.217697	0.700839	0.878407	0.98635
PID_TNF_PATHWAY	45	0.19536	0.699423	0.93456	0.985692
BIOCARTA_CARM_ER_PATHWAY	22	0.228715	0.697479	0.85743	0.98552
REACTOME_NOTCH1_INTRACELLULAR_DOMAIN_REGULATES_TRANSCRIPTION	47	0.190956	0.689797	0.94831	0.990458
REACTOME_RIPK1_MEDIATED_REGULATED_NECROSIS	17	0.246674	0.685966	0.894231	0.991705
REACTOME_INTERLEUKIN_6_FAMILY_SIGNALING	20	0.228087	0.684327	0.876768	0.990977
BIOCARTA_CERAMIDE_PATHWAY	21	0.226903	0.682462	0.90593	0.990402
KEGG_GLYCOSAMINOGLYCAN_BIOSYNTHESIS_CHONDROITIN_SULFATE	19	0.233151	0.680654	0.881323	0.989767
REACTOME_SIGNALING_BY_NTRK2_TRKB	22	0.219222	0.678487	0.890722	0.989439
PID_TRAIL_PATHWAY	25	0.215894	0.678206	0.902834	0.98761
BIOCARTA_CASPASE_PATHWAY	18	0.232365	0.677399	0.884688	0.986199
REACTOME_CIRCADIAN_CLOCK	65	0.172055	0.668862	0.982792	0.990502
KEGG_SPHINGOLIPID_METABOLISM	30	0.201844	0.667448	0.95171	0.989514
REACTOME_SIGNALING_BY_WNT_IN_CANCER	31	0.200348	0.661175	0.941292	0.992025
REACTOME_NGF_STIMULATED_TRANSCRIPTION	33	0.198869	0.660088	0.940358	0.990661
PID_SMAD2_3PATHWAY	16	0.232956	0.658541	0.913307	0.989687
BIOCARTA_GH_PATHWAY	22	0.21868	0.647633	0.931034	0.994735
REACTOME_UNFOLDED_PROTEIN_RESPONSE_UPR	86	0.158598	0.647434	0.98694	0.992788
BIOCARTA_HIVNEF_PATHWAY	53	0.171421	0.641827	0.969199	0.994089
REACTOME_REGULATION_OF_CHOLESTEROL_BIOSYNTHESIS_BY_SREBP_SREBF	55	0.169985	0.638143	0.978516	0.994073
REACTOME_BINDING_AND_UPTAKE_OF_LIGANDS_BY_SCAVENGER_RECEPTORS	22	0.206248	0.636106	0.938976	0.993157
REACTOME_ANTIVIRAL_MECHANISM_BY_IFN_STIMULATED_GENES	76	0.15902	0.633933	0.980916	0.992318
PID_BETA_CATENIN_DEG_PATHWAY	17	0.222512	0.631951	0.92623	0.991344
PID_RHOA_PATHWAY	41	0.175829	0.628349	0.974903	0.991158
REACTOME_TRANSCRIPTIONAL_REGULATION_BY_VENTX	36	0.179625	0.614702	0.960894	0.995479
KEGG_DORSO_VENTRAL_AXIS_FORMATION	18	0.210886	0.606286	0.943888	0.996902
BIOCARTA_ERAD_PATHWAY	19	0.207742	0.604772	0.936	0.995461
REACTOME_B_WICH_COMPLEX_POSITIVELY_REGULATES_RRNA_EXPRESSION	31	0.17922	0.596362	0.974855	0.996525
PID_IL12_2PATHWAY	32	0.17865	0.590979	0.97456	0.996413
KEGG_ANTIGEN_PROCESSING_AND_PRESENTATION	32	0.178015	0.587429	0.983539	0.995592
REACTOME_SUMOYLATION_OF_INTRACELLULAR_RECEPTORS	24	0.183112	0.573286	0.983402	0.997944
PID_TOLL_ENDOGENOUS_PATHWAY	18	0.195436	0.568822	0.962598	0.997109
REACTOME_APC_C_CDC20_MEDIATED_DEGRADATION_OF_CYCLIN_B	23	0.183148	0.553508	0.977867	0.998689
REACTOME_INTERFERON_ALPHA_BETA_SIGNALING	47	0.152875	0.553196	0.990458	0.996773
REACTOME_CONVERSION_FROM_APC_C_CDC20_TO_APC_C_CDH1_IN_LATE_ANAPHASE	19	0.184158	0.541929	0.970954	0.997012
BIOCARTA_CXCR4_PATHWAY	17	0.181663	0.517935	0.967742	0.998828
PID_WNT_CANONICAL_PATHWAY	17	0.183587	0.511705	0.987578	0.997641
REACTOME_THROMBOXANE_SIGNALLING_THROUGH_TP_RECEPTOR	15	0.176442	0.479629	0.987755	0.998679
REACTOME_THROMBIN_SIGNALLING_THROUGH_PROTEINASE_ACTIVATED_RECEPTORS_PARS	21	0.130783	0.387645	1	0.999745
KEGG_MAPK_SIGNALING_PATHWAY	202	-0.259278	-1.24512	0.0497836	0.337079
REACTOME_HEMOSTASIS	414	-0.244808	-1.262	0.0225225	0.322218
REACTOME_PROGRAMMED_CELL_DEATH	159	-0.27855	-1.29418	0.0457516	0.296289
REACTOME_HIV_INFECTION	213	-0.271638	-1.29704	0.0286976	0.294293
REACTOME_METABOLISM_OF_CARBOHYDRATES	237	-0.268143	-1.30612	0.0119048	0.290574
REACTOME_HEDGEHOG_OFF_STATE	102	-0.305903	-1.33184	0.0448718	0.267438
REACTOME_TRANSMISSION_ACROSS_CHEMICAL_SYNAPSES	169	-0.289847	-1.34228	0.0286344	0.257437
REACTOME_PROTEIN_FOLDING	79	-0.327575	-1.3504	0.0459082	0.252773
REACTOME_INTRACELLULAR_SIGNALING_BY_SECOND_MESSENGERS	257	-0.2816	-1.38264	0.00454545	0.225339
REACTOME_GOLGI_TO_ER_RETROGRADE_TRANSPORT	116	-0.318961	-1.39744	0.0281996	0.212609
KEGG_TIGHT_JUNCTION	99	-0.328633	-1.40055	0.0278373	0.209228
REACTOME_TRANSCRIPTIONAL_REGULATION_BY_RUNX3	93	-0.330071	-1.40207	0.021692	0.210117
REACTOME_CELLULAR_RESPONSES_TO_EXTERNAL_STIMULI	487	-0.267346	-1.40708	0.00230947	0.205365
PID_P53_DOWNSTREAM_PATHWAY	120	-0.319847	-1.40778	0.010352	0.205479
KEGG_ENDOMETRIAL_CANCER	47	-0.380069	-1.40941	0.0486258	0.204319
REACTOME_PI3K_AKT_SIGNALING_IN_CANCER	72	-0.353221	-1.41145	0.0331263	0.203403
PID_A6B1_A6B4_INTEGRIN_PATHWAY	41	-0.395939	-1.41798	0.0408998	0.198587
PID_IL6_7_PATHWAY	41	-0.393189	-1.419	0.0479042	0.198242
REACTOME_INTERLEUKIN_1_SIGNALING	92	-0.339777	-1.421	0.0210526	0.196669
KEGG_VASOPRESSIN_REGULATED_WATER_REABSORPTION	37	-0.41055	-1.42931	0.039749	0.191921
REACTOME_CELLULAR_RESPONSE_TO_HYPOXIA	72	-0.353004	-1.43104	0.0349345	0.191703
PID_ERBB1_DOWNSTREAM_PATHWAY	101	-0.335738	-1.43454	0.0252101	0.190369
PID_ALPHA_SYNUCLEIN_PATHWAY	23	-0.465608	-1.44021	0.0455487	0.188866
REACTOME_DEGRADATION_OF_DVL	55	-0.377482	-1.44537	0.0376238	0.18724
REACTOME_DEUBIQUITINATION	224	-0.298122	-1.44677	0.00226244	0.186379
REACTOME_INTRA_GOLGI_AND_RETROGRADE_GOLGI_TO_ER_TRAFFIC	181	-0.306395	-1.44925	0.00835073	0.184234
KEGG_B_CELL_RECEPTOR_SIGNALING_PATHWAY	55	-0.375463	-1.45182	0.0342052	0.183108
REACTOME_FORMATION_OF_RNA_POL_II_ELONGATION_COMPLEX	55	-0.385715	-1.46011	0.0339703	0.179097
PID_BCR_5PATHWAY	49	-0.391861	-1.46063	0.0393013	0.180383
REACTOME_NEGATIVE_REGULATION_OF_MAPK_PATHWAY	39	-0.416953	-1.46712	0.0378486	0.174481
REACTOME_INTERLEUKIN_17_SIGNALING	66	-0.370676	-1.46786	0.0167715	0.174733
REACTOME_PHASE_II_CONJUGATION_OF_COMPOUNDS	58	-0.378043	-1.46859	0.022	0.174935
REACTOME_N_GLYCAN_TRIMMING_IN_THE_ER_AND_CALNEXIN_CALRETICULIN_CYCLE	34	-0.429077	-1.46877	0.0411523	0.175712
REACTOME_DEGRADATION_OF_AXIN	53	-0.393055	-1.47104	0.0244399	0.17384
KEGG_GLIOMA	56	-0.384574	-1.47143	0.0327198	0.174417
REACTOME_TCR_SIGNALING	91	-0.354466	-1.47757	0.0124481	0.17225
REACTOME_POTASSIUM_CHANNELS	46	-0.394245	-1.47757	0.0406852	0.173294
KEGG_AMINO_SUGAR_AND_NUCLEOTIDE_SUGAR_METABOLISM	41	-0.414038	-1.47789	0.026749	0.174014
KEGG_ARRHYTHMOGENIC_RIGHT_VENTRICULAR_CARDIOMYOPATHY_ARVC	58	-0.386278	-1.48498	0.0160643	0.167441
REACTOME_RETROGRADE_TRANSPORT_AT_THE_TRANS_GOLGI_NETWORK	49	-0.397453	-1.49134	0.0334728	0.163621
REACTOME_AGGREPHAGY	32	-0.443687	-1.49636	0.0273438	0.161202
BIOCARTA_IL2_PATHWAY	16	-0.516978	-1.4964	0.0475248	0.162219
PID_IGF1_PATHWAY	29	-0.454615	-1.49671	0.027027	0.162969
REACTOME_CLEC7A_DECTIN_1_SIGNALING	92	-0.35486	-1.49689	0.00643777	0.163899
REACTOME_P75NTR_SIGNALS_VIA_NF_KB	15	-0.541613	-1.49901	0.0399202	0.162361
REACTOME_SIGNALING_BY_NOTCH4	79	-0.368824	-1.50465	0.0123967	0.158313
REACTOME_SIGNALING_BY_FGFR2_IN_DISEASE	32	-0.435534	-1.50537	0.0309051	0.158476
REACTOME_METABOLISM_OF_POLYAMINES	57	-0.38804	-1.50564	0.014862	0.159214
SIG_INSULIN_RECEPTOR_PATHWAY_IN_CARDIAC_MYOCYTES	46	-0.405465	-1.50733	0.0288066	0.158429
BIOCARTA_EIF_PATHWAY	16	-0.521629	-1.50759	0.0484171	0.159254
REACTOME_UB_SPECIFIC_PROCESSING_PROTEASES	154	-0.332858	-1.51156	0.00198807	0.155932
REACTOME_C_TYPE_LECTIN_RECEPTORS_CLRS	108	-0.35025	-1.51189	0.00631579	0.156623
REACTOME_PROCESSING_OF_SMDT1	16	-0.539258	-1.51547	0.0387597	0.15353
REACTOME_LYSOSOME_VESICLE_BIOGENESIS	30	-0.449533	-1.51676	0.0358491	0.153092
KEGG_INSULIN_SIGNALING_PATHWAY	117	-0.349557	-1.51834	0.00416667	0.152147
KEGG_APOPTOSIS	70	-0.37401	-1.51884	0.0189474	0.152738
REACTOME_FORMATION_OF_THE_EARLY_ELONGATION_COMPLEX	31	-0.451989	-1.51939	0.0291829	0.153251
REACTOME_ROS_AND_RNS_PRODUCTION_IN_PHAGOCYTES	20	-0.499198	-1.52106	0.0277778	0.152476
REACTOME_REGULATION_OF_TP53_EXPRESSION_AND_DEGRADATION	37	-0.436752	-1.52215	0.0232108	0.152101
PID_LKB1_PATHWAY	45	-0.414714	-1.52239	0.021611	0.152993
KEGG_GLYCOLYSIS_GLUCONEOGENESIS	40	-0.431479	-1.53324	0.0314342	0.142375
REACTOME_DISEASES_OF_SIGNAL_TRANSDUCTION_BY_GROWTH_FACTOR_RECEPTORS_AND_SECOND_MESSENGERS	325	-0.302791	-1.53424	0	0.142317
REACTOME_REGULATION_OF_RAS_BY_GAPS	63	-0.391314	-1.53512	0.00840336	0.14245
REACTOME_INTRINSIC_PATHWAY_FOR_APOPTOSIS	50	-0.401567	-1.53842	0.0177165	0.139718
REACTOME_HEDGEHOG_LIGAND_BIOGENESIS	59	-0.387493	-1.53876	0.00636943	0.140411
REACTOME_GOLGI_ASSOCIATED_VESICLE_BIOGENESIS	53	-0.408623	-1.54574	0.0223124	0.134455
REACTOME_HIV_TRANSCRIPTION_INITIATION	43	-0.417576	-1.5469	0.0237154	0.134355
REACTOME_CROSS_PRESENTATION_OF_SOLUBLE_EXOGENOUS_ANTIGENS_ENDOSOMES	43	-0.426765	-1.54704	0.0122699	0.135242
REACTOME_CARGO_RECOGNITION_FOR_CLATHRIN_MEDIATED_ENDOCYTOSIS	83	-0.374583	-1.54958	0.00636943	0.133978
REACTOME_UPTAKE_AND_ACTIONS_OF_BACTERIAL_TOXINS	24	-0.483127	-1.5569	0.0203666	0.127652
REACTOME_MITOPHAGY	27	-0.479501	-1.55885	0.0271967	0.126717
REACTOME_EGFR_DOWNREGULATION	26	-0.483094	-1.55961	0.0207039	0.127041
REACTOME_REGULATION_OF_MRNA_STABILITY_BY_PROTEINS_THAT_BIND_AU_RICH_ELEMENTS	83	-0.377809	-1.56127	0.00202429	0.126579
REACTOME_COPI_INDEPENDENT_GOLGI_TO_ER_RETROGRADE_TRAFFIC	42	-0.431532	-1.56305	0.02079	0.125998
REACTOME_ASPARAGINE_N_LINKED_GLYCOSYLATION	271	-0.316545	-1.56522	0	0.124973
PID_MET_PATHWAY	76	-0.387029	-1.56955	0.00804829	0.121473
KEGG_MELANOMA	51	-0.418886	-1.57032	0.00984252	0.12172
REACTOME_INSULIN_RECEPTOR_RECYCLING	18	-0.528789	-1.57213	0.0292398	0.121079
PID_TCR_CALCIUM_PATHWAY	19	-0.529467	-1.57288	0.0248963	0.121358
REACTOME_POST_CHAPERONIN_TUBULIN_FOLDING_PATHWAY	15	-0.559653	-1.57514	0.0292969	0.120153
SA_B_CELL_RECEPTOR_COMPLEXES	21	-0.509045	-1.57883	0.0235294	0.117533
BIOCARTA_AKT_PATHWAY	19	-0.533014	-1.57975	0.0298211	0.117645
REACTOME_TRANS_GOLGI_NETWORK_VESICLE_BUDDING	67	-0.394462	-1.5811	0.0126582	0.117317
REACTOME_FC_EPSILON_RECEPTOR_FCERI_SIGNALING	113	-0.365584	-1.58394	0	0.115687
REACTOME_LISTERIA_MONOCYTOGENES_ENTRY_INTO_HOST_CELLS	17	-0.546543	-1.58435	0.024952	0.116307
BIOCARTA_MCALPAIN_PATHWAY	15	-0.574284	-1.58488	0.0342052	0.116985
REACTOME_REGULATION_OF_RUNX3_EXPRESSION_AND_ACTIVITY	54	-0.422117	-1.58571	0.0100402	0.117235
REACTOME_DECTIN_1_MEDIATED_NONCANONICAL_NF_KB_SIGNALING	58	-0.406867	-1.58735	0.00833333	0.116858
REACTOME_VEGFR2_MEDIATED_VASCULAR_PERMEABILITY	25	-0.500064	-1.58785	0.0164948	0.117431
KEGG_STARCH_AND_SUCROSE_METABOLISM	22	-0.514732	-1.59104	0.0147368	0.115361
REACTOME_PINK_PARKIN_MEDIATED_MITOPHAGY	21	-0.522552	-1.59178	0.0103306	0.115779
REACTOME_CLASS_I_MHC_MEDIATED_ANTIGEN_PROCESSING_PRESENTATION	333	-0.313157	-1.59569	0	0.113156
REACTOME_SIGNALING_BY_ROBO_RECEPTORS	201	-0.336731	-1.59828	0	0.111926
SIG_BCR_SIGNALING_PATHWAY	36	-0.462613	-1.60206	0.02079	0.109222
REACTOME_ACTIVATION_OF_AMPK_DOWNSTREAM_OF_NMDARS	19	-0.539381	-1.60285	0.0168856	0.109671
REACTOME_REGULATION_OF_PTEN_STABILITY_AND_ACTIVITY	64	-0.410864	-1.60389	0.00425532	0.109674
REACTOME_THE_ROLE_OF_GTSE1_IN_G2_M_PROGRESSION_AFTER_G2_CHECKPOINT	66	-0.40256	-1.60965	0.00412371	0.10518
REACTOME_PEROXISOMAL_PROTEIN_IMPORT	54	-0.417848	-1.61183	0.002079	0.104292
REACTOME_INTERLEUKIN_2_FAMILY_SIGNALING	24	-0.50523	-1.61514	0.0176817	0.102403
REACTOME_TRANSPORT_TO_THE_GOLGI_AND_SUBSEQUENT_MODIFICATION	160	-0.347607	-1.61525	0	0.103392
KEGG_PANCREATIC_CANCER	64	-0.415851	-1.6163	0.00222222	0.103455
REACTOME_ANTIGEN_PROCESSING_UBIQUITINATION_PROTEASOME_DEGRADATION	286	-0.324171	-1.61686	0	0.104134
REACTOME_STABILIZATION_OF_P53	55	-0.423545	-1.62635	0.0102041	0.0968125
REACTOME_DEFECTIVE_CFTR_CAUSES_CYSTIC_FIBROSIS	57	-0.427574	-1.63257	0.00619835	0.0924998
REACTOME_SLC_MEDIATED_TRANSMEMBRANE_TRANSPORT	140	-0.358129	-1.63315	0.00218341	0.0930979
KEGG_CHRONIC_MYELOID_LEUKEMIA	69	-0.410392	-1.63553	0.00408998	0.092197
REACTOME_NEDDYLATION	217	-0.341231	-1.63958	0	0.0901196
KEGG_PROTEASOME	41	-0.453123	-1.63996	0.00821355	0.0907919
REACTOME_INWARDLY_RECTIFYING_K_CHANNELS	19	-0.545456	-1.64102	0.0163934	0.0909744
KEGG_FRUCTOSE_AND_MANNOSE_METABOLISM	29	-0.5034	-1.64893	0.00992064	0.0860443
BIOCARTA_RAS_PATHWAY	21	-0.547936	-1.64952	0.0142566	0.0865805
BIOCARTA_AGR_PATHWAY	30	-0.490488	-1.65333	0.00809717	0.084737
KEGG_STEROID_HORMONE_BIOSYNTHESIS	19	-0.54882	-1.65352	0.0139442	0.0855631
REACTOME_PYRUVATE_METABOLISM	25	-0.522052	-1.66053	0.0146444	0.0818732
REACTOME_HSF1_DEPENDENT_TRANSACTIVATION	30	-0.499087	-1.66228	0.0104384	0.0818504
REACTOME_FCERI_MEDIATED_NF_KB_ACTIVATION	73	-0.41346	-1.66503	0	0.080813
REACTOME_NEGATIVE_REGULATION_OF_NOTCH4_SIGNALING	53	-0.438038	-1.67272	0.00412371	0.0764922
REACTOME_ABC_FAMILY_PROTEINS_MEDIATED_TRANSPORT	87	-0.40305	-1.67478	0	0.0762874
REACTOME_RRNA_PROCESSING	196	-0.35244	-1.67809	0	0.0749937
KEGG_PROTEIN_EXPORT	23	-0.538041	-1.68137	0.0231092	0.0737014
REACTOME_ANTIGEN_PROCESSING_CROSS_PRESENTATION	82	-0.405372	-1.68153	0.00191939	0.0746357
REACTOME_REGULATION_OF_SIGNALING_BY_CBL	17	-0.582522	-1.69223	0.0150943	0.0682901
REACTOME_INTERACTION_BETWEEN_L1_AND_ANKYRINS	20	-0.564441	-1.69401	0.00750469	0.0681433
REACTOME_ENERGY_DEPENDENT_REGULATION_OF_MTOR_BY_LKB1_AMPK	29	-0.506435	-1.69808	0.0106838	0.0666364
REACTOME_ANTIGEN_ACTIVATES_B_CELL_RECEPTOR_BCR_LEADING_TO_GENERATION_OF_SECOND_MESSENGERS	20	-0.555444	-1.70185	0.00776699	0.0651831
REACTOME_HSP90_CHAPERONE_CYCLE_FOR_STEROID_HORMONE_RECEPTORS_SHR	42	-0.477467	-1.704	0.00192678	0.0646606
REACTOME_TRANSPORT_OF_SMALL_MOLECULES	471	-0.326716	-1.71816	0	0.0567006
REACTOME_FGFR2_MUTANT_RECEPTOR_ACTIVATION	22	-0.561653	-1.72982	0.00823045	0.0522019
REACTOME_COOPERATION_OF_PREFOLDIN_AND_TRIC_CCT_IN_ACTIN_AND_TUBULIN_FOLDING	25	-0.548615	-1.73796	0.00788955	0.0488584
REACTOME_DOWNSTREAM_SIGNALING_EVENTS_OF_B_CELL_RECEPTOR_BCR	76	-0.4224	-1.74175	0	0.0478244
REACTOME_AUF1_HNRNP_D0_BINDS_AND_DESTABILIZES_MRNA	52	-0.460191	-1.74878	0	0.0452364
REACTOME_ER_TO_GOLGI_ANTEROGRADE_TRANSPORT	136	-0.385612	-1.75104	0	0.0447496
KEGG_P53_SIGNALING_PATHWAY	64	-0.440828	-1.75752	0.00214133	0.0424037
REACTOME_MICRORNA_MIRNA_BIOGENESIS	24	-0.558831	-1.7693	0.00390625	0.0383226
REACTOME_ION_TRANSPORT_BY_P_TYPE_ATPASES	37	-0.499968	-1.77042	0.004158	0.0384825
BIOCARTA_CHREBP_PATHWAY	15	-0.62345	-1.77486	0.00784314	0.0372934
REACTOME_MAP3K8_TPL2_DEPENDENT_MAPK1_3_ACTIVATION	16	-0.625098	-1.78065	0.00193798	0.035942
REACTOME_DEGRADATION_OF_GLI1_BY_THE_PROTEASOME	57	-0.46483	-1.78066	0.00212766	0.0365617
REACTOME_MTOR_SIGNALLING	40	-0.49221	-1.78906	0	0.0343994
REACTOME_MRNA_CAPPING	28	-0.542636	-1.79523	0.00203252	0.0327274
REACTOME_INTERLEUKIN_3_INTERLEUKIN_5_AND_GM_CSF_SIGNALING	32	-0.517227	-1.79663	0.00389864	0.0328691
REACTOME_ABC_TRANSPORTER_DISORDERS	65	-0.458901	-1.80091	0.00208333	0.0320188
REACTOME_FORMATION_OF_TUBULIN_FOLDING_INTERMEDIATES_BY_CCT_TRIC	18	-0.614033	-1.81267	0.00205339	0.0289193
REACTOME_GLUCOSE_METABOLISM	78	-0.43824	-1.82027	0	0.0271022
KEGG_VIRAL_MYOCARDITIS	44	-0.510274	-1.83326	0.00200401	0.0239087
REACTOME_SYNTHESIS_OF_ACTIVE_UBIQUITIN_ROLES_OF_E1_AND_E2_ENZYMES	30	-0.55019	-1.83382	0.002079	0.0242127
REACTOME_TRANSPORT_OF_INORGANIC_CATIONS_ANIONS_AND_AMINO_ACIDS_OLIGOPEPTIDES	64	-0.473771	-1.83732	0.00201613	0.023854
REACTOME_SIGNALING_BY_THE_B_CELL_RECEPTOR_BCR	95	-0.442554	-1.854	0.0021322	0.0198191
REACTOME_MITOCHONDRIAL_PROTEIN_IMPORT	61	-0.470477	-1.85456	0	0.0201604
REACTOME_TP53_REGULATES_METABOLIC_GENES	82	-0.452707	-1.86611	0	0.0177202
REACTOME_SIGNALING_BY_FGFR2_IIIA_TM	19	-0.498885	-1.50183	0.0607843	0.160455
REACTOME_ION_HOMEOSTASIS	40	-0.520126	-1.87697	0.00409836	0.0157349
BIOCARTA_INTEGRIN_PATHWAY	33	-0.551648	-1.89604	0.00395257	0.0123475
REACTOME_PROTEIN_LOCALIZATION	148	-0.413166	-1.89855	0	0.0123168
PID_INSULIN_GLUCOSE_PATHWAY	22	-0.623379	-1.90235	0	0.0118431
REACTOME_GLYCOGEN_SYNTHESIS	15	-0.672865	-1.90312	0.00199601	0.012012
REACTOME_GLYOXYLATE_METABOLISM_AND_GLYCINE_DEGRADATION	18	-0.515844	-1.49576	0.062753	0.160809
SA_PTEN_PATHWAY	16	-0.523271	-1.49231	0.0560166	0.163633
REACTOME_CARDIAC_CONDUCTION	79	-0.470958	-1.9067	0	0.0116966
REACTOME_NRIF_SIGNALS_CELL_DEATH_FROM_THE_NUCLEUS	15	-0.526737	-1.4912	0.0513834	0.1628
BIOCARTA_IGF1_PATHWAY	20	-0.48388	-1.48579	0.0501931	0.167502
REACTOME_CITRIC_ACID_CYCLE_TCA_CYCLE	22	-0.616195	-1.90958	0	0.011498
REACTOME_FORMATION_OF_FIBRIN_CLOT_CLOTTING_CASCADE	16	-0.524399	-1.48213	0.0526316	0.16999
KEGG_DILATED_CARDIOMYOPATHY	65	-0.483486	-1.92645	0	0.00946458
REACTOME_AUTOPHAGY	133	-0.438071	-1.94937	0	0.00699804
REACTOME_REGULATION_OF_EXPRESSION_OF_SLITS_AND_ROBOS	159	-0.425373	-1.95314	0	0.00688457
REACTOME_EFFECTS_OF_PIP2_HYDROLYSIS	24	-0.455062	-1.47747	0.057732	0.171343
BIOCARTA_INSULIN_PATHWAY	19	-0.504025	-1.47734	0.057377	0.170529
REACTOME_CTLA4_INHIBITORY_SIGNALING	17	-0.511778	-1.47628	0.0606695	0.170751
BIOCARTA_IGF1R_PATHWAY	22	-0.470765	-1.47192	0.0545073	0.174827
REACTOME_SELECTIVE_AUTOPHAGY	68	-0.484289	-1.96212	0	0.00601946
KEGG_HYPERTROPHIC_CARDIOMYOPATHY_HCM	63	-0.501786	-1.97048	0	0.00572547
KEGG_HUNTINGTONS_DISEASE	159	-0.429595	-1.97833	0	0.00530095
REACTOME_CONSTITUTIVE_SIGNALING_BY_AKT1_E17K_IN_CANCER	26	-0.624066	-1.99804	0	0.00416389
REACTOME_MUSCLE_CONTRACTION	141	-0.445441	-1.99884	0	0.00425772
REACTOME_METABOLISM_OF_AMINO_ACIDS_AND_DERIVATIVES	282	-0.405061	-2.00356	0	0.00402802
BIOCARTA_IGF1MTOR_PATHWAY	19	-0.483626	-1.46467	0.0513834	0.176316
REACTOME_GLYCOGEN_METABOLISM	25	-0.615683	-2.00386	0	0.00412505
REACTOME_NEF_MEDIATES_DOWN_MODULATION_OF_CELL_SURFACE_RECEPTORS_BY_RECRUITING_THEM_TO_CLATHRIN_ADAPTERS	17	-0.503393	-1.46023	0.0616302	0.179898
REACTOME_FORMATION_OF_ATP_BY_CHEMIOSMOTIC_COUPLING	18	-0.690001	-2.00986	0	0.00387436
REACTOME_PHASE_0_RAPID_DEPOLARISATION	23	-0.465274	-1.45885	0.0607287	0.17952
PID_ARF_3PATHWAY	19	-0.492901	-1.45885	0.0586957	0.178534
REACTOME_RESPONSE_OF_MTB_TO_PHAGOCYTOSIS	20	-0.47925	-1.4588	0.0664062	0.177612
REACTOME_APOPTOTIC_FACTOR_MEDIATED_RESPONSE	17	-0.502001	-1.45786	0.0694445	0.177808
REACTOME_RNA_POLYMERASE_III_TRANSCRIPTION_INITIATION_FROM_TYPE_3_PROMOTER	28	-0.439384	-1.45295	0.0565657	0.182811
REACTOME_MITOCHONDRIAL_CALCIUM_ION_TRANSPORT	23	-0.649396	-2.02359	0	0.00314754
BIOCARTA_ECM_PATHWAY	17	-0.493773	-1.45019	0.0683594	0.184051
REACTOME_INFLUENZA_INFECTION	147	-0.443068	-2.02686	0	0.00307477
REACTOME_STRIATED_MUSCLE_CONTRACTION	31	-0.587443	-2.02994	0	0.00310457
SA_TRKA_RECEPTOR	16	-0.717767	-2.04135	0	0.00297477
REACTOME_FCERI_MEDIATED_CA_2_MOBILIZATION	20	-0.485802	-1.44532	0.0581897	0.186324
BIOCARTA_TFF_PATHWAY	19	-0.490394	-1.44447	0.0721443	0.186575
REACTOME_ENDOSOMAL_SORTING_COMPLEX_REQUIRED_FOR_TRANSPORT_ESCRT	30	-0.431361	-1.44437	0.053719	0.18575
KEGG_TASTE_TRANSDUCTION	15	-0.521603	-1.44132	0.0811321	0.188422
REACTOME_COPI_MEDIATED_ANTEROGRADE_TRANSPORT	88	-0.480169	-2.04336	0	0.00288744
BIOCARTA_RHO_PATHWAY	18	-0.490173	-1.44005	0.063745	0.188103
REACTOME_GPVI_MEDIATED_ACTIVATION_CASCADE	21	-0.47911	-1.43861	0.0641026	0.18902
REACTOME_MTORC1_MEDIATED_SIGNALLING	23	-0.452913	-1.43673	0.0531697	0.190279
REACTOME_TAK1_ACTIVATES_NFKB_BY_PHOSPHORYLATION_AND_ACTIVATION_OF_IKKS_COMPLEX	29	-0.429976	-1.43543	0.061144	0.190994
REACTOME_ERK_MAPK_TARGETS	22	-0.461305	-1.43498	0.076	0.190779
REACTOME_TRANSLOCATION_OF_SLC2A4_GLUT4_TO_THE_PLASMA_MEMBRANE	60	-0.524804	-2.06206	0	0.00263148
REACTOME_INTERLEUKIN_RECEPTOR_SHC_SIGNALING	15	-0.507555	-1.4322	0.0839695	0.192126
PID_INSULIN_PATHWAY	43	-0.388392	-1.43191	0.0511811	0.191598
REACTOME_COMPLEX_I_BIOGENESIS	54	-0.538295	-2.07383	0	0.00240963
KEGG_ADIPOCYTOKINE_SIGNALING_PATHWAY	53	-0.372998	-1.4309	0.0596708	0.190948
REACTOME_PYRUVATE_METABOLISM_AND_CITRIC_ACID_TCA_CYCLE	48	-0.567496	-2.09725	0	0.001607
REACTOME_INFECTION_WITH_MYCOBACTERIUM_TUBERCULOSIS	22	-0.467224	-1.42928	0.0592885	0.191024
BIOCARTA_GCR_PATHWAY	15	-0.513795	-1.42701	0.103659	0.193026
KEGG_RNA_POLYMERASE	27	-0.434671	-1.42465	0.0698603	0.19514
KEGG_GALACTOSE_METABOLISM	20	-0.479489	-1.42405	0.0708502	0.194849
PID_GMCSF_PATHWAY	28	-0.429878	-1.42308	0.0691057	0.195174
KEGG_CITRATE_CYCLE_TCA_CYCLE	27	-0.658096	-2.11224	0	0.00129564
REACTOME_RESPONSE_OF_EIF2AK4_GCN2_TO_AMINO_ACID_DEFICIENCY	97	-0.494485	-2.11256	0	0.00136762
KEGG_ALZHEIMERS_DISEASE	142	-0.470411	-2.11847	0	0.00144806
KEGG_VIBRIO_CHOLERAE_INFECTION	41	-0.398201	-1.41693	0.0505837	0.199006
BIOCARTA_SPRY_PATHWAY	16	-0.499704	-1.41659	0.0786106	0.198416
REACTOME_VASOPRESSIN_REGULATES_RENAL_WATER_HOMEOSTASIS_VIA_AQUAPORINS	28	-0.429922	-1.4143	0.0656371	0.200556
KEGG_CARDIAC_MUSCLE_CONTRACTION	55	-0.567614	-2.17564	0	0.000467
REACTOME_CELL_EXTRACELLULAR_MATRIX_INTERACTIONS	18	-0.479239	-1.41046	0.0885827	0.203886
REACTOME_TRANSLATION	269	-0.443623	-2.20163	0	0.000326
REACTOME_ACTIVATION_OF_THE_MRNA_UPON_BINDING_OF_THE_CAP_BINDING_COMPLEX_AND_EIFS_AND_SUBSEQUENT_BINDING_TO_43S	58	-0.566668	-2.20504	0	0.000263
REACTOME_GLUCONEOGENESIS	27	-0.683227	-2.24189	0	0
REACTOME_PLATELET_CALCIUM_HOMEOSTASIS	22	-0.455796	-1.40685	0.0753968	0.204818
PID_PI3KCI_AKT_PATHWAY	33	-0.669854	-2.29698	0	0
BIOCARTA_P53HYPOXIA_PATHWAY	19	-0.468953	-1.40104	0.0859375	0.210431
BIOCARTA_MTOR_PATHWAY	21	-0.452785	-1.4007	0.0780287	0.209936
REACTOME_NONSENSE_MEDIATED_DECAY_NMD	111	-0.537257	-2.35964	0	0
REACTOME_SELENOAMINO_ACID_METABOLISM	101	-0.562616	-2.43687	0	0
REACTOME_SIGNALING_BY_EGFR	45	-0.381784	-1.38778	0.0775862	0.224774
SIG_PIP3_SIGNALING_IN_B_LYMPHOCYTES	27	-0.421482	-1.38652	0.0712831	0.22562
REACTOME_DARPP_32_EVENTS	22	-0.447001	-1.38492	0.0766129	0.226987
REACTOME_RUNX1_REGULATES_TRANSCRIPTION_OF_GENES_INVOLVED_IN_DIFFERENTIATION_OF_HSCS	61	-0.355076	-1.3842	0.0611814	0.227055
REACTOME_TBC_RABGAPS	41	-0.388501	-1.38366	0.0781563	0.226846
REACTOME_TRANSFERRIN_ENDOCYTOSIS_AND_RECYCLING	22	-0.450217	-1.38352	0.085595	0.226061
REACTOME_NEGATIVE_REGULATION_OF_FGFR2_SIGNALING	23	-0.436642	-1.38327	0.0938697	0.225456
REACTOME_RESPIRATORY_ELECTRON_TRANSPORT	98	-0.587808	-2.50708	0	0
PID_AJDISS_2PATHWAY	41	-0.383356	-1.38073	0.0714286	0.226995
REACTOME_FGFR1_MUTANT_RECEPTOR_ACTIVATION	25	-0.440561	-1.38053	0.0845361	0.226274
KEGG_TRYPTOPHAN_METABOLISM	22	-0.446785	-1.3784	0.0981964	0.228292
BIOCARTA_TGFB_PATHWAY	18	-0.475421	-1.37631	0.0950495	0.230252
KEGG_BLADDER_CANCER	40	-0.37562	-1.37377	0.0762887	0.232822
BIOCARTA_CREB_PATHWAY	20	-0.455858	-1.37161	0.114	0.235214
PID_CDC42_REG_PATHWAY	29	-0.403378	-1.36999	0.0834952	0.236684
REACTOME_RNA_POLYMERASE_III_CHAIN_ELONGATION	18	-0.466779	-1.36923	0.112224	0.236899
REACTOME_HIV_TRANSCRIPTION_ELONGATION	40	-0.384746	-1.36863	0.0746269	0.236741
REACTOME_AQUAPORIN_MEDIATED_TRANSPORT	29	-0.423706	-1.36744	0.0821355	0.237618
REACTOME_GLYCOLYSIS	62	-0.348577	-1.36611	0.0588235	0.238608
REACTOME_SIGNALING_BY_FGFR_IN_DISEASE	52	-0.361285	-1.36552	0.0647773	0.238588
REACTOME_FORMATION_OF_TC_NER_PRE_INCISION_COMPLEX	52	-0.362451	-1.36329	0.075431	0.240694
REACTOME_NOTCH3_ACTIVATION_AND_TRANSMISSION_OF_SIGNAL_TO_THE_NUCLEUS	25	-0.424732	-1.36271	0.0824295	0.240532
REACTOME_RNA_POLYMERASE_II_TRANSCRIBES_SNRNA_GENES	73	-0.334014	-1.36108	0.0536082	0.24198
PID_TAP63_PATHWAY	48	-0.366016	-1.35949	0.0663984	0.243364
PID_ILK_PATHWAY	43	-0.370361	-1.35689	0.068323	0.245987
REACTOME_TGF_BETA_RECEPTOR_SIGNALING_ACTIVATES_SMADS	31	-0.402018	-1.35328	0.0891089	0.250492
REACTOME_ABORTIVE_ELONGATION_OF_HIV_1_TRANSCRIPT_IN_THE_ABSENCE_OF_TAT	22	-0.428906	-1.35083	0.0967742	0.253169
KEGG_RIBOSOME	83	-0.601585	-2.50817	0	0
REACTOME_VXPX_CARGO_TARGETING_TO_CILIUM	17	-0.472893	-1.35019	0.127273	0.252053
PID_IL2_STAT5_PATHWAY	20	-0.437811	-1.34959	0.0966387	0.251918
REACTOME_REGULATION_OF_RUNX2_EXPRESSION_AND_ACTIVITY	67	-0.333426	-1.34714	0.0658436	0.254696
REACTOME_PLASMA_LIPOPROTEIN_ASSEMBLY_REMODELING_AND_CLEARANCE	45	-0.36999	-1.34457	0.0663984	0.257663
KEGG_PRION_DISEASES	22	-0.440863	-1.34418	0.11359	0.257185
REACTOME_DOWNREGULATION_OF_ERBB2_SIGNALING	25	-0.419908	-1.34389	0.0916179	0.25674
KEGG_NON_SMALL_CELL_LUNG_CANCER	48	-0.368314	-1.34241	0.0753564	0.258224
REACTOME_EUKARYOTIC_TRANSLATION_INITIATION	115	-0.578639	-2.52452	0	0
KEGG_LEISHMANIA_INFECTION	36	-0.386491	-1.33632	0.0869565	0.265529
PID_AMB2_NEUTROPHILS_PATHWAY	29	-0.401306	-1.3351	0.112621	0.26636
REACTOME_OVARIAN_TUMOR_DOMAIN_PROTEASES	34	-0.386084	-1.33394	0.0948454	0.267159
REACTOME_BASIGIN_INTERACTIONS	20	-0.4482	-1.33284	0.112705	0.267826
REACTOME_BUDDING_AND_MATURATION_OF_HIV_VIRION	27	-0.402207	-1.33264	0.103306	0.267159
REACTOME_EUKARYOTIC_TRANSLATION_ELONGATION	88	-0.612942	-2.53156	0	0
REACTOME_GAP_JUNCTION_ASSEMBLY	17	-0.464075	-1.33146	0.117886	0.267028
REACTOME_G1_S_DNA_DAMAGE_CHECKPOINTS	66	-0.338264	-1.32945	0.062635	0.269036
PID_P75_NTR_PATHWAY	60	-0.340953	-1.32911	0.0633947	0.268547
REACTOME_TRANSCRIPTION_OF_THE_HIV_GENOME	64	-0.333711	-1.32565	0.0757895	0.272755
PID_ERBB2_ERBB3_PATHWAY	42	-0.364511	-1.32451	0.0901804	0.273687
KEGG_JAK_STAT_SIGNALING_PATHWAY	77	-0.322861	-1.32255	0.0653595	0.275572
REACTOME_MYD88_INDEPENDENT_TLR4_CASCADE	92	-0.314087	-1.32077	0.0514851	0.277294
PID_IFNG_PATHWAY	36	-0.378346	-1.32045	0.0895197	0.276887
REACTOME_MAPK_TARGETS_NUCLEAR_EVENTS_MEDIATED_BY_MAP_KINASES	31	-0.391179	-1.32024	0.105155	0.27623
BIOCARTA_EIF4_PATHWAY	23	-0.417036	-1.32001	0.127883	0.275613
KEGG_ERBB_SIGNALING_PATHWAY	75	-0.323402	-1.31949	0.0524109	0.275371
KEGG_UBIQUITIN_MEDIATED_PROTEOLYSIS	129	-0.293864	-1.31858	0.0555556	0.275768
KEGG_T_CELL_RECEPTOR_SIGNALING_PATHWAY	72	-0.327602	-1.31639	0.0796813	0.278116
REACTOME_RNA_POLYMERASE_III_TRANSCRIPTION_INITIATION_FROM_TYPE_1_PROMOTER	28	-0.40077	-1.31492	0.117521	0.279456
REACTOME_CLATHRIN_MEDIATED_ENDOCYTOSIS	122	-0.296014	-1.31338	0.0525164	0.281006
REACTOME_RAF_ACTIVATION	30	-0.392115	-1.30769	0.104536	0.289095
KEGG_PARKINSONS_DISEASE	113	-0.573654	-2.54462	0	0
REACTOME_PKA_MEDIATED_PHOSPHORYLATION_OF_CREB	16	-0.455808	-1.30611	0.153386	0.289574
KEGG_PYRUVATE_METABOLISM	33	-0.388431	-1.30563	0.121849	0.289364
REACTOME_MITOCHONDRIAL_TRANSLATION	95	-0.304037	-1.30431	0.0676983	0.29044
BIOCARTA_IL6_PATHWAY	21	-0.416127	-1.30347	0.133745	0.29079
PID_NFAT_3PATHWAY	50	-0.347743	-1.30273	0.111332	0.290965
REACTOME_TRANSPORT_OF_VITAMINS_NUCLEOSIDES_AND_RELATED_MOLECULES	28	-0.391995	-1.30021	0.111332	0.293984
REACTOME_MHC_CLASS_II_ANTIGEN_PRESENTATION	91	-0.308727	-1.29882	0.08125	0.295199
BIOCARTA_GPCR_PATHWAY	28	-0.389831	-1.29844	0.152918	0.294871
REACTOME_MAPK6_MAPK4_SIGNALING	83	-0.307377	-1.29808	0.0782241	0.294466
PID_ARF6_TRAFFICKING_PATHWAY	40	-0.362615	-1.29802	0.116232	0.293532
REACTOME_SRP_DEPENDENT_COTRANSLATIONAL_PROTEIN_TARGETING_TO_MEMBRANE	108	-0.585528	-2.58068	0	0
KEGG_BUTANOATE_METABOLISM	24	-0.408035	-1.29547	0.125241	0.295898
REACTOME_MITOCHONDRIAL_FATTY_ACID_BETA_OXIDATION	31	-0.386055	-1.29482	0.146091	0.296069
KEGG_OXIDATIVE_PHOSPHORYLATION	113	-0.597755	-2.62032	0	0
PID_ECADHERIN_NASCENT_AJ_PATHWAY	36	-0.367948	-1.29289	0.136456	0.297442
REACTOME_SIGNALING_BY_ERBB2	44	-0.35794	-1.29157	0.141129	0.298418
KEGG_PEROXISOME	67	-0.321685	-1.28937	0.08159	0.30101
REACTOME_AMINO_ACIDS_REGULATE_MTORC1	49	-0.346423	-1.28937	0.0970464	0.300023
REACTOME_G_BETA_GAMMA_SIGNALLING_THROUGH_PI3KGAMMA	15	-0.457113	-1.28867	0.156379	0.300133
REACTOME_SIGNALING_BY_INSULIN_RECEPTOR	52	-0.341989	-1.28804	0.114625	0.300071
PID_IL2_PI3K_PATHWAY	28	-0.39486	-1.2877	0.1423	0.299649
REACTOME_ER_QUALITY_CONTROL_COMPARTMENT_ERQC	20	-0.434551	-1.28554	0.170082	0.301953
REACTOME_AMYLOID_FIBER_FORMATION	34	-0.37838	-1.28434	0.126953	0.302864
KEGG_ABC_TRANSPORTERS	28	-0.386425	-1.28431	0.14433	0.301926
KEGG_AMYOTROPHIC_LATERAL_SCLEROSIS_ALS	41	-0.359855	-1.28392	0.106838	0.301578
REACTOME_PROTEIN_UBIQUITINATION	64	-0.323409	-1.28307	0.0984683	0.301953
REACTOME_INTERLEUKIN_1_FAMILY_SIGNALING	110	-0.29163	-1.28241	0.0659794	0.302026
BIOCARTA_RACCYCD_PATHWAY	26	-0.392606	-1.28145	0.137066	0.302538
REACTOME_SIGNALING_BY_FGFR1_IN_DISEASE	32	-0.378831	-1.28104	0.149068	0.302259
REACTOME_TP53_REGULATES_TRANSCRIPTION_OF_CELL_DEATH_GENES	39	-0.359727	-1.28095	0.12605	0.301434
REACTOME_ACTIVATED_NOTCH1_TRANSMITS_SIGNAL_TO_THE_NUCLEUS	29	-0.383641	-1.28038	0.157685	0.30143
REACTOME_SCF_SKP2_MEDIATED_DEGRADATION_OF_P27_P21	59	-0.330652	-1.27904	0.0855397	0.302806
BIOCARTA_CTCF_PATHWAY	21	-0.421299	-1.2786	0.171026	0.302605
REACTOME_COPII_MEDIATED_VESICLE_TRANSPORT	63	-0.32641	-1.27817	0.108481	0.302402
REACTOME_ZBP1_DAI_MEDIATED_INDUCTION_OF_TYPE_I_IFNS	18	-0.442792	-1.27616	0.150198	0.304854
REACTOME_TRANSCRIPTIONAL_REGULATION_BY_RUNX2	109	-0.288718	-1.27357	0.0616438	0.308261
REACTOME_REGULATION_OF_BETA_CELL_DEVELOPMENT	18	-0.428508	-1.27303	0.166344	0.308227
REACTOME_NEGATIVE_REGULATION_OF_MET_ACTIVITY	19	-0.431494	-1.27186	0.158824	0.309382
PID_TGFBR_PATHWAY	52	-0.337273	-1.26801	0.126033	0.315009
REACTOME_UCH_PROTEINASES	81	-0.308015	-1.26483	0.0752475	0.319302
REACTOME_DAP12_INTERACTIONS	20	-0.407268	-1.26343	0.178279	0.320622
REACTOME_THE_CITRIC_ACID_TCA_CYCLE_AND_RESPIRATORY_ELECTRON_TRANSPORT	163	-0.576429	-2.65834	0	0
REACTOME_BETA_CATENIN_PHOSPHORYLATION_CASCADE	17	-0.443683	-1.26172	0.190751	0.321758
REACTOME_BRANCHED_CHAIN_AMINO_ACID_CATABOLISM	20	-0.417532	-1.26156	0.185185	0.321036
BIOCARTA_BIOPEPTIDES_PATHWAY	25	-0.38973	-1.26117	0.142857	0.320621
KEGG_NATURAL_KILLER_CELL_MEDIATED_CYTOTOXICITY	67	-0.315992	-1.26056	0.113006	0.320496
REACTOME_CD28_DEPENDENT_PI3K_AKT_SIGNALING	17	-0.439628	-1.25923	0.189024	0.321845
REACTOME_SIGNALING_BY_TGF_BETA_RECEPTOR_COMPLEX	71	-0.311769	-1.25686	0.0976096	0.325149
REACTOME_SIGNALING_BY_CYTOSOLIC_FGFR1_FUSION_MUTANTS	18	-0.44646	-1.2564	0.181818	0.325027
REACTOME_INTRA_GOLGI_TRAFFIC	40	-0.345223	-1.25345	0.146586	0.329212
REACTOME_FOXO_MEDIATED_TRANSCRIPTION_OF_CELL_CYCLE_GENES	17	-0.428278	-1.25317	0.173038	0.328745
PID_IL23_PATHWAY	17	-0.438252	-1.25261	0.171937	0.328715
BIOCARTA_GLEEVEC_PATHWAY	22	-0.394825	-1.25165	0.156942	0.3293
REACTOME_NEUROTRANSMITTER_RECEPTORS_AND_POSTSYNAPTIC_SIGNAL_TRANSMISSION	131	-0.279106	-1.25086	0.075431	0.32975
REACTOME_RAF_INDEPENDENT_MAPK1_3_ACTIVATION	22	-0.407762	-1.24834	0.167984	0.33344
REACTOME_ASSEMBLY_OF_THE_HIV_VIRION	16	-0.447521	-1.24576	0.192308	0.337047
REACTOME_RESPIRATORY_ELECTRON_TRANSPORT_ATP_SYNTHESIS_BY_CHEMIOSMOTIC_COUPLING_AND_HEAT_PRODUCTION_BY_UNCOUPLING_PROTEINS	119	-0.600459	-2.66976	0	0
REACTOME_CARBOXYTERMINAL_POST_TRANSLATIONAL_MODIFICATIONS_OF_TUBULIN	23	-0.395469	-1.24397	0.174797	0.338167
REACTOME_G_PROTEIN_BETA_GAMMA_SIGNALLING	21	-0.402378	-1.24389	0.171815	0.337375
REACTOME_FOXO_MEDIATED_TRANSCRIPTION_OF_CELL_DEATH_GENES	15	-0.439609	-1.24062	0.19685	0.342279
REACTOME_ESTROGEN_DEPENDENT_NUCLEAR_EVENTS_DOWNSTREAM_OF_ESR_MEMBRANE_SIGNALING	21	-0.407196	-1.23745	0.175983	0.347089
REACTOME_CD209_DC_SIGN_SIGNALING	18	-0.41332	-1.23452	0.20202	0.351185
PID_KIT_PATHWAY	45	-0.334547	-1.23298	0.158537	0.352929
REACTOME_GAMMA_CARBOXYLATION_HYPUSINE_FORMATION_AND_ARYLSULFATASE_ACTIVATION	29	-0.366957	-1.23291	0.172131	0.352063
REACTOME_SHC1_EVENTS_IN_ERBB2_SIGNALING	19	-0.415988	-1.23088	0.205451	0.354806
REACTOME_CYCLIN_D_ASSOCIATED_EVENTS_IN_G1	42	-0.339845	-1.22897	0.146293	0.357249
PID_HDAC_CLASSIII_PATHWAY	24	-0.387954	-1.22827	0.189243	0.357541
REACTOME_CYTOSOLIC_SENSORS_OF_PATHOGEN_ASSOCIATED_DNA	57	-0.31899	-1.22824	0.14876	0.356575
KEGG_METABOLISM_OF_XENOBIOTICS_BY_CYTOCHROME_P450	22	-0.400613	-1.22693	0.210626	0.357966
REACTOME_LDL_CLEARANCE	16	-0.425911	-1.22614	0.219959	0.358316
REACTOME_SIGNALING_BY_EGFR_IN_CANCER	22	-0.394651	-1.2233	0.182171	0.362413
REACTOME_NEURONAL_SYSTEM	244	-0.252132	-1.22235	0.0682819	0.363121
REACTOME_SIGNALING_BY_NOTCH3	45	-0.330366	-1.22148	0.145914	0.363579
REACTOME_SIGNALING_BY_PTK6	47	-0.329575	-1.22131	0.157258	0.362887
REACTOME_FATTY_ACID_METABOLISM	119	-0.279223	-1.22107	0.103306	0.362375
REACTOME_THE_ROLE_OF_NEF_IN_HIV_1_REPLICATION_AND_DISEASE_PATHOGENESIS	22	-0.395632	-1.21834	0.210634	0.366677
REACTOME_NUCLEOTIDE_SALVAGE	21	-0.401949	-1.21782	0.216634	0.366697
REACTOME_CD28_CO_STIMULATION	26	-0.37636	-1.21378	0.182903	0.373242
REACTOME_CALNEXIN_CALRETICULIN_CYCLE	25	-0.375126	-1.20997	0.232877	0.379253
REACTOME_NEGATIVE_REGULATION_OF_THE_PI3K_AKT_NETWORK	75	-0.299015	-1.20917	0.158004	0.379684
KEGG_CALCIUM_SIGNALING_PATHWAY	111	-0.275504	-1.20757	0.123874	0.381643
REACTOME_HIV_ELONGATION_ARREST_AND_RECOVERY	31	-0.353243	-1.2051	0.208081	0.385251
REACTOME_GLUCAGON_SIGNALING_IN_METABOLIC_REGULATION	22	-0.382031	-1.20499	0.202811	0.3844
REACTOME_INTEGRATION_OF_ENERGY_METABOLISM	76	-0.295023	-1.20438	0.144086	0.384544
REACTOME_FLT3_SIGNALING	205	-0.254516	-1.20384	0.0762712	0.384512
REACTOME_DAP12_SIGNALING	17	-0.411637	-1.20312	0.225296	0.384769
PID_P73PATHWAY	70	-0.29528	-1.20285	0.154489	0.384245
REACTOME_APC_C_CDH1_MEDIATED_DEGRADATION_OF_CDC20_AND_OTHER_APC_C_CDH1_TARGETED_PROTEINS_IN_LATE_MITOSIS_EARLY_G1	70	-0.294213	-1.20271	0.143805	0.383463
REACTOME_COSTIMULATION_BY_THE_CD28_FAMILY	44	-0.327673	-1.20232	0.183128	0.383262
REACTOME_TOLL_LIKE_RECEPTOR_10_TLR10_CASCADE	78	-0.294219	-1.20084	0.14053	0.385007
REACTOME_DOWNSTREAM_SIGNALING_OF_ACTIVATED_FGFR2	19	-0.406299	-1.20001	0.230337	0.385619
PID_RHOA_REG_PATHWAY	38	-0.338296	-1.19645	0.197211	0.39135
PID_RAC1_REG_PATHWAY	34	-0.344866	-1.19557	0.192946	0.392232
REACTOME_FCGR3A_MEDIATED_IL10_SYNTHESIS	25	-0.373494	-1.19457	0.238748	0.392957
REACTOME_DEGRADATION_OF_BETA_CATENIN_BY_THE_DESTRUCTION_COMPLEX	83	-0.288403	-1.19149	0.140167	0.398036
REACTOME_NEGATIVE_REGULATION_OF_FGFR1_SIGNALING	23	-0.379591	-1.18932	0.221545	0.40093
REACTOME_ASYMMETRIC_LOCALIZATION_OF_PCP_PROTEINS	62	-0.301202	-1.18826	0.186094	0.402041
REACTOME_TOLL_LIKE_RECEPTOR_9_TLR9_CASCADE	87	-0.289209	-1.18796	0.161926	0.401608
REACTOME_TP53_REGULATES_TRANSCRIPTION_OF_GENES_INVOLVED_IN_CYTOCHROME_C_RELEASE	19	-0.396948	-1.18732	0.226378	0.401802
REACTOME_GLYCEROPHOSPHOLIPID_BIOSYNTHESIS	94	-0.276669	-1.18664	0.14094	0.402171
REACTOME_ION_CHANNEL_TRANSPORT	115	-0.268649	-1.18644	0.153191	0.401577
REACTOME_CYCLIN_A_CDK2_ASSOCIATED_EVENTS_AT_S_PHASE_ENTRY	84	-0.285945	-1.18623	0.175705	0.401017
PID_IL12_STAT4_PATHWAY	16	-0.415933	-1.18588	0.246521	0.400712
REACTOME_CA_DEPENDENT_EVENTS	31	-0.347837	-1.18563	0.197959	0.400152
KEGG_TYPE_II_DIABETES_MELLITUS	32	-0.34554	-1.18511	0.202811	0.400144
REACTOME_ASSOCIATION_OF_TRIC_CCT_WITH_TARGET_PROTEINS_DURING_BIOSYNTHESIS	37	-0.341479	-1.18367	0.199143	0.401922
REACTOME_DAG_AND_IP3_SIGNALING	35	-0.342616	-1.18322	0.226216	0.401755
REACTOME_SIGNALING_BY_ERBB2_ECD_MUTANTS	16	-0.415889	-1.17845	0.252319	0.410007
REACTOME_DISEASES_ASSOCIATED_WITH_GLYCOSYLATION_PRECURSOR_BIOSYNTHESIS	18	-0.395034	-1.17728	0.234801	0.411166
REACTOME_ACTIVATION_OF_BH3_ONLY_PROTEINS	29	-0.358898	-1.17699	0.234615	0.410716
REACTOME_NUCLEAR_EVENTS_KINASE_AND_TRANSCRIPTION_FACTOR_ACTIVATION	55	-0.310742	-1.17457	0.198758	0.414475
PID_ECADHERIN_STABILIZATION_PATHWAY	36	-0.337986	-1.17422	0.213849	0.414076
REACTOME_AMINO_ACID_TRANSPORT_ACROSS_THE_PLASMA_MEMBRANE	21	-0.385414	-1.17305	0.254132	0.415472
REACTOME_TNFR2_NON_CANONICAL_NF_KB_PATHWAY	78	-0.285309	-1.17285	0.191268	0.414773
REACTOME_MISCELLANEOUS_TRANSPORT_AND_BINDING_EVENTS	20	-0.38978	-1.17228	0.246602	0.41492
REACTOME_TGF_BETA_RECEPTOR_SIGNALING_IN_EMT_EPITHELIAL_TO_MESENCHYMAL_TRANSITION	15	-0.418365	-1.17138	0.26087	0.415692
KEGG_EPITHELIAL_CELL_SIGNALING_IN_HELICOBACTER_PYLORI_INFECTION	56	-0.3064	-1.17056	0.206122	0.416362
PID_CERAMIDE_PATHWAY	42	-0.329412	-1.1698	0.213415	0.416841
REACTOME_RAS_ACTIVATION_UPON_CA2_INFLUX_THROUGH_NMDA_RECEPTOR	18	-0.397419	-1.16929	0.240404	0.416847
BIOCARTA_MPR_PATHWAY	18	-0.393155	-1.16891	0.23327	0.416633
REACTOME_METABOLISM_OF_COFACTORS	18	-0.400822	-1.1673	0.248077	0.418978
REACTOME_MAPK_FAMILY_SIGNALING_CASCADES	231	-0.243115	-1.16668	0.115556	0.419221
REACTOME_SEALING_OF_THE_NUCLEAR_ENVELOPE_NE_BY_ESCRT_III	21	-0.380926	-1.16646	0.26294	0.418668
REACTOME_NEGATIVE_REGULATION_OF_FGFR4_SIGNALING	21	-0.380138	-1.16619	0.260274	0.418171
REACTOME_DISORDERS_OF_TRANSMEMBRANE_TRANSPORTERS	125	-0.26303	-1.16367	0.17364	0.422218
PID_HIF1_TFPATHWAY	55	-0.30345	-1.16349	0.214137	0.42155
REACTOME_PLATELET_ACTIVATION_SIGNALING_AND_AGGREGATION	189	-0.249664	-1.1631	0.142857	0.421351
KEGG_PHOSPHATIDYLINOSITOL_SIGNALING_SYSTEM	64	-0.295051	-1.16261	0.216216	0.421253
PID_CD8_TCR_PATHWAY	32	-0.342481	-1.16228	0.243354	0.420922
REACTOME_SIGNALING_BY_INTERLEUKINS	310	-0.232677	-1.16178	0.107728	0.420965
KEGG_PENTOSE_PHOSPHATE_PATHWAY	20	-0.387305	-1.16177	0.257426	0.420011
PID_PTP1B_PATHWAY	38	-0.328049	-1.16081	0.222917	0.420849
REACTOME_PHOSPHORYLATION_SITE_MUTANTS_OF_CTNNB1_ARE_NOT_TARGETED_TO_THE_PROTEASOME_BY_THE_DESTRUCTION_COMPLEX	15	-0.417401	-1.15822	0.263052	0.425053
REACTOME_TOLL_LIKE_RECEPTOR_TLR1_TLR2_CASCADE	87	-0.27327	-1.15478	0.191358	0.430881
REACTOME_LATE_ENDOSOMAL_MICROAUTOPHAGY	29	-0.346483	-1.15142	0.286008	0.436613
BIOCARTA_ERK_PATHWAY	25	-0.367436	-1.15132	0.254473	0.435825
KEGG_VALINE_LEUCINE_AND_ISOLEUCINE_DEGRADATION	41	-0.320971	-1.14988	0.239669	0.43792
REACTOME_MRNA_DECAY_BY_5_TO_3_EXORIBONUCLEASE	15	-0.422104	-1.14775	0.291353	0.441087
REACTOME_COPI_DEPENDENT_GOLGI_TO_ER_RETROGRADE_TRAFFIC	83	-0.279544	-1.14687	0.218684	0.441767
PID_MTOR_4PATHWAY	68	-0.287837	-1.14582	0.237581	0.442922
BIOCARTA_G1_PATHWAY	28	-0.345921	-1.1453	0.267932	0.442946
REACTOME_SIGNALING_BY_NTRKS	116	-0.2556	-1.1449	0.175365	0.442681
REACTOME_NUCLEOTIDE_BINDING_DOMAIN_LEUCINE_RICH_REPEAT_CONTAINING_RECEPTOR_NLR_SIGNALING_PATHWAYS	48	-0.304718	-1.1439	0.2334	0.443706
BIOCARTA_NFAT_PATHWAY	42	-0.319625	-1.14313	0.254545	0.444272
SIG_PIP3_SIGNALING_IN_CARDIAC_MYOCTES	60	-0.291902	-1.14133	0.236287	0.44701
REACTOME_DNA_DAMAGE_RECOGNITION_IN_GG_NER	37	-0.322268	-1.14122	0.257996	0.446236
REACTOME_TRANSCRIPTIONAL_ACTIVITY_OF_SMAD2_SMAD3_SMAD4_HETEROTRIMER	44	-0.310775	-1.14105	0.238994	0.445526
SIG_IL4RECEPTOR_IN_B_LYPHOCYTES	26	-0.350802	-1.14058	0.262055	0.44549
PID_AR_PATHWAY	55	-0.297582	-1.13813	0.227848	0.44944
REACTOME_CRISTAE_FORMATION	31	-0.331851	-1.13579	0.26087	0.453393
REACTOME_VISUAL_PHOTOTRANSDUCTION	49	-0.300912	-1.13517	0.24187	0.453634
REACTOME_ACTIVATION_OF_NMDA_RECEPTORS_AND_POSTSYNAPTIC_EVENTS	75	-0.279314	-1.13253	0.212054	0.45798
REACTOME_ASSEMBLY_AND_CELL_SURFACE_PRESENTATION_OF_NMDA_RECEPTORS	29	-0.337494	-1.13064	0.266112	0.460741
KEGG_LYSOSOME	105	-0.262075	-1.12689	0.223158	0.467522
REACTOME_BILE_ACID_AND_BILE_SALT_METABOLISM	25	-0.343598	-1.12452	0.294466	0.47155
REACTOME_SYNTHESIS_OF_BILE_ACIDS_AND_BILE_SALTS	23	-0.357636	-1.12179	0.287129	0.476246
REACTOME_SYNTHESIS_OF_PIPS_AT_THE_PLASMA_MEMBRANE	45	-0.302353	-1.12137	0.275269	0.476063
REACTOME_DEFECTS_IN_VITAMIN_AND_COFACTOR_METABOLISM	20	-0.367872	-1.12088	0.310606	0.476147
REACTOME_SIGNALING_BY_HEDGEHOG	134	-0.249419	-1.12051	0.197368	0.475894
KEGG_O_GLYCAN_BIOSYNTHESIS	21	-0.360305	-1.11826	0.292994	0.479597
REACTOME_BETA_CATENIN_INDEPENDENT_WNT_SIGNALING	127	-0.248879	-1.11495	0.1893	0.485766
REACTOME_RAB_REGULATION_OF_TRAFFICKING	113	-0.255692	-1.11397	0.22766	0.486767
REACTOME_SIGNALING_BY_TYPE_1_INSULIN_LIKE_GROWTH_FACTOR_1_RECEPTOR_IGF1R	35	-0.327565	-1.11325	0.299595	0.487148
REACTOME_SIGNALING_BY_NOTCH1_HD_DOMAIN_MUTANTS_IN_CANCER	15	-0.398147	-1.11167	0.339785	0.48927
BIOCARTA_NGF_PATHWAY	17	-0.386136	-1.11162	0.314066	0.48831
REACTOME_PCP_CE_PATHWAY	86	-0.262338	-1.11128	0.239919	0.487985
REACTOME_ACTIVATED_TAK1_MEDIATES_P38_MAPK_ACTIVATION	23	-0.35756	-1.10876	0.305389	0.492295
REACTOME_CELL_DEATH_SIGNALLING_VIA_NRAGE_NRIF_AND_NADE	64	-0.280181	-1.10869	0.259259	0.491397
PID_NFKAPPAB_CANONICAL_PATHWAY	22	-0.352918	-1.10713	0.294479	0.493684
REACTOME_RHO_GTPASES_ACTIVATE_IQGAPS	21	-0.354833	-1.10513	0.33002	0.497096
REACTOME_EXTRA_NUCLEAR_ESTROGEN_SIGNALING	59	-0.280685	-1.10374	0.286624	0.49904
REACTOME_GABA_B_RECEPTOR_ACTIVATION	26	-0.343476	-1.10326	0.330078	0.498979
KEGG_PROSTATE_CANCER	81	-0.263473	-1.1004	0.284483	0.504114
REACTOME_P75_NTR_RECEPTOR_MEDIATED_SIGNALLING	83	-0.261703	-1.09956	0.26226	0.504897
REACTOME_PHOSPHOLIPID_METABOLISM	163	-0.237351	-1.09777	0.245833	0.507858
REACTOME_INSERTION_OF_TAIL_ANCHORED_PROTEINS_INTO_THE_ENDOPLASMIC_RETICULUM_MEMBRANE	19	-0.370419	-1.09727	0.33	0.50793
KEGG_NEUROTROPHIN_SIGNALING_PATHWAY	113	-0.252802	-1.09688	0.262473	0.507695
KEGG_PORPHYRIN_AND_CHLOROPHYLL_METABOLISM	20	-0.359528	-1.09581	0.337449	0.50903
REACTOME_DISEASES_OF_CARBOHYDRATE_METABOLISM	28	-0.343811	-1.09539	0.309237	0.508993
REACTOME_TRANSCRIPTIONAL_REGULATION_BY_TP53	342	-0.216586	-1.09457	0.190476	0.509664
KEGG_LYSINE_DEGRADATION	42	-0.302497	-1.09446	0.289641	0.508832
REACTOME_ONCOGENIC_MAPK_SIGNALING	64	-0.279842	-1.09386	0.293173	0.509218
REACTOME_SIGNALING_BY_ERYTHROPOIETIN	21	-0.361855	-1.09303	0.33682	0.509815
BIOCARTA_CELLCYCLE_PATHWAY	23	-0.346051	-1.09299	0.340681	0.508819
REACTOME_NEGATIVE_REGULATION_OF_FGFR3_SIGNALING	22	-0.352561	-1.08986	0.326693	0.514576
REACTOME_REGULATION_OF_RUNX1_EXPRESSION_AND_ACTIVITY	17	-0.375166	-1.08832	0.336777	0.51685
REACTOME_IRE1ALPHA_ACTIVATES_CHAPERONES	48	-0.290764	-1.08455	0.336798	0.524187
REACTOME_CLASS_I_PEROXISOMAL_MEMBRANE_PROTEIN_IMPORT	20	-0.35982	-1.0842	0.350943	0.523844
REACTOME_PTEN_REGULATION	133	-0.242824	-1.08344	0.264957	0.52444
PID_EPO_PATHWAY	31	-0.321077	-1.08187	0.348884	0.527023
REACTOME_RIP_MEDIATED_NFKB_ACTIVATION_VIA_ZBP1	15	-0.387937	-1.08155	0.370968	0.526618
KEGG_RENAL_CELL_CARCINOMA	63	-0.279419	-1.07942	0.311715	0.530352
REACTOME_RHO_GTPASES_ACTIVATE_PKNS	29	-0.320619	-1.07696	0.320151	0.534786
REACTOME_THE_PHOTOTRANSDUCTION_CASCADE	15	-0.385065	-1.07473	0.386667	0.53882
KEGG_OLFACTORY_TRANSDUCTION	18	-0.374518	-1.07454	0.366733	0.538145
KEGG_COMPLEMENT_AND_COAGULATION_CASCADES	29	-0.31764	-1.07365	0.331155	0.5391
REACTOME_SMOOTH_MUSCLE_CONTRACTION	36	-0.311225	-1.07266	0.331288	0.540313
REACTOME_RNA_POLYMERASE_III_TRANSCRIPTION	41	-0.296462	-1.06922	0.337209	0.547402
REACTOME_HOST_INTERACTIONS_OF_HIV_FACTORS	121	-0.23888	-1.06732	0.316239	0.550642
REACTOME_COOPERATION_OF_PDCL_PHLP1_AND_TRIC_CCT_IN_G_PROTEIN_BETA_FOLDING	29	-0.321587	-1.06699	0.352941	0.55037
REACTOME_CONSTITUTIVE_SIGNALING_BY_EGFRVIII	15	-0.37387	-1.06664	0.345912	0.550125
PID_EPHA2_FWD_PATHWAY	18	-0.36171	-1.06662	0.361111	0.549038
REACTOME_MRNA_SPLICING_MINOR_PATHWAY	52	-0.279782	-1.0643	0.349802	0.553315
REACTOME_NEUTROPHIL_DEGRANULATION	334	-0.209533	-1.06371	0.263761	0.553558
KEGG_TOLL_LIKE_RECEPTOR_SIGNALING_PATHWAY	64	-0.273544	-1.06297	0.317073	0.554093
BIOCARTA_NDKDYNAMIN_PATHWAY	16	-0.376435	-1.06295	0.36747	0.553036
REACTOME_ARACHIDONIC_ACID_METABOLISM	26	-0.330546	-1.06191	0.370809	0.554407
REACTOME_JNK_C_JUN_KINASES_PHOSPHORYLATION_AND_ACTIVATION_MEDIATED_BY_ACTIVATED_HUMAN_TAK1	22	-0.341106	-1.05942	0.371134	0.559116
REACTOME_CHONDROITIN_SULFATE_DERMATAN_SULFATE_METABOLISM	42	-0.299343	-1.05912	0.371901	0.558737
REACTOME_G_ALPHA_Z_SIGNALLING_EVENTS	34	-0.303679	-1.05591	0.365759	0.564881
REACTOME_PROTEIN_METHYLATION	17	-0.372174	-1.05234	0.404339	0.572233
REACTOME_GAP_JUNCTION_TRAFFICKING_AND_REGULATION	30	-0.314035	-1.05174	0.387368	0.5726
REACTOME_PLATELET_AGGREGATION_PLUG_FORMATION	25	-0.32924	-1.05156	0.394068	0.57186
REACTOME_SIGNALING_BY_NOTCH	163	-0.225936	-1.05082	0.327869	0.572444
REACTOME_IRS_MEDIATED_SIGNALLING	30	-0.313791	-1.04859	0.389452	0.576542
BIOCARTA_HER2_PATHWAY	20	-0.359141	-1.04826	0.39834	0.576132
REACTOME_DEFECTIVE_B4GALT7_CAUSES_EDS_PROGEROID_TYPE	17	-0.362132	-1.04727	0.383877	0.577309
BIOCARTA_IL1R_PATHWAY	25	-0.327438	-1.04545	0.387226	0.580486
SIG_CHEMOTAXIS	37	-0.302634	-1.04517	0.389362	0.579957
KEGG_CYTOSOLIC_DNA_SENSING_PATHWAY	28	-0.320349	-1.04513	0.396378	0.578886
REACTOME_TRISTETRAPROLIN_TTP_ZFP36_BINDS_AND_DESTABILIZES_MRNA	17	-0.366024	-1.04443	0.413793	0.579363
REACTOME_CONSTITUTIVE_SIGNALING_BY_LIGAND_RESPONSIVE_EGFR_CANCER_VARIANTS	19	-0.354939	-1.04398	0.396	0.57928
REACTOME_FOXO_MEDIATED_TRANSCRIPTION	55	-0.273015	-1.04111	0.377593	0.584698
BIOCARTA_BAD_PATHWAY	20	-0.342026	-1.04059	0.36971	0.584753
REACTOME_SPRY_REGULATION_OF_FGF_SIGNALING	16	-0.362343	-1.03802	0.407767	0.589775
REACTOME_SMAD2_SMAD3_SMAD4_HETEROTRIMER_REGULATES_TRANSCRIPTION	32	-0.297622	-1.03742	0.396514	0.590041
REACTOME_VOLTAGE_GATED_POTASSIUM_CHANNELS	17	-0.353129	-1.03547	0.416988	0.593724
BIOCARTA_ARAP_PATHWAY	15	-0.368579	-1.0351	0.42437	0.593447
PID_TCR_PATHWAY	40	-0.291606	-1.03507	0.404908	0.592364
REACTOME_INSULIN_RECEPTOR_SIGNALLING_CASCADE	35	-0.300428	-1.03423	0.397872	0.593148
REACTOME_SIGNALING_BY_ERBB2_IN_CANCER	23	-0.323392	-1.03311	0.424116	0.594618
REACTOME_CHAPERONE_MEDIATED_AUTOPHAGY	17	-0.358951	-1.03295	0.401141	0.593861
REACTOME_CELL_SURFACE_INTERACTIONS_AT_THE_VASCULAR_WALL	77	-0.251924	-1.02984	0.377049	0.599919
KEGG_N_GLYCAN_BIOSYNTHESIS	45	-0.278662	-1.02863	0.403397	0.601821
PID_CXCR3_PATHWAY	32	-0.301373	-1.0271	0.412574	0.604323
KEGG_ARGININE_AND_PROLINE_METABOLISM	40	-0.283552	-1.02648	0.419028	0.604588
REACTOME_FCERI_MEDIATED_MAPK_ACTIVATION	24	-0.317606	-1.02479	0.425743	0.607414
KEGG_BETA_ALANINE_METABOLISM	16	-0.361027	-1.02469	0.454545	0.60653
BIOCARTA_EGF_PATHWAY	26	-0.318959	-1.02397	0.412791	0.606969
PID_INTEGRIN_A4B1_PATHWAY	31	-0.299712	-1.02154	0.411405	0.611737
REACTOME_SIGNALING_BY_FGFR1	38	-0.283979	-1.01866	0.40873	0.617288
REACTOME_PEROXISOMAL_LIPID_METABOLISM	24	-0.324568	-1.0178	0.422481	0.618045
PID_ECADHERIN_KERATINOCYTE_PATHWAY	19	-0.343271	-1.01754	0.421978	0.617556
REACTOME_METABOLISM_OF_PORPHYRINS	17	-0.351381	-1.01743	0.420523	0.616625
KEGG_FC_EPSILON_RI_SIGNALING_PATHWAY	50	-0.275406	-1.01659	0.444685	0.617468
REACTOME_HS_GAG_BIOSYNTHESIS	24	-0.320573	-1.01548	0.426195	0.618957
PID_CXCR4_PATHWAY	80	-0.248293	-1.01535	0.436326	0.61813
REACTOME_FACTORS_INVOLVED_IN_MEGAKARYOCYTE_DEVELOPMENT_AND_PLATELET_PRODUCTION	111	-0.23421	-1.01492	0.418345	0.617995
REACTOME_SIGNALING_BY_NOTCH1_PEST_DOMAIN_MUTANTS_IN_CANCER	57	-0.257242	-1.01339	0.415778	0.620423
REACTOME_DOWNREGULATION_OF_TGF_BETA_RECEPTOR_SIGNALING	26	-0.314237	-1.01267	0.429158	0.620935
REACTOME_TOLL_LIKE_RECEPTOR_4_TLR4_CASCADE	110	-0.226189	-1.00913	0.426374	0.628081
REACTOME_TNFR1_INDUCED_NFKAPPAB_SIGNALING_PATHWAY	29	-0.303455	-1.00866	0.437895	0.628066
REACTOME_EGR2_AND_SOX10_MEDIATED_INITIATION_OF_SCHWANN_CELL_MYELINATION	24	-0.311076	-1.0073	0.452174	0.630177
REACTOME_SIGNALING_BY_TGF_BETA_FAMILY_MEMBERS	94	-0.235308	-1.00586	0.453744	0.632549
REACTOME_SIGNALING_BY_RECEPTOR_TYROSINE_KINASES	406	-0.194535	-1.00521	0.452323	0.632813
PID_ALK1_PATHWAY	23	-0.317299	-1.00372	0.45	0.635366
REACTOME_CREB1_PHOSPHORYLATION_THROUGH_NMDA_RECEPTOR_MEDIATED_ACTIVATION_OF_RAS_SIGNALING	26	-0.308126	-1.00353	0.437895	0.634692
KEGG_ALANINE_ASPARTATE_AND_GLUTAMATE_METABOLISM	20	-0.330744	-1.00161	0.448	0.638301
PID_PI3K_PLC_TRK_PATHWAY	34	-0.291179	-0.999722	0.47	0.641492
REACTOME_SIGNALING_BY_FGFR2	58	-0.257461	-0.999571	0.45625	0.640708
REACTOME_FORMATION_OF_INCISION_COMPLEX_IN_GG_NER	42	-0.282873	-0.996233	0.448413	0.647592
REACTOME_METABOLISM_OF_FAT_SOLUBLE_VITAMINS	28	-0.302499	-0.994908	0.474747	0.649597
REACTOME_TICAM1_RIP1_MEDIATED_IKK_COMPLEX_RECRUITMENT	18	-0.33277	-0.994039	0.455268	0.650605
BIOCARTA_MITOCHONDRIA_PATHWAY	18	-0.326012	-0.993402	0.471173	0.651012
PID_WNT_NONCANONICAL_PATHWAY	32	-0.291234	-0.992997	0.478079	0.650843
KEGG_ALDOSTERONE_REGULATED_SODIUM_REABSORPTION	27	-0.303457	-0.992448	0.457906	0.651083
KEGG_GAP_JUNCTION	69	-0.251075	-0.992361	0.447034	0.650096
KEGG_INOSITOL_PHOSPHATE_METABOLISM	49	-0.267383	-0.991687	0.483034	0.650519
BIOCARTA_AT1R_PATHWAY	26	-0.301524	-0.991638	0.48307	0.649455
REACTOME_MITOCHONDRIAL_BIOGENESIS	92	-0.233891	-0.991395	0.492126	0.648805
PID_IL3_PATHWAY	20	-0.322152	-0.990527	0.491461	0.649686
KEGG_REGULATION_OF_ACTIN_CYTOSKELETON	160	-0.214278	-0.987718	0.479657	0.655643
REACTOME_METABOLISM_OF_VITAMINS_AND_COFACTORS	146	-0.217669	-0.986791	0.494553	0.656689
PID_PI3KCI_PATHWAY	32	-0.290722	-0.985309	0.448819	0.659157
PID_VEGFR1_2_PATHWAY	64	-0.250708	-0.984804	0.462302	0.659243
BIOCARTA_MET_PATHWAY	31	-0.290919	-0.982934	0.477046	0.662428
REACTOME_PURINE_CATABOLISM	16	-0.345768	-0.982391	0.465517	0.662595
KEGG_FATTY_ACID_METABOLISM	30	-0.290066	-0.981878	0.487078	0.662648
REACTOME_BUTYRATE_RESPONSE_FACTOR_1_BRF1_BINDS_AND_DESTABILIZES_MRNA	17	-0.339398	-0.981426	0.482618	0.662491
PID_CD8_TCR_DOWNSTREAM_PATHWAY	33	-0.291907	-0.980019	0.502075	0.66459
REACTOME_SYNTHESIS_OF_PC	22	-0.31583	-0.979678	0.493014	0.664279
REACTOME_PEPTIDE_HORMONE_METABOLISM	45	-0.269062	-0.97818	0.492248	0.66656
PID_TXA2PATHWAY	41	-0.276028	-0.974881	0.50101	0.673252
REACTOME_ANTI_INFLAMMATORY_RESPONSE_FAVOURING_LEISHMANIA_PARASITE_INFECTION	67	-0.248207	-0.974479	0.5	0.673053
REACTOME_KINESINS	44	-0.263631	-0.973635	0.474468	0.674
KEGG_NICOTINATE_AND_NICOTINAMIDE_METABOLISM	21	-0.317417	-0.972447	0.482474	0.675638
REACTOME_HEDGEHOG_ON_STATE	80	-0.239229	-0.970048	0.534335	0.68019
KEGG_FOCAL_ADHESION	169	-0.208809	-0.969435	0.553719	0.680462
REACTOME_SEMA4D_IN_SEMAPHORIN_SIGNALING	21	-0.320139	-0.969428	0.5	0.679292
SIG_CD40PATHWAYMAP	34	-0.285118	-0.969119	0.51483	0.678814
KEGG_REGULATION_OF_AUTOPHAGY	18	-0.334498	-0.964199	0.516327	0.68927
REACTOME_SEMA4D_INDUCED_CELL_MIGRATION_AND_GROWTH_CONE_COLLAPSE	17	-0.335798	-0.964114	0.52621	0.688284
REACTOME_RHO_GTPASES_ACTIVATE_ROCKS	17	-0.320501	-0.963437	0.5	0.688749
PID_MAPK_TRK_PATHWAY	33	-0.282875	-0.960213	0.536204	0.695236
REACTOME_ATTENUATION_PHASE	20	-0.326072	-0.959569	0.513672	0.695552
KEGG_CYSTEINE_AND_METHIONINE_METABOLISM	26	-0.30172	-0.958529	0.515658	0.696835
REACTOME_OXIDATIVE_STRESS_INDUCED_SENESCENCE	63	-0.2452	-0.957965	0.513131	0.696943
PID_INTEGRIN_CS_PATHWAY	17	-0.329075	-0.957589	0.523992	0.696622
BIOCARTA_MEF2D_PATHWAY	16	-0.326503	-0.952803	0.517442	0.706911
REACTOME_NEUROTRANSMITTER_RELEASE_CYCLE	32	-0.284528	-0.951991	0.545852	0.707635
BIOCARTA_KERATINOCYTE_PATHWAY	42	-0.259184	-0.950997	0.54251	0.708792
REACTOME_SYNTHESIS_OF_BILE_ACIDS_AND_BILE_SALTS_VIA_7ALPHA_HYDROXYCHOLESTEROL	16	-0.331334	-0.948382	0.555126	0.713701
BIOCARTA_TCR_PATHWAY	33	-0.276236	-0.948197	0.542094	0.71298
BIOCARTA_PTEN_PATHWAY	17	-0.333928	-0.94819	0.51751	0.711794
REACTOME_INOSITOL_PHOSPHATE_METABOLISM	43	-0.259352	-0.946053	0.542373	0.715518
PID_HIF1A_PATHWAY	19	-0.315513	-0.945603	0.538023	0.715407
REACTOME_HIV_LIFE_CYCLE	139	-0.206637	-0.944806	0.617021	0.716039
KEGG_NOD_LIKE_RECEPTOR_SIGNALING_PATHWAY	44	-0.25807	-0.944298	0.537074	0.716021
REACTOME_RAB_GERANYLGERANYLATION	55	-0.241865	-0.940407	0.538153	0.723972
REACTOME_CHONDROITIN_SULFATE_BIOSYNTHESIS	16	-0.331176	-0.940404	0.512245	0.722762
REACTOME_ESR_MEDIATED_SIGNALING	139	-0.20501	-0.938281	0.608137	0.726678
PID_IL2_1PATHWAY	45	-0.25087	-0.938099	0.554924	0.725868
REACTOME_OPIOID_SIGNALLING	69	-0.235901	-0.937892	0.576923	0.725149
BIOCARTA_EPO_PATHWAY	18	-0.324832	-0.937826	0.568182	0.724063
BIOCARTA_CHEMICAL_PATHWAY	17	-0.323313	-0.936864	0.544355	0.725072
PID_MYC_ACTIV_PATHWAY	76	-0.231664	-0.936361	0.577167	0.725054
REACTOME_REGULATION_OF_INSULIN_SECRETION	53	-0.240569	-0.934957	0.583838	0.72725
KEGG_GLYCEROLIPID_METABOLISM	39	-0.261762	-0.933767	0.561441	0.728818
REACTOME_PLATELET_HOMEOSTASIS	62	-0.234236	-0.932184	0.56405	0.731425
REACTOME_NEGATIVE_REGULATION_OF_NMDA_RECEPTOR_MEDIATED_NEURONAL_TRANSMISSION	17	-0.32027	-0.931548	0.526639	0.731689
KEGG_VEGF_SIGNALING_PATHWAY	56	-0.240233	-0.929566	0.596422	0.735154
REACTOME_SULFUR_AMINO_ACID_METABOLISM	24	-0.2886	-0.925353	0.548708	0.743814
BIOCARTA_MAL_PATHWAY	17	-0.316922	-0.922429	0.573333	0.749458
BIOCARTA_VIP_PATHWAY	23	-0.292718	-0.920135	0.574627	0.753611
REACTOME_DEATH_RECEPTOR_SIGNALLING	122	-0.209546	-0.920076	0.634497	0.75249
KEGG_ACUTE_MYELOID_LEUKEMIA	52	-0.244684	-0.919761	0.582996	0.752023
REACTOME_DETOXIFICATION_OF_REACTIVE_OXYGEN_SPECIES	28	-0.276797	-0.918664	0.565311	0.753464
REACTOME_INTERFERON_GAMMA_SIGNALING	58	-0.23847	-0.917775	0.606695	0.754353
KEGG_DRUG_METABOLISM_CYTOCHROME_P450	18	-0.318964	-0.9169	0.569138	0.755239
PID_PDGFRA_PATHWAY	21	-0.295823	-0.916203	0.571142	0.755678
REACTOME_SIGNALING_BY_NOTCH1	71	-0.226554	-0.914462	0.631808	0.758517
KEGG_SMALL_CELL_LUNG_CANCER	77	-0.222945	-0.911462	0.626719	0.764111
KEGG_MTOR_SIGNALING_PATHWAY	45	-0.248311	-0.911144	0.623529	0.763644
REACTOME_NEGATIVE_REGULATORS_OF_DDX58_IFIH1_SIGNALING	34	-0.261499	-0.910711	0.619342	0.763394
REACTOME_DOWNREGULATION_OF_SMAD2_3_SMAD4_TRANSCRIPTIONAL_ACTIVITY	23	-0.29742	-0.909004	0.583497	0.766124
REACTOME_GLUCAGON_LIKE_PEPTIDE_1_GLP1_REGULATES_INSULIN_SECRETION	29	-0.280963	-0.908562	0.602459	0.765901
PID_ERBB4_PATHWAY	31	-0.268816	-0.908166	0.598826	0.765568
PID_ERBB1_RECEPTOR_PROXIMAL_PATHWAY	34	-0.261794	-0.905664	0.614737	0.770061
REACTOME_IRON_UPTAKE_AND_TRANSPORT	45	-0.244569	-0.9032	0.636905	0.774724
PID_PRL_SIGNALING_EVENTS_PATHWAY	22	-0.286236	-0.902904	0.612903	0.774127
REACTOME_NOTCH2_ACTIVATION_AND_TRANSMISSION_OF_SIGNAL_TO_THE_NUCLEUS	22	-0.290798	-0.900932	0.599182	0.777404
BIOCARTA_CARDIACEGF_PATHWAY	15	-0.324009	-0.899547	0.590734	0.77925
REACTOME_METABOLISM_OF_NUCLEOTIDES	84	-0.218308	-0.899126	0.664583	0.779048
REACTOME_SIGNALING_BY_FGFR4	31	-0.266191	-0.894867	0.624204	0.787614
KEGG_SELENOAMINO_ACID_METABOLISM	23	-0.285821	-0.893644	0.63286	0.789065
PID_P53_REGULATION_PATHWAY	57	-0.232939	-0.892673	0.668214	0.789916
REACTOME_RNA_POLYMERASE_I_PROMOTER_ESCAPE	30	-0.267221	-0.891213	0.634694	0.79185
REACTOME_INSULIN_PROCESSING	21	-0.286318	-0.890855	0.605317	0.791338
BIOCARTA_P53_PATHWAY	16	-0.314553	-0.887955	0.623506	0.796313
REACTOME_A_TETRASACCHARIDE_LINKER_SEQUENCE_IS_REQUIRED_FOR_GAG_SYNTHESIS	21	-0.292253	-0.887539	0.637317	0.796004
REACTOME_SIGNALING_BY_NOTCH2	30	-0.264109	-0.886685	0.629328	0.796556
REACTOME_NRAGE_SIGNALS_DEATH_THROUGH_JNK	47	-0.239345	-0.886009	0.665971	0.796742
BIOCARTA_PTDINS_PATHWAY	22	-0.289101	-0.885586	0.59743	0.796463
SA_CASPASE_CASCADE	15	-0.314872	-0.884883	0.595903	0.796753
REACTOME_DISEASES_OF_PROGRAMMED_CELL_DEATH	22	-0.286039	-0.884413	0.630219	0.79671
REACTOME_RAB_GEFS_EXCHANGE_GTP_FOR_GDP_ON_RABS	83	-0.210328	-0.881899	0.697987	0.800971
KEGG_GLYCEROPHOSPHOLIPID_METABOLISM	60	-0.226023	-0.881791	0.703625	0.799947
REACTOME_PIWI_INTERACTING_RNA_PIRNA_BIOGENESIS	19	-0.29342	-0.881605	0.622309	0.799123
REACTOME_ANTIGEN_PRESENTATION_FOLDING_ASSEMBLY_AND_PEPTIDE_LOADING_OF_CLASS_I_MHC	22	-0.286855	-0.880513	0.634146	0.800135
KEGG_PATHOGENIC_ESCHERICHIA_COLI_INFECTION	42	-0.23874	-0.877694	0.635992	0.80483
KEGG_TYROSINE_METABOLISM	19	-0.290368	-0.877224	0.635081	0.804564
PID_TRKR_PATHWAY	55	-0.229297	-0.874903	0.689508	0.808097
BIOCARTA_MAPK_PATHWAY	79	-0.211904	-0.874624	0.726316	0.807439
REACTOME_PI_METABOLISM	70	-0.220715	-0.871845	0.701327	0.812143
REACTOME_BIOLOGICAL_OXIDATIONS	105	-0.20194	-0.871431	0.743363	0.811789
REACTOME_RESPONSE_TO_ELEVATED_PLATELET_CYTOSOLIC_CA2	98	-0.204035	-0.869885	0.766454	0.813808
REACTOME_CARGO_TRAFFICKING_TO_THE_PERICILIARY_MEMBRANE	46	-0.236306	-0.868112	0.66	0.816394
REACTOME_RECYCLING_PATHWAY_OF_L1	37	-0.24636	-0.867237	0.686538	0.816975
REACTOME_DOWNSTREAM_SIGNALING_OF_ACTIVATED_FGFR3	18	-0.293303	-0.866786	0.665979	0.816675
KEGG_LEUKOCYTE_TRANSENDOTHELIAL_MIGRATION	75	-0.213764	-0.866701	0.738095	0.815634
REACTOME_ACTIVATION_OF_IRF3_IRF7_MEDIATED_BY_TBK1_IKK_EPSILON	16	-0.314064	-0.865725	0.613084	0.816456
KEGG_SNARE_INTERACTIONS_IN_VESICULAR_TRANSPORT	35	-0.24957	-0.86471	0.672269	0.817402
REACTOME_CELLULAR_RESPONSE_TO_HEAT_STRESS	91	-0.201075	-0.86468	0.776824	0.81624
REACTOME_DOWNSTREAM_SIGNALING_OF_ACTIVATED_FGFR1	20	-0.286549	-0.864511	0.678279	0.815389
REACTOME_LEISHMANIA_INFECTION	133	-0.195049	-0.863339	0.806034	0.816712
REACTOME_SIGNALING_BY_FGFR3	33	-0.251245	-0.862579	0.657845	0.81706
KEGG_THYROID_CANCER	27	-0.259485	-0.861341	0.680162	0.818481
PID_RAS_PATHWAY	25	-0.261556	-0.861236	0.686475	0.817462
REACTOME_TRANSCRIPTIONAL_REGULATION_BY_RUNX1	149	-0.190971	-0.859461	0.805139	0.819995
BIOCARTA_HDAC_PATHWAY	23	-0.26697	-0.858865	0.674322	0.819962
REACTOME_DOWNSTREAM_SIGNALING_OF_ACTIVATED_FGFR4	17	-0.284287	-0.850878	0.646123	0.834574
REACTOME_SIGNALING_BY_FGFR	68	-0.2143	-0.850439	0.761506	0.834173
REACTOME_SIGNALLING_TO_RAS	19	-0.285047	-0.848486	0.694444	0.836778
REACTOME_SIGNALLING_TO_ERKS	32	-0.245771	-0.847933	0.7251	0.836654
PID_PDGFRB_PATHWAY	120	-0.192856	-0.847448	0.817787	0.836451
REACTOME_GLUTATHIONE_CONJUGATION	27	-0.260025	-0.847419	0.716165	0.835257
REACTOME_TRAF6_MEDIATED_INDUCTION_OF_TAK1_COMPLEX_WITHIN_TLR4_COMPLEX	15	-0.305833	-0.847046	0.646123	0.834713
REACTOME_INTEGRIN_SIGNALING	20	-0.287849	-0.846966	0.690871	0.833611
REACTOME_TRANSPORT_OF_BILE_SALTS_AND_ORGANIC_ACIDS_METAL_IONS_AND_AMINE_COMPOUNDS	40	-0.23712	-0.846525	0.71371	0.833239
REACTOME_TOLL_LIKE_RECEPTOR_CASCADES	124	-0.192131	-0.844206	0.811659	0.836295
PID_LIS1_PATHWAY	26	-0.264411	-0.843236	0.699801	0.836917
REACTOME_GABA_RECEPTOR_ACTIVATION	30	-0.254681	-0.841496	0.663347	0.839065
REACTOME_METABOLISM_OF_WATER_SOLUBLE_VITAMINS_AND_COFACTORS	101	-0.193904	-0.839699	0.819502	0.841381
REACTOME_BBSOME_MEDIATED_CARGO_TARGETING_TO_CILIUM	22	-0.271373	-0.836607	0.67304	0.846001
KEGG_STEROID_BIOSYNTHESIS	15	-0.298221	-0.833387	0.686598	0.850672
REACTOME_VEGFR2_MEDIATED_CELL_PROLIFERATION	17	-0.290431	-0.832289	0.691552	0.851382
REACTOME_SUMOYLATION_OF_TRANSCRIPTION_FACTORS	17	-0.287776	-0.831777	0.709369	0.851044
REACTOME_CONSTITUTIVE_SIGNALING_BY_ABERRANT_PI3K_IN_CANCER	45	-0.227359	-0.830314	0.798805	0.852381
REACTOME_NOD1_2_SIGNALING_PATHWAY	35	-0.23838	-0.830278	0.743215	0.851212
KEGG_CHEMOKINE_SIGNALING_PATHWAY	113	-0.189728	-0.829027	0.839104	0.852156
BIOCARTA_BCR_PATHWAY	27	-0.257314	-0.828922	0.736634	0.851076
REACTOME_APC_C_MEDIATED_DEGRADATION_OF_CELL_CYCLE_PROTEINS	84	-0.198766	-0.828131	0.814433	0.851229
BIOCARTA_NTHI_PATHWAY	21	-0.269378	-0.825507	0.734694	0.854586
PID_TCPTP_PATHWAY	38	-0.234161	-0.825398	0.742	0.853567
REACTOME_SIGNALING_BY_MET	72	-0.207508	-0.824206	0.826347	0.854546
KEGG_GLUTATHIONE_METABOLISM	39	-0.227313	-0.821262	0.753937	0.858608
REACTOME_KSRP_KHSRP_BINDS_AND_DESTABILIZES_MRNA	17	-0.281527	-0.819596	0.689453	0.860256
REACTOME_SYNTHESIS_OF_SUBSTRATES_IN_N_GLYCAN_BIOSYTHESIS	57	-0.211575	-0.818248	0.805383	0.861398
PID_REELIN_PATHWAY	25	-0.249286	-0.814055	0.738878	0.867562
BIOCARTA_PYK2_PATHWAY	26	-0.25716	-0.814029	0.762004	0.866347
PID_REG_GR_PATHWAY	58	-0.208829	-0.808141	0.806723	0.875113
REACTOME_PLASMA_LIPOPROTEIN_CLEARANCE	25	-0.252568	-0.807087	0.74645	0.875511
BIOCARTA_PPARA_PATHWAY	41	-0.224739	-0.806311	0.781182	0.875529
REACTOME_NR1H3_NR1H2_REGULATE_GENE_EXPRESSION_LINKED_TO_CHOLESTEROL_TRANSPORT_AND_EFFLUX	32	-0.237098	-0.805916	0.764	0.874913
REACTOME_NEPHRIN_FAMILY_INTERACTIONS	19	-0.265922	-0.805687	0.752599	0.874065
PID_NFAT_TFPATHWAY	26	-0.248381	-0.804924	0.76342	0.874083
KEGG_COLORECTAL_CANCER	59	-0.204421	-0.803814	0.842424	0.874658
PID_P38_MK2_PATHWAY	19	-0.271083	-0.801547	0.721569	0.877163
REACTOME_NICOTINAMIDE_SALVAGING	16	-0.282786	-0.796805	0.744856	0.883622
REACTOME_REGULATION_OF_TP53_ACTIVITY_THROUGH_ACETYLATION	30	-0.233407	-0.796235	0.789077	0.883292
SIG_REGULATION_OF_THE_ACTIN_CYTOSKELETON_BY_RHO_GTPASES	30	-0.2415	-0.79605	0.779497	0.88235
PID_RET_PATHWAY	37	-0.22202	-0.79533	0.8125	0.882198
REACTOME_ONCOGENE_INDUCED_SENESCENCE	33	-0.235455	-0.794741	0.796219	0.881854
REACTOME_SIGNALING_BY_ERBB4	43	-0.216954	-0.791841	0.823158	0.88497
REACTOME_RHO_GTPASES_ACTIVATE_PAKS	19	-0.264419	-0.790955	0.766337	0.88518
REACTOME_DEADENYLATION_DEPENDENT_MRNA_DECAY	55	-0.204521	-0.789969	0.848421	0.885387
REACTOME_DISEASES_OF_IMMUNE_SYSTEM	18	-0.267963	-0.789828	0.774123	0.88435
PID_FAK_PATHWAY	56	-0.205544	-0.789574	0.821053	0.883527
PID_IL1_PATHWAY	28	-0.240804	-0.787736	0.788066	0.885187
PID_FOXO_PATHWAY	46	-0.210456	-0.782589	0.858038	0.89167
REACTOME_HSF1_ACTIVATION	23	-0.252649	-0.780473	0.790654	0.893481
PID_MYC_PATHWAY	24	-0.249225	-0.778469	0.802041	0.8951
REACTOME_SYNTHESIS_OF_VERY_LONG_CHAIN_FATTY_ACYL_COAS	15	-0.280294	-0.776222	0.739919	0.897097
PID_AURORA_A_PATHWAY	30	-0.234264	-0.773981	0.819444	0.899118
REACTOME_TRAF6_MEDIATED_NF_KB_ACTIVATION	21	-0.258081	-0.77327	0.791075	0.898892
REACTOME_SENESCENCE_ASSOCIATED_SECRETORY_PHENOTYPE_SASP	49	-0.20579	-0.772388	0.865702	0.898812
PID_ERBB1_INTERNALIZATION_PATHWAY	39	-0.215644	-0.767761	0.832677	0.903821
PID_RB_1PATHWAY	58	-0.198763	-0.767588	0.864693	0.902848
REACTOME_HDMS_DEMETHYLATE_HISTONES	23	-0.248342	-0.767557	0.828512	0.901647
REACTOME_DDX58_IFIH1_MEDIATED_INDUCTION_OF_INTERFERON_ALPHA_BETA	60	-0.195402	-0.766267	0.887574	0.902138
REACTOME_METABOLISM_OF_STEROIDS	112	-0.175117	-0.764777	0.930672	0.902881
REACTOME_RNA_POLYMERASE_I_TRANSCRIPTION_TERMINATION	30	-0.232056	-0.764393	0.825	0.902125
REACTOME_INTRAFLAGELLAR_TRANSPORT	46	-0.20706	-0.764215	0.851774	0.901132
REACTOME_IKK_COMPLEX_RECRUITMENT_MEDIATED_BY_RIP1	21	-0.248629	-0.762715	0.806316	0.901878
KEGG_BIOSYNTHESIS_OF_UNSATURATED_FATTY_ACIDS	20	-0.247613	-0.761226	0.808511	0.902585
BIOCARTA_GSK3_PATHWAY	18	-0.262122	-0.760648	0.808967	0.902069
REACTOME_BIOSYNTHESIS_OF_THE_N_GLYCAN_PRECURSOR_DOLICHOL_LIPID_LINKED_OLIGOSACCHARIDE_LLO_AND_TRANSFER_TO_A_NASCENT_PROTEIN	72	-0.185846	-0.759733	0.931034	0.902043
BIOCARTA_TPO_PATHWAY	20	-0.255895	-0.758023	0.820565	0.902974
REACTOME_REGULATION_OF_TNFR1_SIGNALING	32	-0.224938	-0.757429	0.853955	0.902528
KEGG_ADHERENS_JUNCTION	68	-0.188333	-0.757085	0.893162	0.9017
REACTOME_NR1H2_AND_NR1H3_MEDIATED_SIGNALING	37	-0.214067	-0.756951	0.854167	0.900619
REACTOME_E3_UBIQUITIN_LIGASES_UBIQUITINATE_TARGET_PROTEINS	44	-0.208001	-0.75603	0.885892	0.900528
REACTOME_SIGNALING_BY_PDGFR_IN_DISEASE	17	-0.257527	-0.749647	0.804671	0.907149
REACTOME_FATTY_ACYL_COA_BIOSYNTHESIS	25	-0.233742	-0.745655	0.832981	0.910674
BIOCARTA_ARF_PATHWAY	16	-0.264945	-0.74546	0.802239	0.90973
REACTOME_REGULATION_OF_TP53_ACTIVITY_THROUGH_METHYLATION	19	-0.246561	-0.743684	0.797071	0.910532
REACTOME_RRNA_MODIFICATION_IN_THE_NUCLEUS_AND_CYTOSOL	59	-0.191331	-0.742232	0.92	0.910946
REACTOME_SIGNALING_BY_MODERATE_KINASE_ACTIVITY_BRAF_MUTANTS	38	-0.206976	-0.739906	0.886831	0.912383
REACTOME_TP53_REGULATES_TRANSCRIPTION_OF_DNA_REPAIR_GENES	59	-0.189015	-0.739769	0.92	0.9113
REACTOME_OTHER_INTERLEUKIN_SIGNALING	16	-0.267551	-0.739489	0.793522	0.910368
PID_CDC42_PATHWAY	65	-0.185861	-0.737013	0.922449	0.91202
REACTOME_INTERLEUKIN_20_FAMILY_SIGNALING	15	-0.266382	-0.735893	0.827723	0.912022
REACTOME_NOTCH4_INTRACELLULAR_DOMAIN_REGULATES_TRANSCRIPTION	17	-0.248507	-0.726859	0.852362	0.920493
KEGG_BASAL_TRANSCRIPTION_FACTORS	29	-0.217148	-0.709406	0.906077	0.936534
REACTOME_INTERFERON_SIGNALING	149	-0.15237	-0.700855	1	0.942969
PID_S1P_S1P2_PATHWAY	20	-0.226095	-0.687807	0.898785	0.952431
KEGG_PROPANOATE_METABOLISM	29	-0.204405	-0.683068	0.90982	0.954827
REACTOME_BMAL1_CLOCK_NPAS2_ACTIVATES_CIRCADIAN_GENE_EXPRESSION	24	-0.215696	-0.680378	0.901639	0.955582
REACTOME_DISASSEMBLY_OF_THE_DESTRUCTION_COMPLEX_AND_RECRUITMENT_OF_AXIN_TO_THE_MEMBRANE	27	-0.211856	-0.679957	0.913481	0.954611
PID_P38_ALPHA_BETA_PATHWAY	26	-0.210964	-0.678252	0.924419	0.954534
BIOCARTA_IL2RB_PATHWAY	30	-0.204536	-0.676965	0.917782	0.954186
REACTOME_INTERLEUKIN_37_SIGNALING	16	-0.235175	-0.675568	0.896484	0.953891
PID_ARF6_DOWNSTREAM_PATHWAY	15	-0.247564	-0.674488	0.913696	0.953378
REACTOME_ADRENALINE_NORADRENALINE_INHIBITS_INSULIN_SECRETION	18	-0.226783	-0.670463	0.910931	0.95496
BIOCARTA_LIS1_PATHWAY	16	-0.225882	-0.662335	0.897384	0.959011
PID_WNT_SIGNALING_PATHWAY	19	-0.219309	-0.642673	0.920388	0.969184
REACTOME_TNF_SIGNALING	41	-0.175631	-0.632286	0.959831	0.973042
REACTOME_DISEASES_ASSOCIATED_WITH_N_GLYCOSYLATION_OF_PROTEINS	17	-0.212838	-0.615761	0.955078	0.979006
REACTOME_NICOTINATE_METABOLISM	27	-0.183319	-0.603576	0.965377	0.982312
REACTOME_PRE_NOTCH_EXPRESSION_AND_PROCESSING	45	-0.162867	-0.597685	0.989712	0.983077
REACTOME_RUNX1_REGULATES_GENES_INVOLVED_IN_MEGAKARYOCYTE_DIFFERENTIATION_AND_PLATELET_FUNCTION	32	-0.175426	-0.59454	0.975855	0.98282
KEGG_RIG_I_LIKE_RECEPTOR_SIGNALING_PATHWAY	48	-0.135483	-0.512964	1	0.99796
PID_NECTIN_PATHWAY	29	-0.152631	-0.509768	0.992322	0.996987
REACTOME_INTERLEUKIN_10_SIGNALING	16	-0.174594	-0.501021	0.987903	0.99655
REACTOME_GROWTH_HORMONE_RECEPTOR_SIGNALING	19	-0.127133	-0.377905	1	0.999861
