# Supplementary material for: Optogenetic modeling of human neuromuscular circuits in Duchenne muscular dystrophy with CRISPR and pharmacological corrections
Source: Sci Adv. 2021 Sep 10;7(37):eabi8787. doi: 10.1126/sciadv.abi8787 (PMC8442926; doi:10.1126/sciadv.abi8787)
Supplement: Supplementary file 4 — Data files S1 and S2 [file sciadv.abi8787_data_files_s1_and_s2.zip › sciadv.abi8787_Data_file_S2.xlsx]

## Sheet: MutvsCtrl_T0_gobp
List of GSEA gene ontology biological process in MutvsCtrl_T0. A filter has been applied for NOM p < 0.05. Positive NES = up in Mut , negative NES = down in Mut.
NAME	SIZE	ES	NES	NOM p-val	FDR q-val
GO_PROXIMAL_DISTAL_PATTERN_FORMATION	24	0.672425	2.09609	0	0.0580082
GO_BARBED_END_ACTIN_FILAMENT_CAPPING	16	0.689318	1.95615	0	0.268392
GO_ADRENAL_GLAND_DEVELOPMENT	16	0.680604	1.95272	0	0.186385
GO_PIGMENT_GRANULE_LOCALIZATION	25	0.60626	1.9329	0.00402414	0.18063
GO_ZYMOGEN_ACTIVATION	34	0.55007	1.92126	0	0.167055
GO_TISSUE_REMODELING	112	0.440027	1.9199	0	0.141134
GO_REGULATION_OF_VACUOLE_ORGANIZATION	37	0.545634	1.91155	0.00194175	0.133634
GO_REGULATION_OF_AUTOPHAGOSOME_ASSEMBLY	31	0.556759	1.89364	0	0.140085
GO_FATTY_ACID_DERIVATIVE_TRANSPORT	19	0.633975	1.89077	0.004	0.129564
GO_ESTABLISHMENT_OF_PIGMENT_GRANULE_LOCALIZATION	23	0.618348	1.88366	0	0.129274
GO_SYNAPTIC_VESICLE_CYTOSKELETAL_TRANSPORT	17	0.646223	1.86843	0.0021692	0.139773
GO_NEGATIVE_REGULATION_OF_SIGNALING_RECEPTOR_ACTIVITY	30	0.55444	1.85737	0.00390625	0.144323
GO_DEVELOPMENTAL_INDUCTION	22	0.586665	1.84249	0.00204918	0.156046
GO_CELL_MIGRATION_INVOLVED_IN_SPROUTING_ANGIOGENESIS	48	0.498094	1.84185	0	0.146319
GO_SPROUTING_ANGIOGENESIS	97	0.43359	1.84003	0	0.13965
GO_POSITIVE_REGULATION_OF_EXCITATORY_POSTSYNAPTIC_POTENTIAL	22	0.58114	1.81876	0.0063425	0.162553
GO_REGULATION_OF_CELL_MIGRATION_INVOLVED_IN_SPROUTING_ANGIOGENESIS	35	0.531357	1.81761	0.00215983	0.154902
GO_BLOOD_VESSEL_REMODELING	31	0.548963	1.8165	0.00422833	0.148374
GO_DORSAL_VENTRAL_PATTERN_FORMATION	57	0.473666	1.80564	0	0.156983
GO_BLOOD_VESSEL_ENDOTHELIAL_CELL_PROLIFERATION_INVOLVED_IN_SPROUTING_ANGIOGENESIS	16	0.650282	1.80551	0.0102041	0.1493
GO_KERATINIZATION	26	0.557872	1.79089	0.0019802	0.165881
GO_PROTEIN_TRANSPORT_WITHIN_LIPID_BILAYER	40	0.500703	1.78866	0.0021692	0.16206
GO_REGULATION_OF_ACTIN_CYTOSKELETON_REORGANIZATION	26	0.565967	1.78461	0.0041841	0.162131
GO_POSITIVE_REGULATION_OF_CELL_MIGRATION_INVOLVED_IN_SPROUTING_ANGIOGENESIS	18	0.59184	1.78285	0.00840336	0.157971
GO_RAB_PROTEIN_SIGNAL_TRANSDUCTION	62	0.459088	1.77705	0.00199601	0.160994
GO_RENAL_VESICLE_DEVELOPMENT	15	0.636274	1.76087	0.010142	0.17912
GO_VESICLE_MEDIATED_TRANSPORT_IN_SYNAPSE	150	0.384077	1.75996	0	0.174141
GO_CORNIFICATION	23	0.563507	1.75355	0.0105932	0.178044
GO_POSITIVE_REGULATION_OF_CHONDROCYTE_DIFFERENTIATION	19	0.592929	1.74717	0.00410678	0.181948
GO_BLOOD_VESSEL_ENDOTHELIAL_CELL_MIGRATION	97	0.409444	1.74516	0	0.179418
GO_BONE_CELL_DEVELOPMENT	27	0.529144	1.74155	0.00409836	0.179252
GO_POSITIVE_CHEMOTAXIS	41	0.483409	1.7325	0.00401606	0.187937
GO_REGULATION_OF_CHONDROCYTE_DIFFERENTIATION	42	0.486473	1.7249	0.0083682	0.195024
GO_CELL_DIFFERENTIATION_INVOLVED_IN_METANEPHROS_DEVELOPMENT	18	0.583989	1.72197	0.0175055	0.194666
GO_PROTEIN_TRANSPORT_WITHIN_PLASMA_MEMBRANE	32	0.515476	1.72126	0.00414079	0.190339
GO_ENDOTHELIAL_CELL_MIGRATION	166	0.368628	1.71623	0	0.1937
GO_PHOSPHOLIPID_DEPHOSPHORYLATION	32	0.511717	1.71531	0.00613497	0.189696
GO_BONE_RESORPTION	37	0.491856	1.71227	0.00636943	0.189488
GO_CELL_FATE_SPECIFICATION	41	0.469074	1.70565	0.00845666	0.196095
GO_POSTSYNAPSE_ASSEMBLY	23	0.546763	1.70257	0.0192308	0.196372
GO_ADULT_LOCOMOTORY_BEHAVIOR	54	0.441129	1.70026	0.00206612	0.195419
GO_SYNAPTIC_VESICLE_LOCALIZATION	116	0.387629	1.69345	0	0.202278
GO_NEUROTRANSMITTER_RECEPTOR_INTERNALIZATION	15	0.610421	1.69321	0.00189753	0.198131
GO_NEURON_PROJECTION_EXTENSION_INVOLVED_IN_NEURON_PROJECTION_GUIDANCE	31	0.512795	1.68965	0.0101626	0.200243
GO_ORGAN_INDUCTION	16	0.600578	1.68934	0.0175781	0.196287
GO_CELLULAR_EXTRAVASATION	32	0.488921	1.68545	0.0110619	0.198559
GO_REGULATION_OF_TISSUE_REMODELING	42	0.474552	1.6811	0.00404858	0.201362
GO_PHOSPHOLIPID_METABOLIC_PROCESS	194	0.351298	1.67369	0	0.209992
GO_MESONEPHROS_DEVELOPMENT	81	0.402044	1.67346	0.0021692	0.206163
GO_BONE_REMODELING	60	0.42669	1.67294	0.00621118	0.202951
GO_MESODERMAL_CELL_DIFFERENTIATION	23	0.53228	1.66903	0.0148305	0.205791
GO_REGULATION_OF_ANIMAL_ORGAN_FORMATION	25	0.515942	1.66719	0.0196078	0.205051
GO_CELL_DIFFERENTIATION_INVOLVED_IN_KIDNEY_DEVELOPMENT	37	0.477711	1.66558	0.010101	0.203589
GO_REGULATION_OF_ENDOTHELIAL_CELL_MIGRATION	130	0.371467	1.65878	0	0.211941
GO_NEGATIVE_REGULATION_OF_ANTIGEN_RECEPTOR_MEDIATED_SIGNALING_PATHWAY	18	0.558876	1.65553	0.0192308	0.213741
GO_MESONEPHRIC_TUBULE_MORPHOGENESIS	53	0.436726	1.65449	0.0121951	0.211714
GO_REGULATION_OF_VASCULAR_PERMEABILITY	20	0.546532	1.6543	0.022869	0.208335
GO_PURINE_CONTAINING_COMPOUND_CATABOLIC_PROCESS	43	0.459815	1.65375	0.0105932	0.205681
GO_EPITHELIAL_CELL_DIFFERENTIATION_INVOLVED_IN_KIDNEY_DEVELOPMENT	30	0.500215	1.65355	0.00402414	0.202433
GO_KIDNEY_EPITHELIUM_DEVELOPMENT	105	0.385447	1.65053	0	0.204333
GO_PHOSPHATIDIC_ACID_BIOSYNTHETIC_PROCESS	27	0.505503	1.65015	0.0191939	0.201688
GO_NEPHRON_EPITHELIUM_DEVELOPMENT	79	0.40487	1.64834	0	0.201587
GO_NEPHRON_DEVELOPMENT	105	0.388344	1.64786	0	0.199162
GO_NEGATIVE_REGULATION_OF_BIOMINERAL_TISSUE_DEVELOPMENT	17	0.582245	1.64627	0.0100402	0.19887
GO_NEPHRON_MORPHOGENESIS	61	0.422094	1.64581	0.00442478	0.196484
GO_LYMPH_VESSEL_DEVELOPMENT	20	0.541317	1.64391	0.0227743	0.196731
GO_POSITIVE_REGULATION_OF_ANIMAL_ORGAN_MORPHOGENESIS	58	0.423981	1.64049	0.00623701	0.199421
GO_APPENDAGE_MORPHOGENESIS	121	0.372197	1.64005	0.00628931	0.197146
GO_ARACHIDONIC_ACID_METABOLIC_PROCESS	21	0.532468	1.63466	0.0208768	0.202992
GO_TRANSFORMING_GROWTH_FACTOR_BETA_PRODUCTION	29	0.496633	1.62206	0.0100604	0.220823
GO_ARP2_3_COMPLEX_MEDIATED_ACTIN_NUCLEATION	31	0.490425	1.61909	0.0160966	0.223301
GO_NEGATIVE_REGULATION_OF_CELL_MIGRATION_INVOLVED_IN_SPROUTING_ANGIOGENESIS	16	0.565994	1.61409	0.016	0.22936
GO_NEGATIVE_REGULATION_OF_BLOOD_VESSEL_ENDOTHELIAL_CELL_MIGRATION	29	0.489897	1.61374	0.0151229	0.22698
GO_RENAL_TUBULE_DEVELOPMENT	73	0.402086	1.61231	0.0131291	0.226037
GO_METANEPHRIC_NEPHRON_MORPHOGENESIS	19	0.534938	1.60719	0.0344828	0.232433
GO_MODULATION_OF_EXCITATORY_POSTSYNAPTIC_POTENTIAL	31	0.476045	1.60673	0.0194384	0.230168
GO_ACID_SECRETION	55	0.412902	1.60293	0.01002	0.234797
GO_NEGATIVE_REGULATION_OF_ENDOTHELIAL_CELL_PROLIFERATION	30	0.475897	1.59903	0.0283976	0.238685
GO_METANEPHRIC_NEPHRON_DEVELOPMENT	26	0.497421	1.59725	0.014862	0.238791
GO_REGULATION_OF_BONE_REMODELING	27	0.488989	1.5903	0.0178971	0.249677
GO_POSITIVE_REGULATION_OF_CARTILAGE_DEVELOPMENT	28	0.472308	1.5861	0.0221328	0.254523
GO_PHAGOCYTOSIS	166	0.341737	1.58552	0	0.252873
GO_KIDNEY_MORPHOGENESIS	72	0.393593	1.58509	0.00833333	0.250623
GO_VACUOLE_ORGANIZATION	146	0.350101	1.58483	0.00205761	0.248152
GO_VISUAL_BEHAVIOR	37	0.445057	1.58344	0.0122951	0.247711
GO_HETEROPHILIC_CELL_CELL_ADHESION_VIA_PLASMA_MEMBRANE_CELL_ADHESION_MOLECULES	25	0.50103	1.5831	0.0288066	0.245485
GO_PHOSPHATIDYLCHOLINE_METABOLIC_PROCESS	23	0.502952	1.58089	0.0302376	0.24674
GO_MYELOID_CELL_DEVELOPMENT	49	0.418578	1.57845	0.0138889	0.248953
GO_NEGATIVE_REGULATION_OF_EPITHELIAL_CELL_MIGRATION	56	0.403219	1.57726	0.0164609	0.248399
GO_PRIMARY_ALCOHOL_METABOLIC_PROCESS	38	0.440992	1.57261	0.0163599	0.254314
GO_POSITIVE_REGULATION_OF_VASCULATURE_DEVELOPMENT	135	0.348619	1.57181	0	0.253057
GO_WALKING_BEHAVIOR	19	0.525605	1.57042	0.0481928	0.252826
GO_NEGATIVE_REGULATION_OF_ENDOTHELIAL_CELL_APOPTOTIC_PROCESS	18	0.550995	1.56751	0.0329218	0.255653
GO_AMMONIUM_ION_METABOLIC_PROCESS	34	0.45446	1.56011	0.0251572	0.264095
GO_AORTIC_VALVE_DEVELOPMENT	23	0.487708	1.55777	0.0268595	0.260742
GO_REGULATION_OF_T_CELL_RECEPTOR_SIGNALING_PATHWAY	26	0.48615	1.55618	0.0355649	0.261234
GO_FORELIMB_MORPHOGENESIS	32	0.459303	1.5544	0.0188285	0.262002
GO_APPENDAGE_DEVELOPMENT	143	0.341062	1.55391	0.00411523	0.260277
GO_RUFFLE_ORGANIZATION	41	0.431236	1.54682	0.0209205	0.268574
GO_ACTIN_CYTOSKELETON_REORGANIZATION	83	0.376346	1.54579	0.0105485	0.268069
GO_REGULATION_OF_MESONEPHROS_DEVELOPMENT	19	0.520182	1.54184	0.0484848	0.273131
GO_HOMOTYPIC_CELL_CELL_ADHESION	53	0.401424	1.54184	0.0147368	0.270554
GO_COLLAGEN_CATABOLIC_PROCESS	32	0.458844	1.53785	0.0335968	0.276288
GO_NEGATIVE_REGULATION_OF_CHONDROCYTE_DIFFERENTIATION	18	0.523568	1.5363	0.0394477	0.276817
GO_MODIFICATION_OF_SYNAPTIC_STRUCTURE	17	0.5359	1.53561	0.0490405	0.275775
GO_ENDOTHELIAL_CELL_APOPTOTIC_PROCESS	35	0.441442	1.53173	0.0233051	0.280908
GO_REGULATION_OF_ACTIN_FILAMENT_ORGANIZATION	211	0.319677	1.52807	0	0.285569
GO_NEGATIVE_REGULATION_OF_CELL_GROWTH	146	0.337517	1.52769	0.00842105	0.283735
GO_UTERUS_DEVELOPMENT	16	0.530285	1.52753	0.0446247	0.281553
GO_STEROL_TRANSPORT	68	0.382648	1.52579	0.0122449	0.282796
GO_SPECIFICATION_OF_ANIMAL_ORGAN_IDENTITY	23	0.476159	1.52377	0.0413223	0.279539
GO_NEGATIVE_REGULATION_OF_NEURON_PROJECTION_DEVELOPMENT	124	0.340027	1.5233	0.00429185	0.278049
GO_DENDRITE_EXTENSION	22	0.49163	1.52308	0.030303	0.276145
GO_RENAL_SYSTEM_VASCULATURE_DEVELOPMENT	20	0.49622	1.5228	0.0355649	0.274453
GO_SINGLE_FERTILIZATION	61	0.394497	1.5211	0.0149573	0.275468
GO_NEGATIVE_REGULATION_OF_CELL_PROJECTION_ORGANIZATION	145	0.333309	1.51963	0	0.276082
GO_REGULATION_OF_CARTILAGE_DEVELOPMENT	57	0.397496	1.51851	0.0125523	0.276008
GO_KERATAN_SULFATE_BIOSYNTHETIC_PROCESS	22	0.490597	1.50967	0.043379	0.288814
GO_REGULATION_OF_RUFFLE_ASSEMBLY	24	0.480456	1.50479	0.0388548	0.296677
GO_POSITIVE_REGULATION_OF_NEUROLOGICAL_SYSTEM_PROCESS	40	0.416528	1.50468	0.0285132	0.294589
GO_METANEPHROS_MORPHOGENESIS	22	0.484362	1.5001	0.0468432	0.301849
GO_APOPTOTIC_CELL_CLEARANCE	29	0.448265	1.49625	0.0399113	0.307822
GO_ACTIN_FILAMENT_DEPOLYMERIZATION	46	0.408034	1.49092	0.0323974	0.314091
GO_NEGATIVE_REGULATION_OF_JNK_CASCADE	32	0.440044	1.48928	0.0358566	0.314919
GO_NEURON_PROJECTION_GUIDANCE	212	0.308781	1.48607	0	0.319799
GO_RENAL_SYSTEM_DEVELOPMENT	233	0.308221	1.48484	0.00220751	0.31997
GO_ADULT_BEHAVIOR	89	0.36368	1.48476	0.0171674	0.317752
GO_CARTILAGE_DEVELOPMENT_INVOLVED_IN_ENDOCHONDRAL_BONE_MORPHOGENESIS	34	0.427721	1.48234	0.0440252	0.31842
GO_SYNAPTIC_VESICLE_CYCLE	134	0.331893	1.48114	0	0.318889
GO_CENTRAL_NERVOUS_SYSTEM_NEURON_DIFFERENTIATION	117	0.3404	1.48045	0.00860215	0.318187
GO_POSITIVE_REGULATION_OF_PEPTIDYL_SERINE_PHOSPHORYLATION	66	0.373782	1.47785	0.0225873	0.319344
GO_REGULATION_OF_ANTIGEN_RECEPTOR_MEDIATED_SIGNALING_PATHWAY	37	0.417345	1.47347	0.0408602	0.324605
GO_REGULATION_OF_MORPHOGENESIS_OF_A_BRANCHING_STRUCTURE	41	0.405202	1.47273	0.0320641	0.323916
GO_ORGANOPHOSPHATE_CATABOLIC_PROCESS	100	0.34566	1.46985	0.0169851	0.325554
GO_PHOSPHOLIPID_BIOSYNTHETIC_PROCESS	197	0.310285	1.46933	0	0.324532
GO_PLATELET_AGGREGATION	39	0.414966	1.46824	0.0225873	0.322335
GO_EXTRACELLULAR_MATRIX_DISASSEMBLY	53	0.392303	1.4655	0.0379747	0.326138
GO_GLOMERULUS_DEVELOPMENT	42	0.404599	1.46332	0.034749	0.328995
GO_VASCULAR_ENDOTHELIAL_GROWTH_FACTOR_RECEPTOR_SIGNALING_PATHWAY	71	0.361086	1.46255	0.0209205	0.328551
GO_POSITIVE_REGULATION_OF_CYTOSKELETON_ORGANIZATION	183	0.310786	1.46073	0.00642398	0.328116
GO_AUTOPHAGOSOME_ORGANIZATION	88	0.346587	1.45962	0.0231214	0.328534
GO_OSTEOCLAST_DIFFERENTIATION	62	0.367867	1.45869	0.0169492	0.328442
GO_ACTIN_POLYMERIZATION_OR_DEPOLYMERIZATION	167	0.312947	1.45721	0.00662252	0.329646
GO_RUFFLE_ASSEMBLY	34	0.424964	1.45511	0.0455487	0.330179
GO_FERTILIZATION	79	0.354241	1.45404	0.025	0.330237
GO_POSITIVE_REGULATION_OF_PHOSPHATIDYLINOSITOL_3_KINASE_SIGNALING	59	0.378508	1.45014	0.0322581	0.332287
GO_GLYCEROPHOSPHOLIPID_METABOLIC_PROCESS	134	0.324386	1.44915	0.0121457	0.33235
GO_TISSUE_MIGRATION	233	0.298103	1.44731	0.00436681	0.33444
GO_MEMBRANE_BIOGENESIS	33	0.426315	1.44687	0.0426829	0.333477
GO_UROGENITAL_SYSTEM_DEVELOPMENT	260	0.291869	1.44336	0.00442478	0.335065
GO_MORPHOGENESIS_OF_A_BRANCHING_STRUCTURE	152	0.317561	1.44328	0.00833333	0.333308
GO_MICROTUBULE_BUNDLE_FORMATION	56	0.374398	1.43871	0.0402542	0.341346
GO_ENDOCHONDRAL_BONE_MORPHOGENESIS	55	0.37173	1.43792	0.0429185	0.341105
GO_REGULATION_OF_CELL_SHAPE	112	0.329871	1.43784	0.0214133	0.339253
GO_REGULATION_OF_PHOSPHOLIPID_METABOLIC_PROCESS	50	0.382149	1.43744	0.0413386	0.338092
GO_MYELOID_LEUKOCYTE_MEDIATED_IMMUNITY	381	0.278505	1.4365	0	0.338075
GO_POSITIVE_REGULATION_OF_SUPRAMOLECULAR_FIBER_ORGANIZATION	165	0.314653	1.43375	0.00680272	0.342134
GO_REGULATION_OF_SYNAPTIC_VESICLE_CYCLE	82	0.348915	1.43344	0.0349345	0.340813
GO_NEGATIVE_REGULATION_OF_GROWTH	197	0.302268	1.43337	0.00863931	0.33909
GO_REGULATION_OF_ACTIN_FILAMENT_BASED_PROCESS	308	0.288383	1.42882	0.00680272	0.345224
GO_INTRACILIARY_TRANSPORT	49	0.378717	1.42872	0.0473251	0.34356
GO_CHONDROCYTE_DIFFERENTIATION	97	0.335515	1.42823	0.0232068	0.340957
GO_LOCALIZATION_WITHIN_MEMBRANE	117	0.321465	1.42633	0.0112108	0.34316
GO_NEGATIVE_REGULATION_OF_PROTEIN_POLYMERIZATION	58	0.370384	1.42569	0.0334821	0.342723
GO_NEGATIVE_REGULATION_OF_EPITHELIAL_CELL_PROLIFERATION	97	0.334009	1.42469	0.0217391	0.341409
GO_NEGATIVE_REGULATION_OF_AXONOGENESIS	56	0.365975	1.42281	0.0414079	0.341925
GO_RETROGRADE_VESICLE_MEDIATED_TRANSPORT_GOLGI_TO_ENDOPLASMIC_RETICULUM	80	0.350178	1.42066	0.0298851	0.343227
GO_LEARNING	100	0.328897	1.42007	0.0284464	0.342649
GO_XENOBIOTIC_METABOLIC_PROCESS	49	0.387799	1.41766	0.0411523	0.340924
GO_ALCOHOL_METABOLIC_PROCESS	157	0.307602	1.40866	0.0113122	0.351874
GO_POSITIVE_REGULATION_OF_ACTIN_FILAMENT_POLYMERIZATION	79	0.339639	1.40849	0.0365591	0.350521
GO_LIPOPROTEIN_BIOSYNTHETIC_PROCESS	79	0.346254	1.40472	0.0286299	0.353492
GO_REGULATION_OF_BMP_SIGNALING_PATHWAY	67	0.350383	1.40448	0.0471311	0.352258
GO_ENDOCRINE_SYSTEM_DEVELOPMENT	76	0.347766	1.40264	0.0308008	0.352767
GO_POSITIVE_REGULATION_OF_ENDOTHELIAL_CELL_MIGRATION	84	0.342823	1.39854	0.0213675	0.353154
GO_STEROL_METABOLIC_PROCESS	62	0.352755	1.39637	0.0468432	0.352879
GO_POSITIVE_REGULATION_OF_PROTEIN_KINASE_B_SIGNALING	104	0.328421	1.39487	0.0268595	0.351313
GO_METANEPHROS_DEVELOPMENT	62	0.356876	1.3932	0.0320513	0.350164
GO_GLYCEROLIPID_METABOLIC_PROCESS	173	0.301877	1.39158	0.0151844	0.351948
GO_POSITIVE_REGULATION_OF_CELL_ADHESION	264	0.283018	1.39026	0.00221239	0.353355
GO_REGULATION_OF_CELLULAR_COMPONENT_SIZE	301	0.275331	1.3865	0.00400802	0.354012
GO_MYELOID_LEUKOCYTE_ACTIVATION	421	0.26883	1.3842	0	0.357685
GO_NEGATIVE_REGULATION_OF_NEURON_DIFFERENTIATION	168	0.300558	1.38277	0.0232068	0.359326
GO_ORGANOPHOSPHATE_METABOLIC_PROCESS	406	0.267746	1.37636	0	0.362956
GO_REGULATION_OF_TRANS_SYNAPTIC_SIGNALING	300	0.278358	1.37218	0.0021692	0.364829
GO_LEUKOCYTE_MEDIATED_IMMUNITY	492	0.262593	1.36898	0	0.367615
GO_BONE_DEVELOPMENT	164	0.293015	1.36536	0.0198676	0.371091
GO_REGULATION_OF_SUPRAMOLECULAR_FIBER_ORGANIZATION	285	0.274953	1.36392	0.0173913	0.369823
GO_REGULATION_OF_PHOSPHATIDYLINOSITOL_3_KINASE_SIGNALING	87	0.325433	1.36314	0.0368098	0.370148
GO_MONOCARBOXYLIC_ACID_TRANSPORT	93	0.32832	1.36114	0.0414938	0.373493
GO_POSITIVE_REGULATION_OF_ERK1_AND_ERK2_CASCADE	102	0.315518	1.35996	0.0488798	0.374812
GO_REGULATION_OF_VASCULATURE_DEVELOPMENT	233	0.28045	1.35756	0.00614754	0.377524
GO_SYNAPTIC_SIGNALING	435	0.262233	1.35135	0.00239234	0.3831
GO_ACTIN_FILAMENT_POLYMERIZATION	142	0.298642	1.34762	0.0302376	0.384284
GO_AXON_EXTENSION	99	0.317801	1.34495	0.0414938	0.389102
GO_REGULATION_OF_EPITHELIAL_CELL_MIGRATION	180	0.289454	1.34015	0.0234542	0.391616
GO_REGULATION_OF_PEPTIDYL_SERINE_PHOSPHORYLATION	96	0.316105	1.33699	0.0383747	0.395157
GO_ORGANIC_HYDROXY_COMPOUND_METABOLIC_PROCESS	313	0.269661	1.33492	0.0176991	0.397194
GO_CELL_ACTIVATION_INVOLVED_IN_IMMUNE_RESPONSE	457	0.255116	1.33172	0.00666667	0.399104
GO_PEPTIDYL_TYROSINE_MODIFICATION	249	0.271202	1.3265	0.0206612	0.407146
GO_ADHERENS_JUNCTION_ORGANIZATION	124	0.301168	1.3254	0.0386965	0.405792
GO_DEVELOPMENTAL_GROWTH_INVOLVED_IN_MORPHOGENESIS	185	0.280999	1.31998	0.0348361	0.414628
GO_VESICLE_LOCALIZATION	242	0.271454	1.31759	0.0107296	0.414693
GO_TISSUE_HOMEOSTASIS	132	0.295392	1.31618	0.0365112	0.41251
GO_LOCOMOTORY_BEHAVIOR	121	0.2948	1.30596	0.0485232	0.427571
GO_NEGATIVE_REGULATION_OF_CYTOKINE_PRODUCTION	170	0.280334	1.3042	0.0226804	0.426442
GO_LEUKOCYTE_PROLIFERATION	156	0.280541	1.30139	0.0421053	0.427897
GO_TAXIS	408	0.255847	1.30115	0.00426439	0.42714
GO_SKELETAL_SYSTEM_MORPHOGENESIS	186	0.277125	1.29952	0.0252632	0.429873
GO_NEGATIVE_REGULATION_OF_PROTEIN_COMPLEX_ASSEMBLY	108	0.297766	1.29932	0.0473118	0.428969
GO_RECEPTOR_METABOLIC_PROCESS	148	0.288883	1.29891	0.0460251	0.428662
GO_SKELETAL_SYSTEM_DEVELOPMENT	406	0.247355	1.28072	0.0197802	0.449818
GO_REGULATION_OF_ANATOMICAL_STRUCTURE_SIZE	371	0.250798	1.27709	0.0212766	0.448554
GO_ACTIN_FILAMENT_ORGANIZATION	325	0.25507	1.27073	0.0233051	0.450367
GO_REGULATION_OF_CYTOSKELETON_ORGANIZATION	441	0.244504	1.26649	0.0257009	0.453589
GO_AMEBOIDAL_TYPE_CELL_MIGRATION	310	0.253347	1.26093	0.0271967	0.465398
GO_EMBRYONIC_MORPHOGENESIS	432	0.244945	1.25987	0.0238663	0.463046
GO_AXON_DEVELOPMENT	398	0.242717	1.24662	0.0215517	0.479794
GO_LIPID_LOCALIZATION	251	0.255588	1.24089	0.0360169	0.484737
GO_LIPID_BIOSYNTHETIC_PROCESS	489	0.236004	1.23694	0.0283224	0.484379
GO_REGULATION_OF_VESICLE_MEDIATED_TRANSPORT	370	0.242328	1.23641	0.0294118	0.483365
GO_REGULATION_OF_NEURON_PROJECTION_DEVELOPMENT	394	0.23932	1.22636	0.0248869	0.492051
GO_BEHAVIOR	381	0.237324	1.20871	0.032967	0.505692
GO_REGULATION_OF_CELL_ADHESION	466	0.232092	1.20653	0.0422535	0.508254
GO_MORPHOGENESIS_OF_AN_EPITHELIUM	418	0.231555	1.19393	0.0421286	0.516438
GO_REGULATION_OF_PROTEIN_SERINE_THREONINE_KINASE_ACTIVITY	407	-0.233063	-1.1923	0.0483871	0.41148
GO_POSITIVE_REGULATION_OF_TRANSFERASE_ACTIVITY	500	-0.236929	-1.22219	0.0260708	0.374244
GO_RESPONSE_TO_RADIATION	339	-0.246903	-1.23133	0.0430528	0.367051
GO_RESPONSE_TO_EXTRACELLULAR_STIMULUS	380	-0.244881	-1.23142	0.0336449	0.367281
GO_NEGATIVE_REGULATION_OF_PHOSPHORUS_METABOLIC_PROCESS	438	-0.241284	-1.23433	0.0185185	0.365419
GO_ANATOMICAL_STRUCTURE_HOMEOSTASIS	315	-0.250605	-1.23615	0.043152	0.364057
GO_MAINTENANCE_OF_LOCATION	242	-0.260919	-1.2432	0.0445736	0.355528
GO_POSITIVE_REGULATION_OF_GTPASE_ACTIVITY	297	-0.2561	-1.24511	0.0338346	0.352506
GO_REGULATION_OF_CELL_CYCLE_G2_M_PHASE_TRANSITION	199	-0.26515	-1.25153	0.0492424	0.342891
GO_CELL_CYCLE_G2_M_PHASE_TRANSITION	250	-0.261574	-1.2553	0.0366492	0.339042
GO_ENERGY_DERIVATION_BY_OXIDATION_OF_ORGANIC_COMPOUNDS	248	-0.264089	-1.25871	0.0356473	0.336696
GO_RHO_PROTEIN_SIGNAL_TRANSDUCTION	155	-0.277223	-1.26064	0.0460653	0.334574
GO_NEGATIVE_REGULATION_OF_MITOTIC_CELL_CYCLE	284	-0.256917	-1.26499	0.0294659	0.330204
GO_POSITIVE_REGULATION_OF_KINASE_ACTIVITY	431	-0.248929	-1.27533	0.019305	0.316755
GO_NEGATIVE_REGULATION_OF_PHOSPHORYLATION	358	-0.254793	-1.27663	0.0235935	0.316056
GO_REGULATION_OF_HEMOPOIESIS	333	-0.255253	-1.27704	0.0238532	0.316235
GO_CELLULAR_RESPONSE_TO_EXTERNAL_STIMULUS	270	-0.262693	-1.27812	0.0201835	0.316773
GO_CELLULAR_RESPONSE_TO_OXYGEN_LEVELS	193	-0.273437	-1.28287	0.032316	0.310802
GO_COVALENT_CHROMATIN_MODIFICATION	408	-0.252457	-1.28462	0.0163339	0.309906
GO_RESPONSE_TO_STARVATION	159	-0.281732	-1.28587	0.0449438	0.309816
GO_CELLULAR_CHEMICAL_HOMEOSTASIS	492	-0.24969	-1.29105	0.00573614	0.304413
GO_WOUND_HEALING	373	-0.256893	-1.29613	0.0106195	0.298353
GO_REGULATION_OF_PROTEASOMAL_PROTEIN_CATABOLIC_PROCESS	166	-0.282933	-1.29742	0.0288462	0.297704
GO_CELLULAR_RESPONSE_TO_LIPID	410	-0.257275	-1.29789	0.0145719	0.297726
GO_PROTEIN_MODIFICATION_BY_SMALL_PROTEIN_REMOVAL	254	-0.267721	-1.30062	0.0187266	0.295941
GO_RESPONSE_TO_WOUNDING	450	-0.254766	-1.30395	0.0170132	0.293327
GO_DIVALENT_INORGANIC_CATION_HOMEOSTASIS	282	-0.264939	-1.30462	0.0174419	0.292996
GO_ORGAN_GROWTH	137	-0.293057	-1.30788	0.0451977	0.289824
GO_REGULATION_OF_TRANSMEMBRANE_TRANSPORT	335	-0.264792	-1.30934	0.0127042	0.289108
GO_RESPONSE_TO_PEPTIDE	371	-0.263272	-1.312	0.00524476	0.285235
GO_NEGATIVE_REGULATION_OF_CELL_CYCLE_PHASE_TRANSITION	225	-0.275574	-1.3123	0.0295203	0.28559
GO_NEGATIVE_REGULATION_OF_APOPTOTIC_SIGNALING_PATHWAY	181	-0.282777	-1.31309	0.0291829	0.285596
GO_MUSCLE_CELL_PROLIFERATION	154	-0.293975	-1.31616	0.0348361	0.282985
GO_CELLULAR_RESPONSE_TO_CARBOHYDRATE_STIMULUS	108	-0.304207	-1.31876	0.0433962	0.281143
GO_REGULATION_OF_CELL_CYCLE_G1_S_PHASE_TRANSITION	149	-0.292875	-1.32005	0.033101	0.279364
GO_RESPONSE_TO_TOPOLOGICALLY_INCORRECT_PROTEIN	176	-0.28501	-1.32133	0.026616	0.277602
GO_REGULATION_OF_GENE_EXPRESSION_EPIGENETIC	311	-0.266743	-1.32462	0.0093985	0.274707
GO_OSSIFICATION	293	-0.269443	-1.32487	0.0188324	0.276089
GO_POSITIVE_REGULATION_OF_DNA_METABOLIC_PROCESS	141	-0.299319	-1.32531	0.0376648	0.27579
GO_REGULATION_OF_GTPASE_ACTIVITY	358	-0.262894	-1.3261	0.00378788	0.275755
GO_ORGANELLE_FISSION	366	-0.266582	-1.33246	0.00382409	0.266834
GO_CELLULAR_RESPONSE_TO_TOPOLOGICALLY_INCORRECT_PROTEIN	140	-0.295621	-1.33275	0.0295203	0.266819
GO_BIOMINERAL_TISSUE_DEVELOPMENT	103	-0.318215	-1.33505	0.0457256	0.264448
GO_MITOTIC_CELL_CYCLE_CHECKPOINT	157	-0.290974	-1.33608	0.035503	0.264011
GO_CHROMATIN_REMODELING	150	-0.294813	-1.33752	0.0263653	0.262562
GO_GENE_SILENCING_BY_RNA	174	-0.291552	-1.33886	0.0317164	0.260783
GO_RESPONSE_TO_ANTIBIOTIC	225	-0.281184	-1.33913	0.0150094	0.260748
GO_REGULATION_OF_ION_TRANSMEMBRANE_TRANSPORT	277	-0.276136	-1.34016	0.0202952	0.259884
GO_NEGATIVE_REGULATION_OF_TRANSMEMBRANE_TRANSPORT	85	-0.325899	-1.34121	0.0417457	0.260293
GO_MICROTUBULE_CYTOSKELETON_ORGANIZATION_INVOLVED_IN_MITOSIS	118	-0.308297	-1.34216	0.0377359	0.260479
GO_CELLULAR_RESPONSE_TO_HEAT	113	-0.310827	-1.34227	0.0321361	0.260739
GO_SMOOTH_MUSCLE_CELL_PROLIFERATION	107	-0.314374	-1.34249	0.0491493	0.260855
GO_CELLULAR_RESPONSE_TO_NITROGEN_COMPOUND	460	-0.262542	-1.34447	0.00375235	0.258122
GO_REGULATION_OF_METAL_ION_TRANSPORT	244	-0.282334	-1.34637	0.0103806	0.25548
GO_MULTICELLULAR_ORGANISMAL_SIGNALING	118	-0.309606	-1.35122	0.027881	0.249999
GO_GLIOGENESIS	200	-0.287106	-1.35176	0.0212766	0.249599
GO_REGULATION_OF_ION_TRANSPORT	384	-0.268847	-1.35624	0.00184162	0.244381
GO_MESENCHYME_DEVELOPMENT	204	-0.291192	-1.35966	0.0166359	0.241732
GO_CELLULAR_RESPONSE_TO_DRUG	264	-0.281134	-1.3603	0.0183824	0.241166
GO_RESPONSE_TO_ENDOPLASMIC_RETICULUM_STRESS	248	-0.281289	-1.36134	0.00965251	0.240358
GO_RESPONSE_TO_TEMPERATURE_STIMULUS	193	-0.289027	-1.3616	0.0228471	0.240462
GO_REGULATION_OF_CATION_TRANSMEMBRANE_TRANSPORT	216	-0.289295	-1.36546	0.0147059	0.236074
GO_TEMPERATURE_HOMEOSTASIS	125	-0.309797	-1.36571	0.0377359	0.236117
GO_RNA_3_END_PROCESSING	132	-0.304635	-1.36861	0.0282486	0.233965
GO_MICROTUBULE_CYTOSKELETON_ORGANIZATION	454	-0.266807	-1.36993	0	0.232368
GO_REGULATION_OF_CARBOHYDRATE_BIOSYNTHETIC_PROCESS	73	-0.34158	-1.37138	0.0409683	0.231063
GO_EPIDERMAL_GROWTH_FACTOR_RECEPTOR_SIGNALING_PATHWAY	98	-0.326497	-1.37291	0.0276134	0.230099
GO_POSITIVE_REGULATION_OF_NEURON_DEATH	73	-0.3435	-1.37451	0.0438931	0.228155
GO_NEGATIVE_REGULATION_OF_MAPK_CASCADE	137	-0.30921	-1.38083	0.0181488	0.222369
GO_REGULATION_OF_MYELOID_CELL_DIFFERENTIATION	183	-0.296355	-1.38169	0.010929	0.221552
GO_ADENYLATE_CYCLASE_ACTIVATING_G_PROTEIN_COUPLED_RECEPTOR_SIGNALING_PATHWAY	64	-0.351333	-1.38298	0.0493601	0.22009
GO_REGULATION_OF_CELL_CYCLE_ARREST	93	-0.329101	-1.38323	0.038817	0.220077
GO_REGULATION_OF_CELL_CYCLE_PHASE_TRANSITION	403	-0.272897	-1.38339	0.00187617	0.220273
GO_PEPTIDYL_LYSINE_METHYLATION	113	-0.315991	-1.38372	0.0328467	0.220656
GO_ORGANIC_ACID_TRANSMEMBRANE_TRANSPORT	92	-0.330366	-1.38432	0.0291439	0.220238
GO_REGULATION_OF_SMALL_GTPASE_MEDIATED_SIGNAL_TRANSDUCTION	267	-0.284978	-1.38661	0.0037594	0.219205
GO_CELLULAR_RESPONSE_TO_XENOBIOTIC_STIMULUS	93	-0.328977	-1.38904	0.0362976	0.216555
GO_POSITIVE_REGULATION_OF_RESPONSE_TO_DNA_DAMAGE_STIMULUS	91	-0.33312	-1.38985	0.0359848	0.21627
GO_FEMALE_GAMETE_GENERATION	86	-0.337078	-1.39014	0.0363985	0.216313
GO_AMINO_ACID_TRANSPORT	89	-0.332708	-1.3917	0.0371057	0.214582
GO_CARDIAC_MUSCLE_CELL_CONTRACTION	51	-0.373757	-1.39178	0.0383142	0.214867
GO_REGENERATION	145	-0.307163	-1.3939	0.0180361	0.212252
GO_NEGATIVE_REGULATION_OF_PROTEOLYSIS_INVOLVED_IN_CELLULAR_PROTEIN_CATABOLIC_PROCESS	61	-0.359948	-1.39423	0.0376238	0.212162
GO_POSITIVE_REGULATION_OF_CELLULAR_AMIDE_METABOLIC_PROCESS	123	-0.319036	-1.39481	0.0152964	0.212581
GO_POSITIVE_REGULATION_OF_NERVOUS_SYSTEM_DEVELOPMENT	399	-0.276369	-1.39594	0.00364299	0.211717
GO_RESPONSE_TO_PEPTIDE_HORMONE	311	-0.283178	-1.39775	0.00917431	0.209655
GO_PLACENTA_DEVELOPMENT	115	-0.323009	-1.40163	0.0181818	0.20691
GO_REGULATION_OF_CATION_CHANNEL_ACTIVITY	110	-0.330718	-1.40188	0.0176125	0.207381
GO_REGULATION_OF_TRANSCRIPTION_FROM_RNA_POLYMERASE_II_PROMOTER_IN_RESPONSE_TO_HYPOXIA	72	-0.351165	-1.40219	0.0276134	0.207747
GO_RESPONSE_TO_METAL_ION	252	-0.288778	-1.40255	0.00177305	0.20767
GO_RNA_PHOSPHODIESTER_BOND_HYDROLYSIS	121	-0.324218	-1.405	0.0225564	0.2052
GO_POSITIVE_REGULATION_OF_COLD_INDUCED_THERMOGENESIS	68	-0.354293	-1.40623	0.0473373	0.204843
GO_NEGATIVE_REGULATION_OF_HEMOPOIESIS	105	-0.330572	-1.40724	0.0173077	0.204317
GO_INTRINSIC_APOPTOTIC_SIGNALING_PATHWAY_IN_RESPONSE_TO_DNA_DAMAGE	91	-0.340701	-1.40739	0.0294695	0.204507
GO_REGULATION_OF_LEUKOCYTE_CHEMOTAXIS	65	-0.359699	-1.4074	0.0320641	0.2049
GO_INTERSTRAND_CROSS_LINK_REPAIR	50	-0.371729	-1.40824	0.0451866	0.204107
GO_REGULATION_OF_HISTONE_METHYLATION	57	-0.369171	-1.40838	0.0431373	0.204321
GO_CELLULAR_RESPONSE_TO_HORMONE_STIMULUS	494	-0.271879	-1.40878	0	0.204119
GO_DNA_BIOSYNTHETIC_PROCESS	169	-0.307266	-1.40901	0.0157791	0.204213
GO_SIGNAL_TRANSDUCTION_INVOLVED_IN_CELL_CYCLE_CHECKPOINT	70	-0.352191	-1.40967	0.0348162	0.204174
GO_RESPONSE_TO_INORGANIC_SUBSTANCE	398	-0.279917	-1.4129	0	0.20205
GO_REGULATION_OF_CARBOHYDRATE_METABOLIC_PROCESS	160	-0.311749	-1.41317	0.0198413	0.20212
GO_ALTERNATIVE_MRNA_SPLICING_VIA_SPLICEOSOME	65	-0.360819	-1.41406	0.030303	0.202176
GO_PROTEIN_ACETYLATION	168	-0.306688	-1.4149	0.0171429	0.201488
GO_GLUCAN_METABOLIC_PROCESS	59	-0.367576	-1.41607	0.040153	0.20072
GO_CELLULAR_RESPONSE_TO_EXTRACELLULAR_STIMULUS	217	-0.297942	-1.41684	0.00200803	0.200108
GO_CIRCULATORY_SYSTEM_PROCESS	342	-0.2841	-1.41686	0.00190114	0.200487
GO_ATTACHMENT_OF_SPINDLE_MICROTUBULES_TO_KINETOCHORE	31	-0.416879	-1.41864	0.046371	0.19881
GO_SIGNAL_TRANSDUCTION_IN_RESPONSE_TO_DNA_DAMAGE	123	-0.32144	-1.41941	0.0148976	0.198588
GO_MITOTIC_SISTER_CHROMATID_SEGREGATION	142	-0.32335	-1.42359	0.0141988	0.194606
GO_REGULATION_OF_CELLULAR_KETONE_METABOLIC_PROCESS	108	-0.333852	-1.42642	0.0185185	0.193796
GO_CARBOHYDRATE_HOMEOSTASIS	167	-0.308532	-1.42655	0.00186567	0.194073
GO_NEGATIVE_REGULATION_OF_ION_TRANSMEMBRANE_TRANSPORT	70	-0.355447	-1.42953	0.0333333	0.190719
GO_POSITIVE_REGULATION_OF_CELL_DEVELOPMENT	409	-0.279843	-1.43093	0.00184502	0.189735
GO_POSITIVE_REGULATION_OF_CELL_CYCLE_PHASE_TRANSITION	81	-0.352969	-1.43113	0.0265655	0.189884
GO_NEGATIVE_REGULATION_OF_CELL_CYCLE_PROCESS	300	-0.292271	-1.43173	0	0.189475
GO_SOMITE_DEVELOPMENT	66	-0.364954	-1.43267	0.0263158	0.188711
GO_SMOOTH_MUSCLE_CELL_DIFFERENTIATION	48	-0.383893	-1.43481	0.0358566	0.187265
GO_AMINO_ACID_TRANSMEMBRANE_TRANSPORT	55	-0.37877	-1.43507	0.0461538	0.187358
GO_REGULATION_OF_RAS_PROTEIN_SIGNAL_TRANSDUCTION	183	-0.307445	-1.43518	0.00743494	0.188054
GO_RETINA_DEVELOPMENT_IN_CAMERA_TYPE_EYE	94	-0.340413	-1.4367	0.0277778	0.18661
GO_MEIOTIC_CELL_CYCLE_PROCESS	121	-0.326231	-1.4387	0.0159681	0.184546
GO_NEGATIVE_REGULATION_OF_RNA_CATABOLIC_PROCESS	46	-0.394404	-1.43886	0.047532	0.184797
GO_OVULATION_CYCLE	48	-0.393648	-1.43908	0.040568	0.184961
GO_REGULATION_OF_MUSCLE_HYPERTROPHY	51	-0.379744	-1.44082	0.0275049	0.183447
GO_RESPONSE_TO_NICOTINE	29	-0.443034	-1.44135	0.0467836	0.183206
GO_DNA_TEMPLATED_TRANSCRIPTION_INITIATION	214	-0.302053	-1.44137	0	0.183587
GO_MRNA_3_END_PROCESSING	93	-0.34472	-1.44227	0.024952	0.182881
GO_NEURON_MIGRATION	108	-0.333228	-1.44273	0.0172084	0.182728
GO_L_ALPHA_AMINO_ACID_TRANSMEMBRANE_TRANSPORT	36	-0.408453	-1.44654	0.0479846	0.17895
GO_RESPONSE_TO_KETONE	139	-0.324561	-1.44672	0.011194	0.179107
GO_RESPONSE_TO_CAMP	64	-0.377756	-1.44808	0.0233393	0.177898
GO_MAMMARY_GLAND_MORPHOGENESIS	37	-0.407817	-1.44893	0.0440367	0.177631
GO_ACTION_POTENTIAL	83	-0.352276	-1.44953	0.018	0.177272
GO_REGULATION_OF_SMOOTH_MUSCLE_CONTRACTION	41	-0.407673	-1.45399	0.0354478	0.172528
GO_NEGATIVE_REGULATION_OF_HORMONE_SECRETION	41	-0.400577	-1.45472	0.037037	0.172415
GO_POSITIVE_REGULATION_OF_TRANSCRIPTION_BY_RNA_POLYMERASE_I	21	-0.478077	-1.45493	0.0481481	0.172923
GO_NUCLEAR_CHROMOSOME_SEGREGATION	216	-0.30947	-1.45802	0.00551471	0.169614
GO_REGULATION_OF_DNA_DEPENDENT_DNA_REPLICATION	48	-0.399495	-1.45848	0.0351852	0.16949
GO_NEGATIVE_REGULATION_OF_DNA_RECOMBINATION	38	-0.423269	-1.4594	0.0418327	0.168776
GO_ASPARTATE_FAMILY_AMINO_ACID_CATABOLIC_PROCESS	16	-0.519694	-1.46031	0.0480769	0.168191
GO_RESPONSE_TO_ANESTHETIC	43	-0.399776	-1.46041	0.0425139	0.168482
GO_CELLULAR_RESPONSE_TO_AMINO_ACID_STIMULUS	59	-0.375994	-1.46061	0.0299401	0.168675
GO_ODONTOGENESIS	83	-0.355475	-1.46205	0.0171756	0.167784
GO_NEUROMUSCULAR_JUNCTION_DEVELOPMENT	41	-0.399274	-1.46233	0.0313112	0.167856
GO_NEGATIVE_REGULATION_OF_HISTONE_MODIFICATION	35	-0.430038	-1.46248	0.0392157	0.168083
GO_AMINO_ACID_ACTIVATION	48	-0.39819	-1.46337	0.0369004	0.168243
GO_PEPTIDYL_LYSINE_ACETYLATION	143	-0.328151	-1.46766	0.00609756	0.164257
GO_ATP_DEPENDENT_CHROMATIN_REMODELING	73	-0.365693	-1.46834	0.0186567	0.163889
GO_RRNA_TRANSCRIPTION	30	-0.441907	-1.46912	0.0383142	0.163804
GO_POSTREPLICATION_REPAIR	50	-0.401208	-1.47098	0.028	0.16197
GO_REGULATION_OF_TRANSLATIONAL_INITIATION	68	-0.36959	-1.47135	0.0184805	0.161913
GO_DNA_INTEGRITY_CHECKPOINT	150	-0.326913	-1.47289	0.00188324	0.160485
GO_RESPONSE_TO_PROGESTERONE	31	-0.435413	-1.47353	0.044	0.160221
GO_INTRACELLULAR_ESTROGEN_RECEPTOR_SIGNALING_PATHWAY	46	-0.404547	-1.47467	0.0171756	0.159664
GO_MODULATION_OF_TRANSCRIPTION_IN_OTHER_ORGANISM_INVOLVED_IN_SYMBIOTIC_INTERACTION	22	-0.469832	-1.47515	0.0479846	0.159518
GO_NEGATIVE_REGULATION_OF_CHROMATIN_ORGANIZATION	49	-0.399911	-1.47554	0.0261044	0.159433
GO_RESPONSE_TO_XENOBIOTIC_STIMULUS	166	-0.32223	-1.47599	0.00571429	0.159308
GO_MUSCLE_HYPERTROPHY	74	-0.369602	-1.47612	0.0229008	0.159588
GO_REGULATION_OF_HISTONE_MODIFICATION	120	-0.338261	-1.47669	0.00986193	0.159395
GO_GLYCOLYTIC_PROCESS	87	-0.357473	-1.47682	0.0138067	0.159642
GO_ENERGY_HOMEOSTASIS	28	-0.445967	-1.47752	0.0478012	0.159616
GO_FAT_CELL_DIFFERENTIATION	174	-0.320071	-1.47865	0.00369686	0.15867
GO_POSITIVE_REGULATION_OF_RESPONSE_TO_ENDOPLASMIC_RETICULUM_STRESS	34	-0.430591	-1.48014	0.0479042	0.157371
GO_SISTER_CHROMATID_COHESION	54	-0.393314	-1.4803	0.0208768	0.157612
GO_ERROR_PRONE_TRANSLESION_SYNTHESIS	20	-0.500778	-1.48045	0.0437262	0.157815
GO_POSITIVE_REGULATION_OF_GLIOGENESIS	46	-0.404754	-1.48188	0.0283019	0.157383
GO_FOLIC_ACID_METABOLIC_PROCESS	16	-0.521347	-1.48287	0.0487329	0.156666
GO_RESPONSE_TO_ANTINEOPLASTIC_AGENT	73	-0.370943	-1.4832	0.0175097	0.157071
GO_BODY_FLUID_SECRETION	61	-0.378882	-1.48451	0.0169173	0.15642
GO_INOSITOL_PHOSPHATE_MEDIATED_SIGNALING	46	-0.41065	-1.48577	0.0262097	0.155768
GO_COCHLEA_DEVELOPMENT	30	-0.443122	-1.48693	0.0313112	0.154942
GO_REGULATION_OF_SIGNAL_TRANSDUCTION_BY_P53_CLASS_MEDIATOR	164	-0.326401	-1.48995	0.00567108	0.152451
GO_REGULATION_OF_DNA_TEMPLATED_TRANSCRIPTION_IN_RESPONSE_TO_STRESS	109	-0.351459	-1.49057	0.0113852	0.152159
GO_CELLULAR_RESPONSE_TO_ORGANIC_CYCLIC_COMPOUND	405	-0.295586	-1.49273	0	0.150306
GO_REGULATION_OF_NEUROLOGICAL_SYSTEM_PROCESS	80	-0.367434	-1.49364	0.0178926	0.149773
GO_RESPONSE_TO_ACID_CHEMICAL	245	-0.311789	-1.49391	0.00378788	0.14982
GO_OUTFLOW_TRACT_MORPHOGENESIS	64	-0.381321	-1.49406	0.0233463	0.150069
GO_POST_EMBRYONIC_DEVELOPMENT	74	-0.366925	-1.49427	0.012987	0.150252
GO_MAMMARY_GLAND_DEVELOPMENT	112	-0.345605	-1.49427	0.00992064	0.15065
GO_REGULATION_OF_CALCIUM_ION_TRANSMEMBRANE_TRANSPORT	98	-0.352868	-1.49439	0.0219124	0.150961
GO_REGULATION_OF_BLOOD_CIRCULATION	188	-0.317018	-1.49556	0.0038835	0.150081
GO_POSITIVE_REGULATION_OF_CHROMOSOME_SEGREGATION	28	-0.449543	-1.49632	0.0333988	0.149579
GO_AGING	238	-0.312739	-1.50125	0	0.14476
GO_POTASSIUM_ION_HOMEOSTASIS	16	-0.535371	-1.50178	0.0441459	0.144578
GO_MONOVALENT_INORGANIC_CATION_TRANSPORT	315	-0.303559	-1.5037	0.00178253	0.143008
GO_PEPTIDYL_THREONINE_DEPHOSPHORYLATION	16	-0.526422	-1.50433	0.0494297	0.142721
GO_DNA_METHYLATION	46	-0.407355	-1.50487	0.0235756	0.142575
GO_CHROMOSOME_SEGREGATION	268	-0.310295	-1.50534	0.00197628	0.142486
GO_CELL_CYCLE_CHECKPOINT	204	-0.319891	-1.50539	0	0.142839
GO_DNA_MODIFICATION	82	-0.368987	-1.50608	0.00801603	0.142461
GO_POSITIVE_REGULATION_OF_MUSCLE_TISSUE_DEVELOPMENT	60	-0.394575	-1.50883	0.0255403	0.139973
GO_SISTER_CHROMATID_SEGREGATION	171	-0.328201	-1.50897	0.00208333	0.140263
GO_NUCLEAR_TRANSCRIBED_MRNA_POLY_A_TAIL_SHORTENING	32	-0.445286	-1.5167	0.0360531	0.132973
GO_REGULATION_OF_NEURON_MIGRATION	32	-0.442704	-1.51673	0.0288462	0.133324
GO_REGULATION_OF_POTASSIUM_ION_TRANSMEMBRANE_TRANSPORTER_ACTIVITY	39	-0.431027	-1.51691	0.0298507	0.133543
GO_MEIOTIC_CELL_CYCLE	164	-0.334213	-1.51717	0.00395257	0.133652
GO_REGULATION_OF_CHROMATIN_ORGANIZATION	155	-0.339366	-1.51757	0	0.133596
GO_CELLULAR_CARBOHYDRATE_BIOSYNTHETIC_PROCESS	69	-0.388484	-1.51768	0.0188679	0.133861
GO_RESPONSE_TO_RETINOIC_ACID	74	-0.378375	-1.5181	0.0130354	0.133819
GO_REGULATION_OF_MEGAKARYOCYTE_DIFFERENTIATION	63	-0.386359	-1.51838	0.00576923	0.133906
GO_DNA_METHYLATION_OR_DEMETHYLATION	62	-0.383092	-1.519	0.01	0.133626
GO_CELLULAR_GLUCOSE_HOMEOSTASIS	110	-0.351921	-1.51949	0.0034965	0.133523
GO_SIGNAL_TRANSDUCTION_BY_P53_CLASS_MEDIATOR	246	-0.31453	-1.52006	0	0.133323
GO_RESPONSE_TO_FIBROBLAST_GROWTH_FACTOR	106	-0.358574	-1.52061	0.00560748	0.133142
GO_DNA_STRAND_ELONGATION	20	-0.510114	-1.52109	0.0440613	0.133076
GO_MITOTIC_SISTER_CHROMATID_COHESION	22	-0.491803	-1.52212	0.0402194	0.132322
GO_PROTEIN_TETRAMERIZATION	122	-0.341986	-1.52222	0.00604839	0.132573
GO_MITOTIC_NUCLEAR_DIVISION	250	-0.315251	-1.52256	0.00402414	0.132616
GO_PYRIMIDINE_NUCLEOSIDE_TRIPHOSPHATE_BIOSYNTHETIC_PROCESS	16	-0.534898	-1.52275	0.0454545	0.132808
GO_POSITIVE_REGULATION_OF_G1_S_TRANSITION_OF_MITOTIC_CELL_CYCLE	30	-0.455654	-1.52356	0.0313076	0.132389
GO_ALPHA_AMINO_ACID_BIOSYNTHETIC_PROCESS	52	-0.409749	-1.52409	0.014	0.132244
GO_INACTIVATION_OF_MAPK_ACTIVITY	23	-0.488573	-1.52673	0.0323194	0.130129
GO_REGULATION_OF_ERBB_SIGNALING_PATHWAY	76	-0.371574	-1.52742	0.00589391	0.129753
GO_REGULATION_OF_POSTSYNAPTIC_MEMBRANE_POTENTIAL	77	-0.373994	-1.52759	0.011257	0.129967
GO_RNA_STABILIZATION	37	-0.440238	-1.53038	0.0221328	0.127492
GO_NEGATIVE_REGULATION_OF_NUCLEOBASE_CONTAINING_COMPOUND_METABOLIC_PROCESS	136	-0.343679	-1.53106	0	0.127129
GO_EMBRYONIC_PLACENTA_DEVELOPMENT	67	-0.390665	-1.53158	0.0116505	0.126989
GO_REGULATION_OF_CARBOHYDRATE_CATABOLIC_PROCESS	70	-0.385619	-1.53293	0.0173745	0.125983
GO_REGULATION_OF_NEURAL_PRECURSOR_CELL_PROLIFERATION	57	-0.39331	-1.53345	0.0124777	0.125881
GO_RECOMBINATIONAL_REPAIR	117	-0.352586	-1.53497	0.00379507	0.124877
GO_HISTONE_METHYLATION	121	-0.351712	-1.53543	0.0018018	0.12479
GO_NEGATIVE_REGULATION_OF_MRNA_SPLICING_VIA_SPLICEOSOME	19	-0.52878	-1.53668	0.040293	0.124016
GO_REGULATION_OF_CARDIAC_MUSCLE_CONTRACTION	58	-0.399122	-1.53743	0.0245399	0.123657
GO_NUCLEIC_ACID_PHOSPHODIESTER_BOND_HYDROLYSIS	237	-0.321521	-1.53776	0	0.123699
GO_APOPTOTIC_DNA_FRAGMENTATION	18	-0.524456	-1.53861	0.0318352	0.12325
GO_POSITIVE_REGULATION_OF_TRANSCRIPTION_FROM_RNA_POLYMERASE_II_PROMOTER_IN_RESPONSE_TO_STRESS	24	-0.493458	-1.53901	0.0216535	0.123269
GO_RESPONSE_TO_ISCHEMIA	37	-0.435291	-1.53902	0.0166667	0.123643
GO_CELLULAR_MODIFIED_AMINO_ACID_BIOSYNTHETIC_PROCESS	36	-0.449172	-1.53915	0.0214844	0.123948
GO_HEART_DEVELOPMENT	449	-0.301328	-1.5405	0	0.122978
GO_RESPONSE_TO_INTERLEUKIN_7	30	-0.462216	-1.54122	0.0240741	0.122682
GO_HISTONE_H3_ACETYLATION	52	-0.406399	-1.54252	0.0191939	0.121898
GO_NUCLEAR_TRANSCRIBED_MRNA_CATABOLIC_PROCESS_DEADENYLATION_DEPENDENT_DECAY	70	-0.391649	-1.54306	0.0136452	0.121796
GO_POSITIVE_REGULATION_BY_HOST_OF_VIRAL_TRANSCRIPTION	16	-0.545972	-1.54438	0.0384615	0.120971
GO_POSITIVE_REGULATION_OF_MRNA_CATABOLIC_PROCESS	44	-0.4298	-1.54534	0.019802	0.120498
GO_CELLULAR_RESPONSE_TO_ACID_CHEMICAL	154	-0.337166	-1.5466	0.0037037	0.119675
GO_ERROR_FREE_TRANSLESION_SYNTHESIS	19	-0.51259	-1.54731	0.0290135	0.119463
GO_NEGATIVE_REGULATION_OF_PROTEASOMAL_PROTEIN_CATABOLIC_PROCESS	49	-0.411728	-1.54798	0.0175439	0.119166
GO_MULTI_MULTICELLULAR_ORGANISM_PROCESS	136	-0.349315	-1.54862	0.00190114	0.118976
GO_KINETOCHORE_ASSEMBLY	16	-0.541395	-1.54982	0.0333333	0.118311
GO_INTRINSIC_APOPTOTIC_SIGNALING_PATHWAY_IN_RESPONSE_TO_ENDOPLASMIC_RETICULUM_STRESS	54	-0.416374	-1.55073	0.0130354	0.11777
GO_CELLULAR_RESPONSE_TO_INORGANIC_SUBSTANCE	144	-0.34794	-1.55108	0.00582524	0.117867
GO_REGULATION_OF_GLIOGENESIS	76	-0.379229	-1.55156	0.0094518	0.117782
GO_REGULATION_OF_DNA_METABOLIC_PROCESS	250	-0.320662	-1.55273	0	0.11713
GO_NEGATIVE_REGULATION_OF_ERK1_AND_ERK2_CASCADE	57	-0.407263	-1.55367	0.0114943	0.116725
GO_POSITIVE_REGULATION_OF_MITOTIC_NUCLEAR_DIVISION	41	-0.442654	-1.55465	0.0198413	0.116205
GO_NCRNA_CATABOLIC_PROCESS	28	-0.474373	-1.55661	0.0163934	0.114847
GO_NEGATIVE_REGULATION_OF_DNA_DEPENDENT_DNA_REPLICATION	25	-0.49176	-1.55699	0.0330739	0.114883
GO_LACTATION	39	-0.435068	-1.55731	0.0203666	0.114941
GO_POSITIVE_REGULATION_OF_MITOTIC_CELL_CYCLE	127	-0.356629	-1.55788	0.00368324	0.114933
GO_NUCLEAR_EXPORT	181	-0.331566	-1.55839	0.00181488	0.114865
GO_REGULATION_OF_KERATINOCYTE_DIFFERENTIATION	27	-0.483873	-1.55858	0.0262626	0.115071
GO_PYRIMIDINE_NUCLEOSIDE_MONOPHOSPHATE_BIOSYNTHETIC_PROCESS	15	-0.560105	-1.55924	0.0322581	0.11494
GO_PRE_MIRNA_PROCESSING	15	-0.552509	-1.56203	0.0281125	0.112833
GO_TISSUE_REGENERATION	51	-0.409956	-1.56362	0.0155039	0.11181
GO_KINETOCHORE_ORGANIZATION	21	-0.508297	-1.56571	0.0217822	0.110355
GO_DNA_DEPENDENT_DNA_REPLICATION_MAINTENANCE_OF_FIDELITY	41	-0.439515	-1.56577	0.019084	0.110699
GO_CELLULAR_RESPONSE_TO_STEROID_HORMONE_STIMULUS	195	-0.337309	-1.56763	0.00196078	0.109353
GO_RESPONSE_TO_STEROID_HORMONE	278	-0.322407	-1.57071	0	0.10692
GO_PROTEIN_LOCALIZATION_TO_MICROTUBULE_ORGANIZING_CENTER	30	-0.470133	-1.5722	0.0196078	0.10596
GO_TERMINATION_OF_RNA_POLYMERASE_II_TRANSCRIPTION	34	-0.464874	-1.57233	0.0230326	0.106222
GO_NEGATIVE_REGULATION_OF_MEGAKARYOCYTE_DIFFERENTIATION	15	-0.56981	-1.57553	0.0190476	0.104006
GO_REGULATION_OF_LIPID_CATABOLIC_PROCESS	33	-0.464462	-1.57584	0.0153846	0.104104
GO_PEPTIDYL_LYSINE_MODIFICATION	342	-0.315922	-1.57652	0	0.103886
GO_L_AMINO_ACID_TRANSPORT	43	-0.431141	-1.57696	0.0173745	0.10388
GO_RNA_SPLICING	400	-0.310821	-1.57807	0	0.103119
GO_REGULATION_OF_SYNCYTIUM_FORMATION_BY_PLASMA_MEMBRANE_FUSION	18	-0.536553	-1.57965	0.0359168	0.102144
GO_REGULATION_OF_RELEASE_OF_SEQUESTERED_CALCIUM_ION_INTO_CYTOSOL	55	-0.418607	-1.58013	0.00793651	0.102107
GO_NEGATIVE_REGULATION_OF_NUCLEAR_DIVISION	51	-0.419087	-1.5803	0.0118577	0.102337
GO_TRANSLESION_SYNTHESIS	40	-0.448871	-1.58032	0.0155039	0.102681
GO_SERINE_FAMILY_AMINO_ACID_METABOLIC_PROCESS	28	-0.485598	-1.58068	0.0246212	0.102736
GO_BRANCHING_INVOLVED_IN_MAMMARY_GLAND_DUCT_MORPHOGENESIS	21	-0.516452	-1.58107	0.0141988	0.102793
GO_NEGATIVE_REGULATION_OF_RNA_SPLICING	24	-0.504145	-1.58148	0.0247619	0.102779
GO_POSITIVE_REGULATION_OF_BIOMINERAL_TISSUE_DEVELOPMENT	31	-0.466096	-1.58149	0.0140281	0.103146
GO_POTASSIUM_ION_IMPORT_ACROSS_PLASMA_MEMBRANE	25	-0.500873	-1.58227	0.0304878	0.102906
GO_REGULATION_OF_POTASSIUM_ION_TRANSPORT	62	-0.407752	-1.58319	0.0116279	0.102476
GO_DNA_REPLICATION_CHECKPOINT	15	-0.565323	-1.58355	0.0304878	0.102563
GO_ENERGY_RESERVE_METABOLIC_PROCESS	66	-0.401872	-1.58385	0.00194932	0.102714
GO_CYTOPLASMIC_TRANSLATION	91	-0.378228	-1.58482	0.00790514	0.102266
GO_NEGATIVE_REGULATION_OF_DNA_METABOLIC_PROCESS	87	-0.37925	-1.58562	0.00743494	0.101977
GO_REGULATION_OF_DNA_REPLICATION	96	-0.378117	-1.58567	0.0059761	0.102325
GO_POSITIVE_REGULATION_OF_DOUBLE_STRAND_BREAK_REPAIR	30	-0.47147	-1.58583	0.0185529	0.102571
GO_POSITIVE_REGULATION_OF_SMALL_GTPASE_MEDIATED_SIGNAL_TRANSDUCTION	47	-0.431784	-1.58705	0.0118812	0.102043
GO_REGULATION_OF_CALCINEURIN_MEDIATED_SIGNALING	31	-0.478934	-1.58706	0.026	0.102408
GO_REGULATION_OF_MUSCLE_ORGAN_DEVELOPMENT	116	-0.363081	-1.58723	0.00559702	0.102644
GO_HEART_MORPHOGENESIS	201	-0.336136	-1.58828	0	0.102205
GO_REGULATION_OF_DOUBLE_STRAND_BREAK_REPAIR_VIA_HOMOLOGOUS_RECOMBINATION	43	-0.435913	-1.5884	0.0175097	0.102509
GO_RENAL_WATER_HOMEOSTASIS	22	-0.53372	-1.58945	0.0233918	0.102041
GO_REGULATION_OF_FATTY_ACID_BETA_OXIDATION	15	-0.568294	-1.59048	0.0172745	0.101683
GO_SPINDLE_LOCALIZATION	36	-0.456355	-1.59056	0.0235294	0.10202
GO_SECOND_MESSENGER_MEDIATED_SIGNALING	244	-0.330453	-1.59069	0	0.102323
GO_REGULATION_OF_CARDIAC_CONDUCTION	51	-0.421948	-1.59134	0.00784314	0.102139
GO_NUCLEOBASE_CONTAINING_COMPOUND_TRANSPORT	213	-0.336805	-1.59392	0	0.100288
GO_NEGATIVE_REGULATION_OF_MRNA_PROCESSING	28	-0.489706	-1.59708	0.0197628	0.0980514
GO_OSTEOBLAST_DIFFERENTIATION	166	-0.350612	-1.5981	0	0.0974624
GO_CALCIUM_ION_TRANSMEMBRANE_IMPORT_INTO_CYTOSOL	89	-0.388363	-1.60055	0.0114286	0.0959525
GO_RESPONSE_TO_CALCIUM_ION	103	-0.378865	-1.60086	0.00746269	0.0961029
GO_CARDIOCYTE_DIFFERENTIATION	116	-0.371742	-1.60159	0	0.0958891
GO_ANTIMICROBIAL_HUMORAL_IMMUNE_RESPONSE_MEDIATED_BY_ANTIMICROBIAL_PEPTIDE	21	-0.522415	-1.60512	0.0194553	0.093619
GO_REGULATION_OF_CELLULAR_AMIDE_METABOLIC_PROCESS	344	-0.320639	-1.60585	0	0.0933698
GO_EXPORT_ACROSS_PLASMA_MEMBRANE	17	-0.557391	-1.60599	0.0215264	0.0936693
GO_RESPONSE_TO_ORGANOPHOSPHORUS	90	-0.385252	-1.60698	0	0.0932835
GO_REGULATION_OF_CIRCADIAN_RHYTHM	77	-0.394378	-1.60941	0.00754717	0.0918136
GO_POSITIVE_REGULATION_OF_BONE_MINERALIZATION	28	-0.495403	-1.612	0.0157171	0.0900633
GO_POSITIVE_REGULATION_OF_SMALL_MOLECULE_METABOLIC_PROCESS	66	-0.40876	-1.61229	0.00764818	0.0902368
GO_FEMALE_MEIOTIC_NUCLEAR_DIVISION	23	-0.513933	-1.61307	0.0093985	0.0900289
GO_NEGATIVE_REGULATION_OF_GLIOGENESIS	25	-0.500598	-1.61475	0.00816326	0.0891205
GO_POTASSIUM_ION_TRANSPORT	122	-0.367936	-1.61493	0.00369004	0.0893452
GO_MULTI_ORGANISM_LOCALIZATION	66	-0.409104	-1.61532	0.0018797	0.0893034
GO_REGULATION_OF_GENERATION_OF_PRECURSOR_METABOLITES_AND_ENERGY	126	-0.364466	-1.61796	0	0.0876437
GO_CELLULAR_RESPONSE_TO_GLUCAGON_STIMULUS	15	-0.585737	-1.6182	0.0214425	0.0878592
GO_REGULATION_OF_MEMBRANE_POTENTIAL	258	-0.336402	-1.61832	0.00182815	0.0881343
GO_CARDIAC_MUSCLE_TISSUE_DEVELOPMENT	168	-0.349402	-1.61839	0	0.0884364
GO_ANTIMICROBIAL_HUMORAL_RESPONSE	30	-0.489114	-1.61888	0.012963	0.0884376
GO_CALCINEURIN_MEDIATED_SIGNALING	39	-0.445151	-1.6207	0.0152672	0.0874694
GO_POSITIVE_REGULATION_OF_MRNA_SPLICING_VIA_SPLICEOSOME	15	-0.585761	-1.62426	0.0169492	0.0854007
GO_POSITIVE_REGULATION_OF_NUCLEAR_DIVISION	48	-0.441845	-1.62484	0.0093633	0.0853354
GO_RNA_SPLICING_VIA_TRANSESTERIFICATION_REACTIONS	320	-0.328349	-1.62529	0	0.0853835
GO_HISTONE_H4_ACETYLATION	62	-0.414262	-1.62765	0.00801603	0.0839148
GO_REGULATION_OF_SKELETAL_MUSCLE_CELL_DIFFERENTIATION	17	-0.567236	-1.6277	0.0207156	0.0842427
GO_REGULATION_OF_RESPONSE_TO_DNA_DAMAGE_STIMULUS	197	-0.348366	-1.62791	0	0.0844426
GO_PROTEIN_SUMOYLATION	69	-0.406245	-1.62856	0.00572519	0.08433
GO_REGULATION_OF_NUCLEAR_DIVISION	172	-0.355061	-1.62891	0	0.0843948
GO_CELLULAR_RESPONSE_TO_KETONE	74	-0.398982	-1.63027	0	0.0838335
GO_PLACENTA_BLOOD_VESSEL_DEVELOPMENT	28	-0.487391	-1.63199	0.0189036	0.0828371
GO_RNA_DESTABILIZATION	30	-0.49029	-1.63253	0.0166667	0.0827993
GO_REGULATION_OF_CALCIUM_ION_TRANSPORT_INTO_CYTOSOL	66	-0.421058	-1.634	0.00384615	0.0820785
GO_REGULATION_OF_MRNA_3_END_PROCESSING	26	-0.515955	-1.63484	0.00787402	0.0818172
GO_CARDIAC_MUSCLE_CELL_DIFFERENTIATION	93	-0.388108	-1.63588	0.00192308	0.0815969
GO_RESPONSE_TO_ALKALOID	71	-0.409582	-1.63656	0.00194932	0.0814843
GO_REGULATION_OF_SYSTEM_PROCESS	380	-0.326215	-1.63768	0	0.0810797
GO_NON_RECOMBINATIONAL_REPAIR	89	-0.394682	-1.6381	0.00190476	0.0811636
GO_NEGATIVE_REGULATION_OF_MUSCLE_CONTRACTION	22	-0.538837	-1.63857	0.0160321	0.0812278
GO_REGULATION_OF_MUSCLE_ADAPTATION	76	-0.40514	-1.64127	0.00195312	0.0796369
GO_NEGATIVE_REGULATION_OF_DNA_REPLICATION	36	-0.471069	-1.64213	0.00607287	0.0793193
GO_CELLULAR_RESPONSE_TO_DEXAMETHASONE_STIMULUS	25	-0.514461	-1.64335	0.018	0.0789656
GO_CELL_PROLIFERATION_IN_FOREBRAIN	16	-0.577353	-1.64356	0.0294118	0.0792039
GO_MRNA_METABOLIC_PROCESS	485	-0.320786	-1.64578	0	0.0779661
GO_POSITIVE_REGULATION_OF_GLIAL_CELL_DIFFERENTIATION	28	-0.495183	-1.64606	0.006	0.0781485
GO_NEGATIVE_REGULATION_OF_CELLULAR_AMIDE_METABOLIC_PROCESS	132	-0.372333	-1.65062	0.00185874	0.0755206
GO_VIRAL_GENE_EXPRESSION	182	-0.356131	-1.65175	0	0.0751568
GO_REGULATION_OF_FATTY_ACID_OXIDATION	24	-0.529525	-1.65418	0.0155642	0.073937
GO_GLYCOGEN_BIOSYNTHETIC_PROCESS	41	-0.469378	-1.65476	0.004	0.0739588
GO_G0_TO_G1_TRANSITION	42	-0.465931	-1.65538	0.00560748	0.0739751
GO_NCRNA_PROCESSING	361	-0.330228	-1.65789	0	0.0727822
GO_TRANSLATIONAL_INITIATION	181	-0.359849	-1.65807	0	0.0730417
GO_RIBONUCLEOPROTEIN_COMPLEX_SUBUNIT_ORGANIZATION	242	-0.347431	-1.65826	0	0.0732973
GO_CHEMICAL_SYNAPTIC_TRANSMISSION_POSTSYNAPTIC	67	-0.423064	-1.66221	0	0.0711124
GO_OVULATION	15	-0.59531	-1.66227	0.0136452	0.0714419
GO_RNA_SURVEILLANCE	15	-0.604024	-1.66231	0.0261194	0.0717915
GO_MUSCLE_CELL_CELLULAR_HOMEOSTASIS	18	-0.559268	-1.66257	0.0138614	0.0719758
GO_RESPONSE_TO_PURINE_CONTAINING_COMPOUND	103	-0.391264	-1.66274	0	0.072215
GO_POSITIVE_REGULATION_OF_CELL_CYCLE	314	-0.336566	-1.66325	0	0.0722871
GO_REGULATION_OF_SENSORY_PERCEPTION	19	-0.568139	-1.66727	0.0114068	0.0701314
GO_RRNA_CATABOLIC_PROCESS	16	-0.578322	-1.66741	0.016129	0.0704069
GO_REGULATION_OF_GLYCOGEN_METABOLIC_PROCESS	29	-0.514747	-1.66797	0.0121212	0.0704528
GO_NCRNA_METABOLIC_PROCESS	425	-0.328242	-1.67036	0	0.0693111
GO_POSITIVE_REGULATION_OF_NUCLEOBASE_CONTAINING_COMPOUND_METABOLIC_PROCESS	203	-0.357541	-1.67104	0	0.0692444
GO_NEGATIVE_REGULATION_OF_CHROMOSOME_ORGANIZATION	124	-0.38587	-1.67399	0	0.0680297
GO_SEQUESTERING_OF_CALCIUM_ION	89	-0.403485	-1.67407	0	0.068337
GO_LABYRINTHINE_LAYER_DEVELOPMENT	33	-0.483402	-1.67729	0.00785855	0.0665983
GO_HEART_PROCESS	192	-0.361063	-1.67841	0	0.0663382
GO_MISMATCH_REPAIR	30	-0.502912	-1.67903	0.011583	0.0663892
GO_PERK_MEDIATED_UNFOLDED_PROTEIN_RESPONSE	18	-0.576152	-1.68165	0.016129	0.0652341
GO_REGULATION_OF_MRNA_CATABOLIC_PROCESS	177	-0.364757	-1.68208	0	0.0653242
GO_PROTEIN_HETEROTETRAMERIZATION	43	-0.461885	-1.68225	0.0018797	0.0655715
GO_DNA_REPAIR	500	-0.325285	-1.68417	0	0.0647764
GO_NEGATIVE_REGULATION_OF_RESPONSE_TO_DNA_DAMAGE_STIMULUS	75	-0.419274	-1.68531	0	0.0643886
GO_CARDIAC_EPITHELIAL_TO_MESENCHYMAL_TRANSITION	27	-0.52838	-1.68708	0.00588235	0.0636602
GO_NUCLEAR_TRANSCRIBED_MRNA_CATABOLIC_PROCESS	199	-0.361182	-1.68835	0	0.0633851
GO_RESPONSE_TO_DEXAMETHASONE	32	-0.494699	-1.68953	0.00386847	0.0630503
GO_RIBONUCLEOSIDE_MONOPHOSPHATE_BIOSYNTHETIC_PROCESS	30	-0.501712	-1.69049	0.00764818	0.062813
GO_REGULATION_OF_MRNA_SPLICING_VIA_SPLICEOSOME	83	-0.407154	-1.6926	0.00371747	0.0616949
GO_REGULATION_OF_EPIDERMAL_CELL_DIFFERENTIATION	40	-0.479628	-1.6931	0.00757576	0.0617428
GO_PROTEIN_LOCALIZATION_TO_KINETOCHORE	17	-0.587611	-1.69427	0.011583	0.0614876
GO_REGULATION_OF_STRIATED_MUSCLE_CONTRACTION	68	-0.429845	-1.69501	0.0038835	0.0613899
GO_CELL_CYCLE_G1_S_PHASE_TRANSITION	233	-0.354605	-1.69724	0	0.0604
GO_PROTEIN_LOCALIZATION_TO_CHROMOSOME	80	-0.417007	-1.69752	0	0.0605747
GO_CYTOSOLIC_CALCIUM_ION_TRANSPORT	112	-0.397621	-1.69779	0	0.0607657
GO_PROTEIN_LOCALIZATION_TO_CYTOSKELETON	53	-0.450852	-1.69998	0.0039604	0.0599623
GO_NEGATIVE_REGULATION_OF_PROTEIN_ACETYLATION	16	-0.593139	-1.70182	0.0127737	0.0594347
GO_NEGATIVE_REGULATION_OF_PEPTIDYL_THREONINE_PHOSPHORYLATION	16	-0.599915	-1.7055	0.00576923	0.0577035
GO_REGULATION_OF_POLYSACCHARIDE_METABOLIC_PROCESS	36	-0.482532	-1.70678	0.00190114	0.0572962
GO_RHYTHMIC_BEHAVIOR	22	-0.549644	-1.70768	0.00760456	0.0572229
GO_REGULATION_OF_CELL_CYCLE_CHECKPOINT	29	-0.512938	-1.70775	0.0134875	0.0575536
GO_RESPONSE_TO_CAFFEINE	16	-0.604538	-1.70913	0.0115163	0.0571236
GO_REGULATION_OF_DNA_REPAIR	115	-0.390631	-1.70936	0	0.0573723
GO_CHROMOSOME_SEPARATION	80	-0.416958	-1.70981	0	0.057405
GO_REGULATION_OF_NUCLEOBASE_CONTAINING_COMPOUND_METABOLIC_PROCESS	445	-0.335526	-1.71472	0	0.0551539
GO_NUCLEOSIDE_MONOPHOSPHATE_BIOSYNTHETIC_PROCESS	40	-0.481523	-1.71558	0.00396825	0.0550862
GO_REGULATION_OF_CALCIUM_ION_TRANSMEMBRANE_TRANSPORTER_ACTIVITY	60	-0.438704	-1.71748	0	0.0545185
GO_POSITIVE_REGULATION_OF_CELL_CYCLE_PROCESS	233	-0.36058	-1.71917	0	0.053897
GO_RESPONSE_TO_STIMULUS_INVOLVED_IN_REGULATION_OF_MUSCLE_ADAPTATION	15	-0.619538	-1.72281	0.00965251	0.0522528
GO_DOUBLE_STRAND_BREAK_REPAIR	221	-0.361877	-1.72284	0	0.0525635
GO_HISTONE_EXCHANGE	50	-0.461409	-1.72942	0.00197239	0.0495431
GO_CIRCADIAN_RHYTHM	141	-0.387496	-1.72948	0	0.0498403
GO_LABYRINTHINE_LAYER_BLOOD_VESSEL_DEVELOPMENT	18	-0.590082	-1.72967	0.00790514	0.0500892
GO_REGULATION_OF_STRIATED_MUSCLE_CELL_DIFFERENTIATION	78	-0.425987	-1.73027	0.00385356	0.0500289
GO_POSITIVE_REGULATION_OF_GLUCOSE_METABOLIC_PROCESS	20	-0.57526	-1.73378	0.003861	0.0485232
GO_REGULATION_OF_RNA_SPLICING	114	-0.396295	-1.73393	0	0.048798
GO_POSITIVE_REGULATION_OF_RHO_PROTEIN_SIGNAL_TRANSDUCTION	16	-0.616918	-1.73436	0.00582524	0.0489923
GO_MUSCLE_ADAPTATION	97	-0.417566	-1.73615	0.00195312	0.0484588
GO_POSITIVE_REGULATION_OF_CELLULAR_CARBOHYDRATE_METABOLIC_PROCESS	32	-0.517374	-1.73662	0.00591716	0.0485997
GO_DNA_CONFORMATION_CHANGE	252	-0.363077	-1.73818	0	0.0480816
GO_ESTABLISHMENT_OF_RNA_LOCALIZATION	179	-0.37553	-1.73836	0	0.0483709
GO_NEGATIVE_REGULATION_OF_CHROMOSOME_SEGREGATION	41	-0.487235	-1.73879	0	0.0485365
GO_REGULATION_OF_RNA_METABOLIC_PROCESS	193	-0.367623	-1.73944	0	0.0485198
GO_POSITIVE_REGULATION_OF_RNA_METABOLIC_PROCESS	60	-0.45475	-1.73955	0	0.0487867
GO_MAMMARY_GLAND_DUCT_MORPHOGENESIS	27	-0.530695	-1.74083	0.00963391	0.0485107
GO_REGULATION_OF_SKELETAL_MUSCLE_ADAPTATION	15	-0.630498	-1.74089	0.00594059	0.0488302
GO_REGULATION_OF_RESPONSE_TO_ENDOPLASMIC_RETICULUM_STRESS	74	-0.425815	-1.74269	0	0.0483831
GO_RIBOSOMAL_LARGE_SUBUNIT_ASSEMBLY	28	-0.544267	-1.74738	0.00202429	0.0464836
GO_REGULATION_OF_CHROMOSOME_ORGANIZATION	300	-0.357463	-1.75577	0	0.0431293
GO_NUCLEOBASE_BIOSYNTHETIC_PROCESS	19	-0.590637	-1.75641	0.00398406	0.0431552
GO_REGULATION_OF_GLIAL_CELL_DIFFERENTIATION	46	-0.486931	-1.75923	0	0.0422432
GO_ACTOMYOSIN_STRUCTURE_ORGANIZATION	161	-0.384603	-1.76101	0	0.0416487
GO_PROTEIN_DNA_COMPLEX_SUBUNIT_ORGANIZATION	229	-0.367778	-1.7633	0	0.0411472
GO_REGULATION_OF_CHROMOSOME_SEGREGATION	94	-0.428151	-1.76649	0	0.0402101
GO_CARDIAC_MUSCLE_TISSUE_MORPHOGENESIS	53	-0.46577	-1.77072	0.0019685	0.0389543
GO_REGULATION_OF_ENDOPLASMIC_RETICULUM_UNFOLDED_PROTEIN_RESPONSE	24	-0.564595	-1.77209	0.00197628	0.0386957
GO_ER_NUCLEUS_SIGNALING_PATHWAY	43	-0.502169	-1.77388	0	0.0381888
GO_NEGATIVE_REGULATION_OF_METAPHASE_ANAPHASE_TRANSITION_OF_CELL_CYCLE	35	-0.516158	-1.77663	0.0020284	0.0373722
GO_NUCLEOTIDE_EXCISION_REPAIR_DNA_GAP_FILLING	23	-0.577165	-1.77709	0.00582524	0.0375564
GO_ESTABLISHMENT_OF_SPINDLE_ORIENTATION	24	-0.56943	-1.77733	0.00194553	0.0377424
GO_MRNA_EXPORT_FROM_NUCLEUS	101	-0.425554	-1.78219	0	0.0361472
GO_SERINE_FAMILY_AMINO_ACID_BIOSYNTHETIC_PROCESS	17	-0.611281	-1.78278	0.00614754	0.0362058
GO_RIBOSOMAL_SMALL_SUBUNIT_BIOGENESIS	63	-0.464522	-1.78477	0	0.0357987
GO_CELLULAR_RESPONSE_TO_REACTIVE_NITROGEN_SPECIES	15	-0.646167	-1.78842	0.00557621	0.0347267
GO_RIBOSOME_ASSEMBLY	59	-0.466814	-1.78923	0	0.0346699
GO_POSITIVE_REGULATION_OF_MRNA_PROCESSING	24	-0.577524	-1.78959	0.00366972	0.0347845
GO_POSITIVE_REGULATION_OF_GLYCOGEN_METABOLIC_PROCESS	15	-0.643754	-1.79052	0.00585938	0.0348608
GO_CALCIUM_MEDIATED_SIGNALING	128	-0.402473	-1.7913	0	0.0348333
GO_REGULATION_OF_CELLULAR_RESPONSE_TO_HEAT	74	-0.444342	-1.79142	0.00186916	0.0350693
GO_POSITIVE_REGULATION_OF_CARBOHYDRATE_METABOLIC_PROCESS	47	-0.479458	-1.79498	0	0.0340239
GO_TRANSPORT_OF_VIRUS	54	-0.476245	-1.79626	0.0019685	0.0337986
GO_PTERIDINE_CONTAINING_COMPOUND_METABOLIC_PROCESS	22	-0.584059	-1.79787	0.0116732	0.0335276
GO_RNA_EXPORT_FROM_NUCLEUS	127	-0.408122	-1.80247	0	0.0321165
GO_CELLULAR_RESPONSE_TO_CALCIUM_ION	53	-0.477075	-1.80296	0	0.032196
GO_RHYTHMIC_PROCESS	203	-0.38141	-1.8038	0	0.0322043
GO_REGULATION_OF_CARDIAC_MUSCLE_CONTRACTION_BY_CALCIUM_ION_SIGNALING	22	-0.597888	-1.80387	0.00192678	0.0324528
GO_REGULATION_OF_SISTER_CHROMATID_SEGREGATION	76	-0.440499	-1.80568	0	0.0320854
GO_REGULATION_OF_GENE_SILENCING	132	-0.405249	-1.80773	0	0.0316777
GO_CIRCADIAN_REGULATION_OF_GENE_EXPRESSION	50	-0.480629	-1.80805	0.00190476	0.0319278
GO_SCHWANN_CELL_DIFFERENTIATION	30	-0.536357	-1.81038	0.00363636	0.0314896
GO_CHROMATIN_SILENCING_AT_RDNA	33	-0.524626	-1.81356	0.00197628	0.0308139
GO_CARDIAC_MUSCLE_FIBER_DEVELOPMENT	16	-0.629537	-1.81374	0.00403226	0.0310191
GO_ESTABLISHMENT_OF_MITOTIC_SPINDLE_LOCALIZATION	25	-0.572479	-1.81401	0.00374532	0.0312169
GO_POSITIVE_REGULATION_OF_ERBB_SIGNALING_PATHWAY	24	-0.570208	-1.81677	0	0.0305873
GO_MYOBLAST_DIFFERENTIATION	66	-0.462077	-1.81686	0	0.0308645
GO_DNA_SYNTHESIS_INVOLVED_IN_DNA_REPAIR	47	-0.493875	-1.8176	0.00187266	0.0309633
GO_REGULATION_OF_CHROMOSOME_SEPARATION	58	-0.473062	-1.81766	0	0.031273
GO_CELLULAR_RESPONSE_TO_CORTICOSTEROID_STIMULUS	48	-0.495406	-1.82085	0	0.0306545
GO_REGULATION_OF_CALCIUM_MEDIATED_SIGNALING	70	-0.459542	-1.82092	0	0.0309438
GO_REGULATION_OF_MUSCLE_CELL_DIFFERENTIATION	126	-0.410954	-1.82209	0	0.0309053
GO_METAPHASE_ANAPHASE_TRANSITION_OF_CELL_CYCLE	54	-0.475736	-1.8251	0.00191205	0.0302261
GO_RNA_CATABOLIC_PROCESS	360	-0.363152	-1.8254	0	0.0304832
GO_RNA_LOCALIZATION	211	-0.387555	-1.82725	0	0.0302405
GO_PROTEIN_LOCALIZATION_TO_CHROMOSOME_CENTROMERIC_REGION	22	-0.591155	-1.83706	0.00408163	0.0276013
GO_P38MAPK_CASCADE	38	-0.527051	-1.83882	0.0037037	0.027398
GO_CLEAVAGE_INVOLVED_IN_RRNA_PROCESSING	21	-0.610695	-1.84012	0.00772201	0.027331
GO_MATURATION_OF_LSU_RRNA	20	-0.624568	-1.84359	0.00572519	0.026579
GO_NEGATIVE_REGULATION_OF_DNA_REPAIR	33	-0.53337	-1.84384	0.00191571	0.0267088
GO_REGULATION_OF_CARDIAC_MUSCLE_CONTRACTION_BY_REGULATION_OF_THE_RELEASE_OF_SEQUESTERED_CALCIUM_ION	18	-0.623944	-1.84898	0.00393701	0.0254882
GO_REGULATION_OF_MUSCLE_CONTRACTION	117	-0.423625	-1.85006	0	0.0253688
GO_REGULATION_OF_MUSCLE_SYSTEM_PROCESS	180	-0.401355	-1.85519	0	0.0238879
GO_MRNA_TRANSPORT	135	-0.420632	-1.85758	0	0.0236659
GO_POSITIVE_REGULATION_OF_POTASSIUM_ION_TRANSPORT	29	-0.554889	-1.86081	0.00204082	0.0229146
GO_CARDIAC_MYOFIBRIL_ASSEMBLY	21	-0.625841	-1.8693	0.00201207	0.0210048
GO_REGULATION_OF_POSTTRANSCRIPTIONAL_GENE_SILENCING	100	-0.447064	-1.87227	0	0.0204682
GO_TRNA_TRANSPORT	34	-0.547546	-1.87509	0.00394477	0.0200214
GO_REGULATION_OF_OLIGODENDROCYTE_DIFFERENTIATION	25	-0.591213	-1.87595	0.004	0.0201702
GO_RESPONSE_TO_CORTICOSTEROID	109	-0.440808	-1.87599	0	0.0204256
GO_POSITIVE_REGULATION_OF_MUSCLE_CELL_DIFFERENTIATION	71	-0.471069	-1.87626	0	0.0205998
GO_MATURATION_OF_SSU_RRNA	45	-0.517738	-1.88111	0	0.0195698
GO_POSITIVE_REGULATION_OF_RNA_SPLICING	28	-0.564964	-1.88273	0.00191939	0.0192329
GO_REGULATION_OF_MRNA_PROCESSING	119	-0.427974	-1.88535	0	0.0188859
GO_REGULATION_OF_DOUBLE_STRAND_BREAK_REPAIR	73	-0.475926	-1.90192	0	0.0158522
GO_REGULATION_OF_SKELETAL_MUSCLE_TISSUE_DEVELOPMENT	43	-0.523338	-1.90444	0	0.015482
GO_NCRNA_EXPORT_FROM_NUCLEUS	38	-0.548239	-1.91752	0.00184843	0.0130279
GO_NUCLEOSOME_ORGANIZATION	138	-0.429114	-1.92119	0	0.0126112
GO_MATURATION_OF_SSU_RRNA_FROM_TRICISTRONIC_RRNA_TRANSCRIPT_SSU_RRNA_5_8S_RRNA_LSU_RRNA_	35	-0.558612	-1.92719	0.0019802	0.0116494
GO_CARDIAC_MUSCLE_CONTRACTION	99	-0.458995	-1.92865	0	0.0116174
GO_RESPONSE_TO_MUSCLE_STRETCH	18	-0.662308	-1.93135	0.0040404	0.0114323
GO_STRIATED_MUSCLE_ADAPTATION	45	-0.542864	-1.94389	0	0.00994866
GO_TELOMERE_ORGANIZATION	159	-0.425958	-1.94427	0	0.0100292
GO_SYNCYTIUM_FORMATION	36	-0.563076	-1.94948	0	0.00954047
GO_NEGATIVE_REGULATION_OF_RESPONSE_TO_ENDOPLASMIC_RETICULUM_STRESS	39	-0.556739	-1.95227	0	0.00923812
GO_CARDIAC_CELL_DEVELOPMENT	67	-0.497539	-1.95238	0	0.00933003
GO_REGULATION_OF_MYOBLAST_FUSION	15	-0.696844	-1.95243	0.0020284	0.00948051
GO_DNA_PACKAGING	162	-0.425635	-1.96658	0	0.00798718
GO_PROTEIN_KINASE_A_SIGNALING	20	-0.654161	-1.97351	0	0.00746305
GO_NUCLEAR_TRANSCRIBED_MRNA_CATABOLIC_PROCESS_NONSENSE_MEDIATED_DECAY	118	-0.45866	-1.97917	0	0.0070249
GO_MUSCLE_TISSUE_DEVELOPMENT	316	-0.39978	-1.98233	0	0.00684673
GO_SODIUM_ION_HOMEOSTASIS	22	-0.643274	-1.98526	0	0.00676298
GO_RIBONUCLEOPROTEIN_COMPLEX_BIOGENESIS	437	-0.387121	-1.9864	0	0.00673735
GO_CHROMATIN_ASSEMBLY	129	-0.450879	-1.99199	0	0.00635629
GO_SARCOPLASMIC_RETICULUM_CALCIUM_ION_TRANSPORT	30	-0.597122	-1.99633	0	0.00600285
GO_POSITIVE_REGULATION_OF_STRIATED_MUSCLE_CELL_DIFFERENTIATION	44	-0.553312	-2.00389	0	0.00522104
GO_SKELETAL_MUSCLE_TISSUE_REGENERATION	31	-0.601229	-2.00797	0	0.00507552
GO_DNA_DEPENDENT_DNA_REPLICATION	139	-0.446816	-2.0089	0	0.00508535
GO_MYOTUBE_CELL_DEVELOPMENT	29	-0.624028	-2.01589	0	0.00460669
GO_DNA_REPLICATION_INITIATION	34	-0.593086	-2.01758	0	0.00455951
GO_MUSCLE_ORGAN_MORPHOGENESIS	66	-0.515692	-2.02347	0	0.0041952
GO_ACTIN_FILAMENT_BASED_MOVEMENT	109	-0.472589	-2.03498	0	0.00366708
GO_RELEASE_OF_SEQUESTERED_CALCIUM_ION_INTO_CYTOSOL_BY_ENDOPLASMIC_RETICULUM	25	-0.644764	-2.03526	0	0.00372083
GO_ENTRAINMENT_OF_CIRCADIAN_CLOCK	24	-0.63783	-2.04081	0	0.00346843
GO_ENTRAINMENT_OF_CIRCADIAN_CLOCK_BY_PHOTOPERIOD	20	-0.682432	-2.04396	0	0.0034943
GO_PHOTOPERIODISM	21	-0.669745	-2.05063	0.00198807	0.00319959
GO_CHROMATIN_ASSEMBLY_OR_DISASSEMBLY	151	-0.448766	-2.05655	0	0.00289041
GO_RIBOSOMAL_LARGE_SUBUNIT_BIOGENESIS	67	-0.532394	-2.06893	0	0.00228481
GO_RIBOSOME_BIOGENESIS	275	-0.424791	-2.07937	0	0.00205265
GO_CHROMATIN_REMODELING_AT_CENTROMERE	44	-0.565728	-2.07943	0	0.00207557
GO_DNA_REPLICATION	252	-0.43097	-2.08169	0	0.00203948
GO_CELLULAR_COMPONENT_ASSEMBLY_INVOLVED_IN_MORPHOGENESIS	89	-0.496128	-2.08332	0	0.00206345
GO_RRNA_METABOLIC_PROCESS	203	-0.44784	-2.09358	0	0.00183307
GO_REGULATION_OF_RYANODINE_SENSITIVE_CALCIUM_RELEASE_CHANNEL_ACTIVITY	21	-0.690891	-2.09622	0	0.00175341
GO_REGULATION_OF_MYOBLAST_DIFFERENTIATION	40	-0.600109	-2.09694	0	0.00166908
GO_MYOBLAST_FUSION	27	-0.654941	-2.1006	0	0.00161453
GO_REGULATION_OF_TRANSCRIPTION_INVOLVED_IN_G1_S_TRANSITION_OF_MITOTIC_CELL_CYCLE	26	-0.648334	-2.10613	0	0.00155613
GO_TELOMERE_MAINTENANCE_VIA_SEMI_CONSERVATIVE_REPLICATION	28	-0.655001	-2.11884	0	0.00130876
GO_POSITIVE_REGULATION_OF_SKELETAL_MUSCLE_TISSUE_DEVELOPMENT	21	-0.691312	-2.13327	0	0.00108064
GO_ACTIN_MEDIATED_CELL_CONTRACTION	90	-0.516378	-2.14303	0	0.000919435
GO_CENTROMERE_COMPLEX_ASSEMBLY	52	-0.574311	-2.15091	0	0.00078626
GO_DNA_REPLICATION_INDEPENDENT_NUCLEOSOME_ORGANIZATION	52	-0.578931	-2.15911	0	0.000687257
GO_STRIATED_MUSCLE_CELL_DIFFERENTIATION	212	-0.464391	-2.16793	0	0.000667492
GO_MATURATION_OF_5_8S_RRNA_FROM_TRICISTRONIC_RRNA_TRANSCRIPT_SSU_RRNA_5_8S_RRNA_LSU_RRNA_	21	-0.714582	-2.16818	0	0.000694191
GO_SKELETAL_MUSCLE_ORGAN_DEVELOPMENT	141	-0.491805	-2.17159	0	0.000723116
GO_NEUROMUSCULAR_SYNAPTIC_TRANSMISSION	17	-0.74675	-2.17821	0	0.000703402
GO_MUSCLE_SYSTEM_PROCESS	340	-0.438035	-2.18926	0	0.000420408
GO_DNA_REPLICATION_DEPENDENT_NUCLEOSOME_ORGANIZATION	26	-0.671914	-2.19	0	0.000440428
GO_SKELETAL_MUSCLE_ADAPTATION	27	-0.685096	-2.19129	0	0.000404022
GO_NUCLEAR_DNA_REPLICATION	51	-0.584067	-2.19258	0	0.000425286
GO_MUSCLE_CONTRACTION	262	-0.455422	-2.19758	0	0.000383288
GO_MATURATION_OF_5_8S_RRNA	27	-0.665632	-2.19776	0	0.000405834
GO_CELL_CYCLE_DNA_REPLICATION	61	-0.570367	-2.20459	0	0.000358247
GO_MYOFIBRIL_ASSEMBLY	58	-0.586227	-2.21991	0	0.000234712
GO_MUSCLE_CELL_DIFFERENTIATION	278	-0.459779	-2.25218	0	0
GO_REGULATION_OF_MYOTUBE_DIFFERENTIATION	43	-0.624099	-2.30075	0	0
GO_MUSCLE_ORGAN_DEVELOPMENT	326	-0.467625	-2.308	0	0
GO_SARCOMERE_ORGANIZATION	41	-0.644809	-2.30932	0	0
GO_STRIATED_MUSCLE_CONTRACTION	130	-0.523854	-2.333	0	0
GO_POSITIVE_REGULATION_OF_MYOBLAST_DIFFERENTIATION	18	-0.815079	-2.35803	0	0
GO_MYOTUBE_DIFFERENTIATION	76	-0.575124	-2.367	0	0
GO_MUSCLE_FILAMENT_SLIDING	33	-0.702976	-2.37723	0	0
GO_MUSCLE_FIBER_DEVELOPMENT	55	-0.63483	-2.41181	0	0
GO_MUSCLE_CELL_DEVELOPMENT	142	-0.549112	-2.4588	0	0
GO_SKELETAL_MUSCLE_CELL_DIFFERENTIATION	56	-0.654624	-2.50261	0	0
GO_SKELETAL_MUSCLE_CONTRACTION	36	-0.713528	-2.50372	0	0
GO_POSITIVE_REGULATION_OF_MYOTUBE_DIFFERENTIATION	26	-0.784062	-2.51782	0	0
GO_MULTICELLULAR_ORGANISMAL_MOVEMENT	45	-0.689598	-2.54625	0	0
GO_CARDIAC_CHAMBER_DEVELOPMENT	137	-0.284417	-1.26796	0.0501859	0.325825
GO_POSITIVE_REGULATION_OF_LIPID_KINASE_ACTIVITY	26	0.462045	1.48006	0.0502008	0.316813
GO_REPRODUCTIVE_SYSTEM_DEVELOPMENT	317	-0.243483	-1.20556	0.0502901	0.396822
GO_GLYCEROLIPID_BIOSYNTHETIC_PROCESS	180	0.277304	1.28936	0.0505495	0.440242
GO_POSITIVE_REGULATION_OF_VIRAL_TRANSCRIPTION	39	-0.392705	-1.40204	0.0505837	0.207544
GO_REGULATION_OF_EXTRINSIC_APOPTOTIC_SIGNALING_PATHWAY_IN_ABSENCE_OF_LIGAND	33	-0.43563	-1.46292	0.0506567	0.168382
GO_NEGATIVE_REGULATION_OF_NUCLEOCYTOPLASMIC_TRANSPORT	19	0.505422	1.52472	0.050813	0.282481
GO_REGULATION_OF_INTRACELLULAR_ESTROGEN_RECEPTOR_SIGNALING_PATHWAY	32	-0.429117	-1.42555	0.0509165	0.194158
GO_REGULATION_OF_FATTY_ACID_METABOLIC_PROCESS	37	-0.409703	-1.41952	0.0509434	0.198847
GO_REGULATION_OF_EXTENT_OF_CELL_GROWTH	88	0.316952	1.33469	0.0511111	0.396365
GO_SECONDARY_ALCOHOL_METABOLIC_PROCESS	57	0.383074	1.46158	0.0511727	0.328474
GO_INTERLEUKIN_7_MEDIATED_SIGNALING_PATHWAY	21	-0.493605	-1.46095	0.0511883	0.168707
GO_PROTEIN_LOCALIZATION_TO_CHROMATIN	27	-0.441107	-1.43514	0.0512334	0.187701
GO_NEGATIVE_REGULATION_OF_CELLULAR_PROTEIN_LOCALIZATION	96	-0.307379	-1.31338	0.0514286	0.285556
GO_ENDOSOME_ORGANIZATION	71	0.33922	1.37009	0.0515021	0.366455
GO_NEGATIVE_REGULATION_OF_POTASSIUM_ION_TRANSMEMBRANE_TRANSPORT	18	-0.505248	-1.46496	0.0515267	0.166697
GO_ENSHEATHMENT_OF_NEURONS	93	-0.322961	-1.35675	0.0516899	0.244459
GO_SIGNAL_RELEASE_FROM_SYNAPSE	111	0.301196	1.32176	0.0518672	0.411749
GO_REGULATION_OF_BICELLULAR_TIGHT_JUNCTION_ASSEMBLY	17	-0.522194	-1.48729	0.0519231	0.154944
GO_REGULATION_OF_NEURON_PROJECTION_REGENERATION	24	0.463851	1.47098	0.052	0.325357
GO_POSITIVE_REGULATION_OF_MESONEPHROS_DEVELOPMENT	17	0.545521	1.55329	0.0523013	0.258879
GO_POLYSACCHARIDE_BIOSYNTHETIC_PROCESS	64	-0.351725	-1.38637	0.0525292	0.219119
GO_3_UTR_MEDIATED_MRNA_DESTABILIZATION	15	-0.541589	-1.48312	0.0525362	0.156757
GO_REGULATION_OF_POSTSYNAPTIC_MEMBRANE_NEUROTRANSMITTER_RECEPTOR_LEVELS	50	0.383058	1.42355	0.0526316	0.342002
GO_REGULATION_OF_CYTOPLASMIC_TRANSLATION	25	-0.461813	-1.48088	0.0528302	0.157752
GO_MEMBRANE_REPOLARIZATION	33	-0.427734	-1.43345	0.0529301	0.1882
GO_FATTY_ACID_TRANSPORT	59	0.350032	1.35707	0.0530612	0.377222
GO_SYNAPSE_ORGANIZATION	307	-0.246164	-1.2011	0.0531136	0.39912
GO_RESPONSE_TO_HEAT	142	-0.28912	-1.28874	0.0533333	0.307259
GO_NEGATIVE_REGULATION_OF_OSTEOCLAST_DIFFERENTIATION	18	0.531673	1.55865	0.0536779	0.261671
GO_NEURAL_PRECURSOR_CELL_PROLIFERATION	105	-0.309645	-1.3084	0.0537037	0.290271
GO_EXTRACELLULAR_MATRIX_ASSEMBLY	20	-0.494981	-1.4854	0.0541586	0.155747
GO_MIDBODY_ABSCISSION	16	0.548243	1.55901	0.0541667	0.263673
GO_TRANSMEMBRANE_RECEPTOR_PROTEIN_SERINE_THREONINE_KINASE_SIGNALING_PATHWAY	254	-0.253463	-1.22856	0.0542056	0.36922
GO_REGULATION_OF_NUCLEOBASE_CONTAINING_COMPOUND_TRANSPORT	16	-0.52064	-1.48169	0.0543689	0.157187
GO_MAGNESIUM_ION_TRANSPORT	16	0.537505	1.5246	0.0544355	0.280296
GO_NEGATIVE_REGULATION_OF_T_CELL_RECEPTOR_SIGNALING_PATHWAY	15	0.543122	1.51705	0.0549898	0.27668
GO_ERBB_SIGNALING_PATHWAY	116	-0.301215	-1.31485	0.055102	0.284354
GO_BRANCHING_MORPHOGENESIS_OF_AN_EPITHELIAL_TUBE	118	0.296704	1.2966	0.0552017	0.430424
GO_METAL_ION_HOMEOSTASIS	383	-0.244152	-1.21685	0.0554529	0.379163
GO_MRNA_TRANSCRIPTION	20	-0.484018	-1.46275	0.0556586	0.168192
GO_NEGATIVE_REGULATION_OF_BMP_SIGNALING_PATHWAY	36	0.404142	1.41111	0.0556701	0.349979
GO_CLATHRIN_COAT_ASSEMBLY	16	0.544979	1.56092	0.0558882	0.265178
GO_ENDOCYTOSIS	391	0.233388	1.20605	0.055914	0.507246
GO_REGULATION_OF_CALCIUM_ION_IMPORT	21	-0.471533	-1.43017	0.0559846	0.190312
GO_OLIGODENDROCYTE_DIFFERENTIATION	68	-0.338721	-1.33578	0.0559846	0.263687
GO_REGULATION_OF_OSTEOBLAST_DIFFERENTIATION	91	-0.31304	-1.30223	0.0560748	0.29446
GO_RESPONSE_TO_CARBOHYDRATE	167	-0.274282	-1.26017	0.0561798	0.335127
GO_COCHLEA_MORPHOGENESIS	15	-0.526313	-1.46872	0.0563636	0.163868
GO_RESPONSE_TO_MOLECULE_OF_BACTERIAL_ORIGIN	197	-0.272247	-1.26506	0.0568182	0.330521
GO_POSITIVE_REGULATION_OF_P38MAPK_CASCADE	21	-0.467931	-1.45068	0.0569745	0.176157
GO_NEGATIVE_REGULATION_OF_ION_TRANSPORT	100	-0.315352	-1.33278	0.0571992	0.267227
GO_PHOSPHATIDYLINOSITOL_DEPHOSPHORYLATION	22	0.47739	1.47435	0.0572034	0.324929
GO_MATERNAL_PROCESS_INVOLVED_IN_FEMALE_PREGNANCY	43	-0.375757	-1.36293	0.0572597	0.238838
GO_REGULATION_OF_PROTEIN_POLYUBIQUITINATION	21	-0.477883	-1.45486	0.0573123	0.172617
GO_CELLULAR_RESPONSE_TO_ALKALOID	24	-0.463494	-1.44861	0.0574713	0.17763
GO_CALCIUM_ION_TRANSMEMBRANE_TRANSPORT	198	-0.26935	-1.25847	0.0581614	0.336794
GO_CELL_REDOX_HOMEOSTASIS	58	0.357808	1.37412	0.0583153	0.363479
GO_CHROMOSOME_CONDENSATION	35	-0.414861	-1.40163	0.0587084	0.206511
GO_REGULATION_OF_ESTABLISHMENT_OR_MAINTENANCE_OF_CELL_POLARITY	20	0.469999	1.4454	0.0589431	0.334664
GO_INTRINSIC_APOPTOTIC_SIGNALING_PATHWAY	249	-0.257074	-1.24222	0.059387	0.357031
GO_CYTOKINE_METABOLIC_PROCESS	60	-0.35189	-1.35086	0.0596745	0.249699
GO_REGULATION_OF_MRNA_POLYADENYLATION	15	-0.525493	-1.48361	0.0598456	0.156958
GO_RIBONUCLEOTIDE_CATABOLIC_PROCESS	27	0.431157	1.40491	0.0599174	0.354801
GO_REGULATION_OF_PROTEIN_POLYMERIZATION	171	0.275613	1.27538	0.060166	0.449097
GO_NUCLEOTIDE_SUGAR_METABOLIC_PROCESS	16	0.507479	1.4524	0.0603448	0.331722
GO_REGULATION_OF_EPIDERMIS_DEVELOPMENT	57	-0.350841	-1.34153	0.0604396	0.260253
GO_CELLULAR_AMINO_ACID_METABOLIC_PROCESS	230	-0.261577	-1.23988	0.0604396	0.359523
GO_EXTRACELLULAR_STRUCTURE_ORGANIZATION	298	-0.249219	-1.22557	0.0611111	0.372205
GO_CARDIAC_VENTRICLE_MORPHOGENESIS	51	-0.376384	-1.38627	0.0613383	0.218892
GO_PROTEIN_LOCALIZATION_TO_SYNAPSE	61	0.333287	1.31638	0.0613497	0.413443
GO_NEGATIVE_REGULATION_OF_ACTIN_FILAMENT_DEPOLYMERIZATION	34	0.399356	1.38201	0.0615711	0.358021
GO_NEGATIVE_REGULATION_OF_REGULATED_SECRETORY_PATHWAY	15	0.524639	1.48368	0.0616302	0.317644
GO_RESPONSE_TO_BACTERIUM	307	-0.243193	-1.20261	0.0618182	0.397634
GO_POSITIVE_REGULATION_OF_NEURON_DIFFERENTIATION	287	-0.248518	-1.21786	0.0620301	0.377484
GO_PEPTIDYL_SERINE_DEPHOSPHORYLATION	16	-0.515743	-1.47687	0.0621359	0.159999
GO_T_CELL_PROLIFERATION	106	0.312678	1.355	0.0622222	0.379094
GO_REGULATION_OF_SPROUTING_ANGIOGENESIS	56	0.37089	1.39737	0.0623656	0.352382
GO_POSITIVE_REGULATION_OF_CALCIUM_MEDIATED_SIGNALING	29	-0.450304	-1.45465	0.0626223	0.172109
GO_NEGATIVE_REGULATION_OF_INTRINSIC_APOPTOTIC_SIGNALING_PATHWAY	82	-0.3179	-1.30838	0.0629496	0.289853
GO_CAMERA_TYPE_EYE_DEVELOPMENT	216	-0.259853	-1.23045	0.0630975	0.367537
GO_NEGATIVE_REGULATION_OF_MAP_KINASE_ACTIVITY	61	-0.348665	-1.35449	0.0631164	0.24622
GO_OVARIAN_FOLLICLE_DEVELOPMENT	42	-0.387351	-1.36839	0.0633663	0.233899
GO_SEMAPHORIN_PLEXIN_SIGNALING_PATHWAY	37	0.409017	1.40144	0.0633663	0.353495
GO_CELLULAR_PIGMENTATION	46	0.378144	1.38781	0.0633947	0.354069
GO_ANTIGEN_PROCESSING_AND_PRESENTATION_OF_PEPTIDE_OR_POLYSACCHARIDE_ANTIGEN_VIA_MHC_CLASS_II	76	0.322513	1.31315	0.0634249	0.418442
GO_SOMATIC_STEM_CELL_POPULATION_MAINTENANCE	51	0.366645	1.37353	0.0636943	0.3633
GO_NEGATIVE_REGULATION_OF_INTRACELLULAR_SIGNAL_TRANSDUCTION	413	-0.229701	-1.18183	0.0639535	0.422434
GO_AXONEME_ASSEMBLY	31	0.413021	1.3986	0.0640496	0.354668
GO_REGULATION_OF_FAT_CELL_DIFFERENTIATION	99	-0.30627	-1.29807	0.0640777	0.297806
GO_PHOSPHATIDYLINOSITOL_3_KINASE_SIGNALING	104	0.29913	1.27576	0.0641026	0.449416
GO_POSITIVE_REGULATION_OF_INTERLEUKIN_10_PRODUCTION	17	0.511199	1.46875	0.0645161	0.323493
GO_REGULATION_OF_RHO_PROTEIN_SIGNAL_TRANSDUCTION	104	-0.305922	-1.29976	0.0645793	0.296182
GO_PROTEIN_LOCALIZATION_TO_ENDOPLASMIC_RETICULUM	133	-0.289747	-1.27331	0.0647986	0.319291
GO_NEGATIVE_REGULATION_OF_CATABOLIC_PROCESS	240	-0.252539	-1.21822	0.0648649	0.37716
GO_REGULATION_OF_RESPONSE_TO_CYTOKINE_STIMULUS	129	0.287234	1.26982	0.0649351	0.451483
GO_PROSTATE_GLAND_MORPHOGENESIS	19	0.481094	1.4154	0.0650888	0.342405
GO_GLYCOSYLATION	206	0.260658	1.23708	0.0651261	0.486432
GO_RESPONSE_TO_OXIDATIVE_STRESS	351	-0.237095	-1.1908	0.0654867	0.413486
GO_RECEPTOR_LOCALIZATION_TO_SYNAPSE	43	0.383618	1.39517	0.065678	0.353827
GO_MACROPHAGE_MIGRATION	26	-0.452539	-1.44555	0.065764	0.179934
GO_BICARBONATE_TRANSPORT	18	0.493933	1.45103	0.0660981	0.332506
GO_REGULATION_OF_RECEPTOR_MEDIATED_ENDOCYTOSIS	70	0.334719	1.3505	0.0660981	0.383521
GO_REGULATION_OF_HISTONE_H3_K9_METHYLATION	21	-0.462041	-1.40926	0.0661323	0.204286
GO_REGULATION_OF_TRANSPORTER_ACTIVITY	179	-0.27176	-1.25666	0.0661765	0.338962
GO_REGULATION_OF_MACROAUTOPHAGY	155	0.27191	1.23519	0.0662393	0.482889
GO_COGNITION	198	0.25849	1.23522	0.0662526	0.484004
GO_SENSORY_ORGAN_DEVELOPMENT	360	-0.238699	-1.20249	0.0662879	0.397473
GO_REGULATION_OF_LEUKOCYTE_PROLIFERATION	119	0.288494	1.27192	0.06639	0.452474
GO_POSITIVE_REGULATION_OF_PROTEIN_DEPOLYMERIZATION	17	0.515288	1.4931	0.0665236	0.31182
GO_INOSITOL_LIPID_MEDIATED_SIGNALING	133	0.282492	1.27426	0.0665236	0.449318
GO_HORMONE_METABOLIC_PROCESS	116	0.298029	1.30826	0.0665281	0.424679
GO_EPHRIN_RECEPTOR_SIGNALING_PATHWAY	78	0.320201	1.30338	0.0669456	0.425761
GO_REGULATION_OF_VASCULAR_ENDOTHELIAL_GROWTH_FACTOR_RECEPTOR_SIGNALING_PATHWAY	23	0.446586	1.40823	0.0670732	0.349344
GO_HEART_FORMATION	20	-0.475337	-1.41226	0.0671937	0.202417
GO_CARTILAGE_DEVELOPMENT	157	0.268444	1.22578	0.0674157	0.490078
GO_PHARYNGEAL_SYSTEM_DEVELOPMENT	17	-0.511249	-1.47427	0.0675676	0.15974
GO_MACROPHAGE_CHEMOTAXIS	21	-0.475292	-1.44035	0.0675676	0.18366
GO_DNA_RECOMBINATION	232	-0.258606	-1.22371	0.0681818	0.373722
GO_CARDIAC_CONDUCTION	94	-0.311674	-1.3121	0.0682226	0.285503
GO_MITOTIC_RECOMBINATION	22	-0.469686	-1.42131	0.0683594	0.197261
GO_REPLICATION_FORK_PROCESSING	31	-0.412224	-1.40135	0.0687623	0.206048
GO_NEGATIVE_REGULATION_OF_GTPASE_ACTIVITY	37	-0.404153	-1.41023	0.0688259	0.204371
GO_PROTEASOMAL_PROTEIN_CATABOLIC_PROCESS	438	-0.229352	-1.17281	0.0689013	0.431224
GO_NEGATIVE_REGULATION_OF_POTASSIUM_ION_TRANSPORT	22	-0.456285	-1.41538	0.0691589	0.201275
GO_POSITIVE_REGULATION_OF_MYELOID_LEUKOCYTE_DIFFERENTIATION	34	-0.407317	-1.37685	0.0693642	0.226019
GO_REGULATION_OF_HEART_GROWTH	55	-0.354184	-1.35477	0.0695489	0.246256
GO_NEGATIVE_REGULATION_OF_SIGNAL_TRANSDUCTION_IN_ABSENCE_OF_LIGAND	23	-0.453231	-1.42394	0.0697674	0.194597
GO_REGULATION_OF_DNA_METHYLATION	15	-0.524887	-1.43399	0.0698113	0.187889
GO_NEGATIVE_REGULATION_OF_RNA_METABOLIC_PROCESS	44	-0.374771	-1.37185	0.0702479	0.231191
GO_SUBPALLIUM_DEVELOPMENT	17	0.494272	1.41638	0.0703625	0.341972
GO_REGULATION_OF_THE_FORCE_OF_HEART_CONTRACTION	21	-0.471026	-1.42523	0.0703704	0.193298
GO_POSITIVE_REGULATION_OF_CELL_DIVISION	56	-0.344319	-1.31777	0.0704762	0.282021
GO_CELL_MORPHOGENESIS_INVOLVED_IN_NEURON_DIFFERENTIATION	462	0.224839	1.16142	0.0704846	0.555954
GO_REGULATION_OF_CELL_SIZE	146	0.278582	1.26848	0.0706638	0.450982
GO_RELAXATION_OF_MUSCLE	23	-0.45104	-1.40342	0.0707457	0.206908
GO_RESPONSE_TO_MINERALOCORTICOID	20	-0.480167	-1.41347	0.0707635	0.202098
GO_NEGATIVE_REGULATION_OF_LOCOMOTION	249	0.248962	1.20961	0.0708155	0.504313
GO_RESPONSE_TO_BRONCHODILATOR	32	-0.404491	-1.35644	0.0720887	0.244503
GO_MONOCYTE_CHEMOTAXIS	22	0.443754	1.39866	0.0721443	0.356243
GO_ACTIVATION_OF_JUN_KINASE_ACTIVITY	30	0.417533	1.39515	0.0721649	0.352226
GO_POSITIVE_REGULATION_OF_NEURAL_PRECURSOR_CELL_PROLIFERATION	33	-0.4077	-1.38905	0.0722222	0.216953
GO_DNA_CATABOLIC_PROCESS_ENDONUCLEOLYTIC	24	-0.453368	-1.42529	0.0722892	0.193634
GO_EXCRETION	26	-0.449491	-1.41855	0.0723809	0.198506
GO_NEGATIVE_REGULATION_OF_ENDOPLASMIC_RETICULUM_STRESS_INDUCED_INTRINSIC_APOPTOTIC_SIGNALING_PATHWAY	16	-0.517985	-1.46505	0.0724346	0.166987
GO_EMBRYONIC_FORELIMB_MORPHOGENESIS	26	0.439367	1.39794	0.0726496	0.352869
GO_ICOSANOID_BIOSYNTHETIC_PROCESS	23	0.452016	1.42108	0.0726915	0.344164
GO_POSITIVE_REGULATION_OF_SMOOTH_MUSCLE_CELL_PROLIFERATION	66	-0.328594	-1.30059	0.0728347	0.295573
GO_ANION_HOMEOSTASIS	35	-0.410295	-1.40661	0.0729367	0.204782
GO_ESTABLISHMENT_OF_CELL_POLARITY	111	-0.293421	-1.27005	0.0731707	0.322874
GO_POSITIVE_REGULATION_OF_SIGNALING_RECEPTOR_ACTIVITY	30	-0.415243	-1.39521	0.0732673	0.212427
GO_ION_HOMEOSTASIS	484	-0.230091	-1.1803	0.0733083	0.422789
GO_IN_UTERO_EMBRYONIC_DEVELOPMENT	288	-0.242695	-1.1835	0.0734463	0.422283
GO_DIGESTIVE_SYSTEM_PROCESS	42	0.370488	1.35185	0.073501	0.383403
GO_POSITIVE_REGULATION_OF_DNA_REPAIR	62	-0.33375	-1.30627	0.0736434	0.290952
GO_REGULATION_OF_PEPTIDYL_TYROSINE_PHOSPHORYLATION	167	0.270139	1.2432	0.0739958	0.483668
GO_POSITIVE_REGULATION_OF_CELL_CYCLE_G1_S_PHASE_TRANSITION	39	-0.385698	-1.35766	0.074364	0.243467
GO_REGULATION_OF_CYTOSOLIC_CALCIUM_ION_CONCENTRATION	187	-0.26248	-1.21995	0.0744879	0.375302
GO_ALPHA_AMINO_ACID_METABOLIC_PROCESS	120	-0.292878	-1.27195	0.0747475	0.320625
GO_GLUTAMATE_METABOLIC_PROCESS	16	-0.501058	-1.41986	0.074856	0.19882
GO_EXTRACELLULAR_VESICLE_BIOGENESIS	19	0.479517	1.41928	0.0748988	0.339127
GO_RESPONSE_TO_OXYGEN_LEVELS	322	-0.243832	-1.19686	0.0749543	0.405567
GO_REGULATION_OF_REACTIVE_OXYGEN_SPECIES_METABOLIC_PROCESS	78	0.320373	1.29121	0.0750988	0.439681
GO_VENTRAL_SPINAL_CORD_DEVELOPMENT	22	0.464873	1.44405	0.0753968	0.335437
GO_TELOMERASE_RNA_LOCALIZATION	19	-0.471678	-1.39897	0.0756458	0.208433
GO_COTRANSLATIONAL_PROTEIN_TARGETING_TO_MEMBRANE	101	-0.304402	-1.28575	0.0763501	0.3096
GO_REGULATION_OF_DEPHOSPHORYLATION	166	0.260234	1.22276	0.0764463	0.492359
GO_SCHWANN_CELL_DEVELOPMENT	22	-0.464746	-1.41883	0.0769231	0.198962
GO_RNA_PHOSPHODIESTER_BOND_HYDROLYSIS_ENDONUCLEOLYTIC	59	-0.351046	-1.32481	0.0770751	0.275747
GO_GLIAL_CELL_DIFFERENTIATION	148	-0.279841	-1.25651	0.0773585	0.338839
GO_NEGATIVE_REGULATION_OF_PROTEIN_SERINE_THREONINE_KINASE_ACTIVITY	113	-0.29726	-1.27429	0.0775194	0.318252
GO_REGULATION_OF_ACTIN_FILAMENT_BASED_MOVEMENT	36	-0.399617	-1.34114	0.0775348	0.259966
GO_PROTEIN_DEPOLYMERIZATION	94	0.301325	1.27841	0.0777538	0.447816
GO_PURINE_NUCLEOSIDE_MONOPHOSPHATE_BIOSYNTHETIC_PROCESS	19	-0.481162	-1.42545	0.0777989	0.193877
GO_MESODERM_MORPHOGENESIS	51	0.359927	1.35024	0.0778443	0.382607
GO_MONOAMINE_TRANSPORT	33	-0.40783	-1.37735	0.0782123	0.225749
GO_POSITIVE_REGULATION_OF_INTERLEUKIN_12_PRODUCTION	17	0.501517	1.42861	0.0782609	0.341922
GO_RESPONSE_TO_TOXIC_SUBSTANCE	346	-0.234782	-1.17161	0.0783242	0.432631
GO_RESPIRATORY_BURST	18	0.4857	1.45524	0.0783505	0.332021
GO_SPLICEOSOMAL_SNRNP_ASSEMBLY	43	-0.390229	-1.38797	0.0785047	0.217685
GO_EMBRYONIC_PLACENTA_MORPHOGENESIS	18	-0.501263	-1.44388	0.0786106	0.181695
GO_CARDIAC_CHAMBER_MORPHOGENESIS	100	-0.304582	-1.29327	0.0786948	0.301189
GO_DETOXIFICATION	77	0.31404	1.27936	0.0790021	0.447922
GO_NEGATIVE_REGULATION_OF_CYTOKINE_SECRETION	34	0.387465	1.34956	0.0792951	0.38134
GO_POSITIVE_REGULATION_OF_VASCULAR_ASSOCIATED_SMOOTH_MUSCLE_CELL_MIGRATION	15	-0.509158	-1.40993	0.0793037	0.204295
GO_CELLULAR_RESPONSE_TO_STARVATION	130	-0.287657	-1.27228	0.0793951	0.320476
GO_GENERATION_OF_PRECURSOR_METABOLITES_AND_ENERGY	419	-0.230792	-1.17049	0.0794824	0.433258
GO_REGULATION_OF_T_CELL_CYTOKINE_PRODUCTION	16	-0.50718	-1.42592	0.0796117	0.194039
GO_MOVEMENT_IN_ENVIRONMENT_OF_OTHER_ORGANISM_INVOLVED_IN_SYMBIOTIC_INTERACTION	32	0.394561	1.36404	0.079646	0.371023
GO_STEROID_METABOLIC_PROCESS	196	0.2556	1.20519	0.0796646	0.508428
GO_NUCLEOSIDE_TRIPHOSPHATE_BIOSYNTHETIC_PROCESS	65	-0.322697	-1.29842	0.0796813	0.298059
GO_PROTEIN_ACYLATION	205	-0.260595	-1.22668	0.0799257	0.371705
GO_ANTERIOR_POSTERIOR_PATTERN_SPECIFICATION	148	0.270276	1.23982	0.08	0.482635
GO_MONONUCLEAR_CELL_MIGRATION	40	0.375663	1.33237	0.0800821	0.398895
GO_MULTIVESICULAR_BODY_ORGANIZATION	30	0.406896	1.36519	0.0802348	0.370017
GO_CELL_RECOGNITION	79	0.318482	1.30187	0.0805785	0.428088
GO_NEGATIVE_REGULATION_OF_NOTCH_SIGNALING_PATHWAY	33	-0.404488	-1.36742	0.0806754	0.234919
GO_REGULATION_OF_BODY_FLUID_LEVELS	310	-0.239167	-1.18036	0.0807339	0.423112
GO_MULTI_ORGANISM_BEHAVIOR	41	0.383886	1.35665	0.0811359	0.376759
GO_NEGATIVE_REGULATION_OF_HISTONE_METHYLATION	20	-0.475762	-1.41025	0.0815939	0.204763
GO_POSITIVE_REGULATION_OF_PEPTIDYL_THREONINE_PHOSPHORYLATION	22	0.446481	1.40065	0.0818363	0.35352
GO_PRESYNAPSE_ORGANIZATION	33	0.410373	1.39402	0.0818363	0.349989
GO_MITOCHONDRIAL_CALCIUM_ION_HOMEOSTASIS	21	-0.442644	-1.35817	0.0820312	0.243084
GO_VASCULAR_ASSOCIATED_SMOOTH_MUSCLE_CELL_MIGRATION	21	-0.45215	-1.40164	0.0820611	0.207298
GO_LYMPHOCYTE_COSTIMULATION	33	0.405295	1.35913	0.0822785	0.375333
GO_REGULATION_OF_NUCLEASE_ACTIVITY	19	-0.466531	-1.3778	0.0823755	0.225501
GO_TELOMERE_MAINTENANCE_VIA_TELOMERE_LENGTHENING	74	-0.318071	-1.27735	0.0825336	0.31605
GO_REGULATION_OF_CELL_SUBSTRATE_ADHESION	166	0.262208	1.21701	0.0828157	0.497264
GO_REGULATION_OF_PROTEIN_IMPORT	48	0.355483	1.32299	0.0829876	0.410232
GO_POSITIVE_REGULATION_OF_AXON_EXTENSION	36	0.384555	1.3403	0.083004	0.392655
GO_REGULATION_OF_MEMBRANE_REPOLARIZATION	25	-0.429259	-1.39423	0.0831722	0.21256
GO_PROTEIN_METHYLATION	157	-0.280957	-1.26161	0.0834879	0.333592
GO_DEVELOPMENTAL_CELL_GROWTH	174	0.262108	1.21923	0.0835165	0.496943
GO_POSITIVE_REGULATION_OF_PHOSPHATASE_ACTIVITY	23	-0.44344	-1.36356	0.0836576	0.238647
GO_HORMONE_MEDIATED_SIGNALING_PATHWAY	162	-0.268682	-1.23898	0.0844278	0.360481
GO_INORGANIC_ION_TRANSMEMBRANE_TRANSPORT	494	-0.225855	-1.16304	0.0844278	0.445225
GO_RESPONSE_TO_INSULIN	206	-0.258394	-1.22142	0.0845865	0.373613
GO_GLUTATHIONE_DERIVATIVE_BIOSYNTHETIC_PROCESS	16	0.490904	1.42475	0.0848861	0.34311
GO_REGULATION_OF_ERYTHROCYTE_DIFFERENTIATION	36	-0.386534	-1.35898	0.0853432	0.242313
GO_POSITIVE_REGULATION_OF_CHROMOSOME_ORGANIZATION	155	-0.275887	-1.25431	0.0853432	0.339677
GO_PYRIDINE_CONTAINING_COMPOUND_METABOLIC_PROCESS	34	0.400127	1.34486	0.0854871	0.387873
GO_PYRIMIDINE_CONTAINING_COMPOUND_BIOSYNTHETIC_PROCESS	50	-0.35108	-1.30658	0.0856574	0.29086
GO_RESPONSE_TO_COLD	39	-0.388736	-1.3498	0.0857664	0.250952
GO_POSITIVE_REGULATION_OF_PROTEIN_MATURATION	15	0.509204	1.42977	0.0857741	0.34493
GO_NEGATIVE_REGULATION_OF_INTERLEUKIN_6_PRODUCTION	24	0.446364	1.38868	0.0862423	0.35362
GO_PERIPHERAL_NERVOUS_SYSTEM_DEVELOPMENT	55	-0.348962	-1.28725	0.0863039	0.308152
GO_NUCLEOSIDE_SALVAGE	15	-0.52405	-1.41381	0.0869565	0.202071
GO_NEGATIVE_REGULATION_OF_ACTIN_FILAMENT_POLYMERIZATION	46	0.373959	1.37798	0.0869565	0.36235
GO_NEUROTRANSMITTER_TRANSPORT	158	0.261724	1.20385	0.0869565	0.5076
GO_SMALL_GTPASE_MEDIATED_SIGNAL_TRANSDUCTION	453	-0.227147	-1.16066	0.0873606	0.447263
GO_REGULATION_OF_DNA_RECOMBINATION	85	-0.304442	-1.26341	0.0873786	0.331928
GO_CELL_CELL_ADHESION_VIA_PLASMA_MEMBRANE_ADHESION_MOLECULES	175	0.26042	1.2196	0.08742	0.497102
GO_RESPONSE_TO_GLUCAGON	24	-0.448338	-1.39472	0.0876494	0.212279
GO_REGULATION_OF_CELL_MORPHOGENESIS	376	0.228048	1.15808	0.0883002	0.556754
GO_POSITIVE_REGULATION_OF_SPROUTING_ANGIOGENESIS	30	0.405953	1.37016	0.0883459	0.367773
GO_MYELIN_ASSEMBLY	16	-0.470247	-1.37524	0.0885827	0.227534
GO_NEGATIVE_REGULATION_OF_EPITHELIAL_CELL_APOPTOTIC_PROCESS	25	0.431887	1.37848	0.0886076	0.362775
GO_DOPAMINE_RECEPTOR_SIGNALING_PATHWAY	25	0.438648	1.41929	0.0890688	0.340867
GO_REGULATION_OF_STEROL_TRANSPORT	29	0.423326	1.38765	0.0890688	0.35283
GO_REGULATION_OF_PROTEIN_DEPOLYMERIZATION	73	0.324562	1.31024	0.0890688	0.421227
GO_REGULATION_OF_MICROTUBULE_BASED_MOVEMENT	17	0.486152	1.41984	0.089172	0.341418
GO_NEGATIVE_REGULATION_OF_PROTEIN_MODIFICATION_PROCESS	481	-0.222327	-1.15005	0.0894161	0.459193
GO_RESPIRATORY_SYSTEM_DEVELOPMENT	153	-0.269053	-1.21899	0.0894942	0.376307
GO_NUCLEOSIDE_BISPHOSPHATE_METABOLIC_PROCESS	48	0.364502	1.35186	0.0895833	0.384847
GO_CHROMATIN_ORGANIZATION_INVOLVED_IN_REGULATION_OF_TRANSCRIPTION	106	-0.287388	-1.23742	0.0900383	0.362334
GO_REGIONALIZATION	236	0.246658	1.1895	0.0900901	0.524015
GO_CELLULAR_RESPONSE_TO_PEPTIDE	279	-0.243953	-1.18223	0.0903846	0.42244
GO_RNA_PHOSPHODIESTER_BOND_HYDROLYSIS_EXONUCLEOLYTIC	39	-0.373818	-1.34059	0.0907258	0.25999
GO_CELLULAR_RESPONSE_TO_PEPTIDE_HORMONE_STIMULUS	232	-0.249782	-1.20306	0.0907372	0.397125
GO_RESPONSE_TO_IONIZING_RADIATION	135	-0.27645	-1.22802	0.0907407	0.3694
GO_CARBOHYDRATE_BIOSYNTHETIC_PROCESS	162	-0.268493	-1.21934	0.0909091	0.376073
GO_REGULATION_OF_LIPID_KINASE_ACTIVITY	47	0.356191	1.31832	0.0909091	0.4157
GO_CATECHOLAMINE_SECRETION	24	-0.438779	-1.37874	0.0912621	0.224494
GO_EPITHELIAL_STRUCTURE_MAINTENANCE	17	0.4936	1.40942	0.0912779	0.351945
GO_INCLUSION_BODY_ASSEMBLY	19	-0.459777	-1.36717	0.0917969	0.234859
GO_INSULIN_LIKE_GROWTH_FACTOR_RECEPTOR_SIGNALING_PATHWAY	28	-0.414532	-1.36348	0.0919765	0.238354
GO_MACROAUTOPHAGY	271	0.240738	1.18032	0.0921348	0.536379
GO_INTERLEUKIN_8_SECRETION	15	0.51232	1.38938	0.0921844	0.353668
GO_IMPORT_ACROSS_PLASMA_MEMBRANE	71	-0.331521	-1.30806	0.0922787	0.289981
GO_HUMORAL_IMMUNE_RESPONSE	72	-0.322955	-1.2935	0.0923077	0.301211
GO_BROWN_FAT_CELL_DIFFERENTIATION	31	-0.403197	-1.34878	0.0926641	0.252125
GO_POSTSYNAPSE_ORGANIZATION	136	0.274859	1.23234	0.0927835	0.486797
GO_MESENCHYMAL_CELL_DIFFERENTIATION	165	-0.267169	-1.22613	0.0929368	0.371507
GO_OVULATION_CYCLE_PROCESS	34	-0.393396	-1.33961	0.093254	0.260417
GO_PHYSIOLOGICAL_CARDIAC_MUSCLE_HYPERTROPHY	20	-0.474346	-1.40156	0.0933333	0.206201
GO_NEGATIVE_REGULATION_OF_CELL_MORPHOGENESIS_INVOLVED_IN_DIFFERENTIATION	79	0.30987	1.24942	0.0934183	0.477447
GO_NEURON_DEATH	266	-0.244375	-1.18065	0.0934394	0.42335
GO_HOMOPHILIC_CELL_ADHESION_VIA_PLASMA_MEMBRANE_ADHESION_MOLECULES	119	0.279169	1.23202	0.0935551	0.485247
GO_REGULATION_OF_ORGAN_GROWTH	76	-0.312394	-1.27194	0.0935673	0.320204
GO_REGULATION_OF_CELLULAR_RESPONSE_TO_GROWTH_FACTOR_STIMULUS	212	0.244626	1.16981	0.093617	0.549401
GO_NEGATIVE_REGULATION_OF_LIPID_BIOSYNTHETIC_PROCESS	34	-0.387274	-1.32474	0.0938124	0.275428
GO_SEX_DIFFERENTIATION	186	0.260151	1.21641	0.0940171	0.497573
GO_CELLULAR_DETOXIFICATION	70	0.319877	1.28541	0.0942184	0.443346
GO_BRANCH_ELONGATION_OF_AN_EPITHELIUM	15	-0.496671	-1.40585	0.094518	0.204548
GO_REGULATION_OF_VIRAL_TRANSCRIPTION	57	-0.334222	-1.30271	0.0946429	0.294082
GO_CALCIUM_ION_IMPORT	52	-0.351666	-1.31666	0.0946746	0.282615
GO_MONONUCLEAR_CELL_DIFFERENTIATION	28	-0.409326	-1.34046	0.0951417	0.259798
GO_REGULATION_OF_MITOCHONDRIAL_MEMBRANE_POTENTIAL	57	-0.330334	-1.25597	0.0954199	0.339071
GO_REGULATION_OF_EPIDERMAL_GROWTH_FACTOR_ACTIVATED_RECEPTOR_ACTIVITY	23	-0.44546	-1.37143	0.0955285	0.231414
GO_G_PROTEIN_COUPLED_RECEPTOR_SIGNALING_PATHWAY_COUPLED_TO_CYCLIC_NUCLEOTIDE_SECOND_MESSENGER	105	-0.291213	-1.24833	0.0957854	0.347435
GO_POSITIVE_REGULATION_OF_PRODUCTION_OF_MOLECULAR_MEDIATOR_OF_IMMUNE_RESPONSE	60	-0.330581	-1.28281	0.0959693	0.310045
GO_MAMMARY_GLAND_EPITHELIUM_DEVELOPMENT	57	-0.337846	-1.29549	0.0961888	0.299078
GO_NEGATIVE_REGULATION_OF_DEVELOPMENTAL_GROWTH	91	0.299009	1.26441	0.0964912	0.457539
GO_REGULATION_OF_MACROPHAGE_CHEMOTAXIS	18	-0.474611	-1.38601	0.0966387	0.21894
GO_MITOTIC_CYTOKINETIC_PROCESS	22	0.43832	1.37598	0.0968992	0.362324
GO_DNA_DAMAGE_RESPONSE_SIGNAL_TRANSDUCTION_BY_P53_CLASS_MEDIATOR	100	-0.29589	-1.25483	0.0971963	0.339101
GO_NEGATIVE_REGULATION_OF_EPITHELIAL_CELL_DIFFERENTIATION	28	0.403871	1.31103	0.0973085	0.420704
GO_EMBRYONIC_DIGESTIVE_TRACT_DEVELOPMENT	24	0.435303	1.36586	0.0974155	0.371536
GO_REGULATION_OF_RECEPTOR_BINDING	21	0.426935	1.34353	0.0978044	0.389467
GO_POSITIVE_REGULATION_OF_MYELOID_LEUKOCYTE_MEDIATED_IMMUNITY	15	-0.499861	-1.40614	0.0985916	0.204558
GO_NEGATIVE_REGULATION_OF_MYELOID_CELL_DIFFERENTIATION	70	-0.315617	-1.27053	0.0986965	0.322398
GO_POSITIVE_REGULATION_OF_DNA_REPLICATION	34	-0.390428	-1.34196	0.0987654	0.259958
GO_REGULATION_OF_SYNAPTIC_VESICLE_RECYCLING	22	0.44902	1.3779	0.0988142	0.36101
GO_C21_STEROID_HORMONE_METABOLIC_PROCESS	24	0.434137	1.37918	0.0989474	0.362647
GO_POSITIVE_REGULATION_OF_I_KAPPAB_KINASE_NF_KAPPAB_SIGNALING	150	0.267502	1.21057	0.0989474	0.503952
GO_MEGAKARYOCYTE_DIFFERENTIATION	77	-0.309344	-1.25281	0.0990826	0.341225
GO_POSITIVE_REGULATION_OF_CYTOKINE_PRODUCTION_INVOLVED_IN_IMMUNE_RESPONSE	35	-0.387043	-1.33579	0.0994264	0.264083
GO_REGULATION_OF_CALCIUM_ION_TRANSPORT	155	-0.269288	-1.22658	0.0994264	0.371475
GO_POSITIVE_REGULATION_OF_OSSIFICATION	67	-0.330764	-1.3129	0.0998004	0.285459
GO_ADRENERGIC_RECEPTOR_SIGNALING_PATHWAY	16	-0.494167	-1.39983	0.0998043	0.207675
GO_REGULATION_OF_RESPIRATORY_GASEOUS_EXCHANGE	17	-0.480547	-1.37628	0.0998081	0.226399
GO_REGULATION_OF_PEPTIDYL_LYSINE_ACETYLATION	47	-0.351834	-1.2972	0.1	0.297666
GO_NUCLEAR_TRANSPORT	298	-0.245514	-1.1872	0.100182	0.417198
GO_PALLIUM_DEVELOPMENT	133	-0.28204	-1.22985	0.100372	0.367875
GO_HEMATOPOIETIC_STEM_CELL_DIFFERENTIATION	68	-0.322472	-1.28564	0.10058	0.308935
GO_CELL_GROWTH	371	0.229076	1.15704	0.101075	0.558632
GO_POSITIVE_REGULATION_OF_POSTTRANSCRIPTIONAL_GENE_SILENCING	24	-0.423487	-1.3524	0.101124	0.248989
GO_NEGATIVE_REGULATION_OF_CELLULAR_SENESCENCE	16	-0.484245	-1.38573	0.10142	0.218922
GO_LEUKOCYTE_MIGRATION	227	0.244297	1.18017	0.101626	0.535685
GO_CARBOHYDRATE_DERIVATIVE_TRANSPORT	56	-0.330714	-1.27791	0.101727	0.316698
GO_REGULATION_OF_CELL_ADHESION_MEDIATED_BY_INTEGRIN	31	0.387521	1.305	0.102	0.428594
GO_INTRASPECIES_INTERACTION_BETWEEN_ORGANISMS	33	0.390389	1.34959	0.102249	0.382696
GO_REGULATION_OF_CELLULAR_EXTRAVASATION	17	0.471315	1.38203	0.102397	0.359514
GO_RETINOL_METABOLIC_PROCESS	15	0.504811	1.40288	0.102669	0.353967
GO_POSITIVE_REGULATION_OF_CELL_CYCLE_ARREST	75	-0.322763	-1.29432	0.102703	0.300256
GO_DRUG_TRANSPORT	104	-0.29369	-1.25817	0.103586	0.336909
GO_PHOSPHOLIPID_CATABOLIC_PROCESS	25	0.425599	1.37484	0.103734	0.363378
GO_PROTEIN_POLYMERIZATION	224	0.242706	1.17518	0.103753	0.541918
GO_POSITIVE_REGULATION_OF_INTERLEUKIN_6_PRODUCTION	50	-0.349	-1.30692	0.103846	0.291083
GO_CORONARY_VASCULATURE_DEVELOPMENT	40	-0.366539	-1.29828	0.104046	0.297891
GO_POSITIVE_REGULATION_OF_VIRAL_LIFE_CYCLE	51	0.345209	1.29483	0.104348	0.433526
GO_ENDOPLASMIC_RETICULUM_TO_CYTOSOL_TRANSPORT	27	-0.426723	-1.3668	0.104962	0.234997
GO_NEURON_PROJECTION_EXTENSION	131	0.276711	1.22202	0.105033	0.493105
GO_REGULATION_OF_INSULIN_LIKE_GROWTH_FACTOR_RECEPTOR_SIGNALING_PATHWAY	15	-0.497597	-1.37934	0.105058	0.224069
GO_RESPONSE_TO_COCAINE	31	-0.39778	-1.32571	0.105058	0.275533
GO_PLASMA_MEMBRANE_ORGANIZATION	73	-0.315086	-1.26091	0.105169	0.33449
GO_NEGATIVE_REGULATION_OF_DNA_BIOSYNTHETIC_PROCESS	30	-0.389773	-1.32367	0.105368	0.275895
GO_BETA_CATENIN_TCF_COMPLEX_ASSEMBLY	29	-0.403986	-1.32931	0.105675	0.271263
GO_LONG_CHAIN_FATTY_ACID_TRANSPORT	44	0.350173	1.27118	0.105727	0.450526
GO_HISTONE_H3_K4_METHYLATION	48	-0.354109	-1.28889	0.105735	0.307458
GO_RESPONSE_TO_INTERLEUKIN_12	38	0.377366	1.30706	0.10596	0.426211
GO_MEMBRANE_LIPID_METABOLIC_PROCESS	162	0.256187	1.18694	0.106029	0.528944
GO_ENDOPLASMIC_RETICULUM_UNFOLDED_PROTEIN_RESPONSE	107	-0.287778	-1.23049	0.106383	0.367897
GO_REGULATION_OF_SODIUM_ION_TRANSPORT	66	-0.320262	-1.27951	0.106742	0.314554
GO_NEGATIVE_REGULATION_OF_GENE_EXPRESSION_EPIGENETIC	112	-0.287084	-1.22264	0.107143	0.374194
GO_NEGATIVE_CHEMOTAXIS	38	0.370793	1.30456	0.107216	0.426966
GO_PROTEIN_DNA_COMPLEX_DISASSEMBLY	17	-0.482799	-1.38339	0.107422	0.220676
GO_NEGATIVE_REGULATION_OF_MUSCLE_TISSUE_DEVELOPMENT	46	-0.34678	-1.27298	0.107486	0.31954
GO_PHOSPHOLIPASE_C_ACTIVATING_G_PROTEIN_COUPLED_RECEPTOR_SIGNALING_PATHWAY	34	-0.380925	-1.31251	0.107505	0.285685
GO_POSITIVE_REGULATION_OF_ACTIN_FILAMENT_BUNDLE_ASSEMBLY	49	0.340472	1.28206	0.107595	0.447844
GO_INTRACELLULAR_STEROID_HORMONE_RECEPTOR_SIGNALING_PATHWAY	108	-0.286449	-1.23216	0.1079	0.366252
GO_REGULATION_OF_HEMATOPOIETIC_PROGENITOR_CELL_DIFFERENTIATION	72	-0.31853	-1.28379	0.108216	0.310933
GO_POSITIVE_REGULATION_OF_EPITHELIAL_CELL_PROLIFERATION	136	-0.271821	-1.20177	0.108738	0.398099
GO_SIALYLATION	16	0.48424	1.36609	0.10883	0.372476
GO_NEGATIVE_REGULATION_OF_EXOCYTOSIS	23	0.429728	1.34103	0.10883	0.392296
GO_BLOOD_VESSEL_MORPHOGENESIS	439	0.217087	1.12697	0.108889	0.578489
GO_REGULATION_OF_B_CELL_DIFFERENTIATION	17	0.486904	1.39429	0.109091	0.350954
GO_DEVELOPMENTAL_PROCESS_INVOLVED_IN_REPRODUCTION	446	-0.223329	-1.13879	0.109123	0.472962
GO_CELL_SURFACE_RECEPTOR_SIGNALING_PATHWAY_INVOLVED_IN_CELL_CELL_SIGNALING	491	-0.217948	-1.13442	0.109259	0.47939
GO_PROTEIN_O_LINKED_MANNOSYLATION	17	-0.484273	-1.37053	0.109689	0.231951
GO_CYTOPLASMIC_TRANSLATIONAL_INITIATION	30	-0.393998	-1.32169	0.109848	0.277452
GO_EPITHELIAL_TUBE_MORPHOGENESIS	246	-0.244186	-1.17142	0.110266	0.432591
GO_REGULATION_OF_ENDOPLASMIC_RETICULUM_STRESS_INDUCED_INTRINSIC_APOPTOTIC_SIGNALING_PATHWAY	27	-0.410362	-1.3345	0.11068	0.264867
GO_REGULATION_OF_HORMONE_BIOSYNTHETIC_PROCESS	18	-0.464698	-1.36056	0.111538	0.241164
GO_NEGATIVE_REGULATION_OF_I_KAPPAB_KINASE_NF_KAPPAB_SIGNALING	33	0.383792	1.31656	0.111562	0.414412
GO_G1_DNA_DAMAGE_CHECKPOINT	62	-0.327166	-1.26555	0.111753	0.330018
GO_POSITIVE_REGULATION_OF_FOCAL_ADHESION_ASSEMBLY	21	0.433775	1.32983	0.111828	0.400717
GO_EPITHELIAL_TO_MESENCHYMAL_TRANSITION	105	-0.286067	-1.23375	0.111954	0.365212
GO_REGULATION_OF_JUN_KINASE_ACTIVITY	69	0.307858	1.234	0.112088	0.48489
GO_RESPIRATORY_GASEOUS_EXCHANGE	44	-0.352126	-1.28241	0.112676	0.31038
GO_ESTABLISHMENT_OF_PROTEIN_LOCALIZATION_TO_ENDOPLASMIC_RETICULUM	113	-0.282682	-1.22848	0.11284	0.368927
GO_NEGATIVE_REGULATION_OF_CARTILAGE_DEVELOPMENT	23	0.422277	1.33056	0.113006	0.400483
GO_LEUKOCYTE_CHEMOTAXIS	104	-0.280286	-1.20538	0.113095	0.395813
GO_REGULATION_OF_PROTEIN_LOCALIZATION_TO_CELL_SURFACE	33	-0.387191	-1.30475	0.113281	0.293169
GO_POSITIVE_REGULATION_OF_PHAGOCYTOSIS	34	0.392864	1.32558	0.11336	0.406827
GO_REGULATION_OF_DNA_TEMPLATED_TRANSCRIPTION_INITIATION	30	-0.394208	-1.32332	0.113821	0.276034
GO_PROTEIN_KINASE_B_SIGNALING	169	0.258085	1.195	0.113978	0.515737
GO_NUCLEOSIDE_PHOSPHATE_CATABOLIC_PROCESS	58	0.332601	1.2806	0.114537	0.447428
GO_CELLULAR_RESPONSE_TO_RETINOIC_ACID	47	-0.345982	-1.28752	0.114625	0.30811
GO_POSITIVE_REGULATION_OF_INTERFERON_GAMMA_PRODUCTION	27	0.407376	1.34115	0.114688	0.393464
GO_REGULATION_OF_OSTEOCLAST_DIFFERENTIATION	39	0.371313	1.29777	0.115854	0.428777
GO_BETA_CATENIN_DESTRUCTION_COMPLEX_DISASSEMBLY	17	-0.462752	-1.3224	0.11597	0.277122
GO_POSITIVE_REGULATION_OF_STRESS_FIBER_ASSEMBLY	42	0.354027	1.28914	0.116	0.439462
GO_NEGATIVE_REGULATION_OF_DOUBLE_STRAND_BREAK_REPAIR_VIA_HOMOLOGOUS_RECOMBINATION	18	-0.464012	-1.34198	0.116327	0.260345
GO_POSITIVE_REGULATION_OF_KIDNEY_DEVELOPMENT	31	0.386871	1.29804	0.116327	0.429505
GO_NEGATIVE_REGULATION_OF_LEUKOCYTE_MIGRATION	27	-0.397494	-1.30218	0.116412	0.29408
GO_POSTSYNAPTIC_MEMBRANE_ORGANIZATION	35	0.379909	1.30409	0.116424	0.425382
GO_REGULATION_OF_LONG_TERM_SYNAPTIC_POTENTIATION	29	0.402322	1.31658	0.116564	0.415759
GO_STEM_CELL_DIFFERENTIATION	189	-0.251453	-1.18587	0.116576	0.418767
GO_POSITIVE_REGULATION_OF_CHROMATIN_ORGANIZATION	87	-0.313401	-1.28328	0.116732	0.310984
GO_POSITIVE_REGULATION_OF_NEURON_PROJECTION_DEVELOPMENT	228	0.241215	1.15963	0.116972	0.556601
GO_REGULATION_OF_NEUROTRANSMITTER_LEVELS	211	0.245828	1.17	0.117063	0.551148
GO_POSITIVE_REGULATION_OF_PROTEIN_TYROSINE_KINASE_ACTIVITY	38	-0.359565	-1.2775	0.117083	0.316178
GO_NEGATIVE_REGULATION_OF_SUPRAMOLECULAR_FIBER_ORGANIZATION	109	0.285681	1.24518	0.117155	0.481117
GO_SUPEROXIDE_METABOLIC_PROCESS	38	0.357342	1.2907	0.117773	0.439604
GO_GLUTAMINE_FAMILY_AMINO_ACID_METABOLIC_PROCESS	49	-0.349855	-1.29773	0.118	0.297559
GO_GLYCOPROTEIN_BIOSYNTHETIC_PROCESS	263	0.244367	1.17414	0.118012	0.542596
GO_POSITIVE_REGULATION_OF_BLOOD_VESSEL_ENDOTHELIAL_CELL_MIGRATION	48	0.353596	1.28033	0.11828	0.446832
GO_RESPONSE_TO_REACTIVE_OXYGEN_SPECIES	177	-0.252677	-1.17711	0.118299	0.425995
GO_ACTIVATED_T_CELL_PROLIFERATION	26	0.398762	1.30483	0.118367	0.427674
GO_NEGATIVE_REGULATION_OF_PROTEIN_MATURATION	19	0.44833	1.33895	0.118447	0.391654
GO_NEGATIVE_REGULATION_OF_VASCULATURE_DEVELOPMENT	86	0.301155	1.25116	0.118577	0.476758
GO_VIRAL_BUDDING_VIA_HOST_ESCRT_COMPLEX	20	0.435959	1.33897	0.118644	0.393027
GO_ANIMAL_ORGAN_FORMATION	45	0.346353	1.27353	0.118644	0.449794
GO_PEROXISOME_ORGANIZATION	70	0.32114	1.25585	0.119247	0.468293
GO_REGULATION_OF_EXIT_FROM_MITOSIS	16	-0.50203	-1.38506	0.119342	0.219532
GO_REGULATION_OF_SMOOTH_MUSCLE_CELL_DIFFERENTIATION	29	-0.383813	-1.28764	0.11946	0.308343
GO_MIRNA_METABOLIC_PROCESS	21	-0.443882	-1.33624	0.119626	0.264186
GO_DNA_CATABOLIC_PROCESS	29	-0.398677	-1.31074	0.119691	0.287065
GO_MYELOID_CELL_APOPTOTIC_PROCESS	22	-0.423891	-1.31496	0.11985	0.284613
GO_INTERFERON_GAMMA_PRODUCTION	47	0.351937	1.28245	0.120163	0.448146
GO_MEMBRANE_LIPID_BIOSYNTHETIC_PROCESS	114	0.277639	1.2137	0.120267	0.501352
GO_HYPEROSMOTIC_RESPONSE	20	-0.434697	-1.30675	0.120388	0.290948
GO_REGULATION_OF_PROTEIN_AUTOPHOSPHORYLATION	42	0.351741	1.26982	0.120553	0.450225
GO_CARDIAC_MUSCLE_CELL_ACTION_POTENTIAL	52	-0.340223	-1.27772	0.121996	0.316205
GO_TRANSCRIPTION_ELONGATION_FROM_RNA_POLYMERASE_II_PROMOTER	76	-0.314624	-1.25329	0.12218	0.340826
GO_REGULATION_OF_LIPID_BIOSYNTHETIC_PROCESS	135	-0.271669	-1.20339	0.122222	0.397275
GO_WATER_HOMEOSTASIS	33	-0.3827	-1.3144	0.12249	0.284193
GO_POSITIVE_REGULATION_OF_CALCIUM_ION_DEPENDENT_EXOCYTOSIS	16	-0.478453	-1.35102	0.122772	0.249877
GO_RESPONSE_TO_ARSENIC_CONTAINING_SUBSTANCE	29	-0.398403	-1.30381	0.122841	0.29314
GO_INTRACILIARY_TRANSPORT_INVOLVED_IN_CILIUM_ASSEMBLY	39	0.362619	1.27174	0.123506	0.451655
GO_POSITIVE_REGULATION_OF_CELL_PROJECTION_ORGANIZATION	308	0.229862	1.14014	0.123644	0.567097
GO_POSITIVE_REGULATION_OF_EMBRYONIC_DEVELOPMENT	26	0.4173	1.32632	0.12426	0.406249
GO_LEUKOCYTE_MEDIATED_CYTOTOXICITY	45	0.34828	1.27142	0.125261	0.451197
GO_PROTEIN_HETEROOLIGOMERIZATION	102	-0.284058	-1.21322	0.125714	0.385862
GO_NEGATIVE_REGULATION_OF_UBIQUITIN_PROTEIN_TRANSFERASE_ACTIVITY	15	-0.491622	-1.33222	0.126733	0.266814
GO_ACTIVATION_OF_ADENYLATE_CYCLASE_ACTIVITY	18	-0.448365	-1.3259	0.127341	0.275658
GO_BONE_MINERALIZATION	77	-0.30345	-1.22977	0.12766	0.367592
GO_ENDOTHELIAL_CELL_PROLIFERATION	109	0.27432	1.20413	0.127789	0.509052
GO_3_UTR_MEDIATED_MRNA_STABILIZATION	16	-0.456654	-1.30156	0.128	0.294727
GO_REGULATION_OF_PROTEIN_COMPLEX_DISASSEMBLY	99	0.279113	1.20473	0.128	0.508455
GO_REGULATION_OF_OSSIFICATION	142	-0.267214	-1.18162	0.128015	0.422439
GO_NEGATIVE_REGULATION_OF_INFLAMMATORY_RESPONSE	83	0.292788	1.21047	0.12831	0.5031
GO_SEGMENTATION	73	-0.320008	-1.25617	0.128459	0.339129
GO_POSITIVE_REGULATION_OF_REGULATED_SECRETORY_PATHWAY	30	-0.392946	-1.29652	0.128846	0.298052
GO_DNA_DAMAGE_RESPONSE_DETECTION_OF_DNA_DAMAGE	38	-0.368069	-1.27551	0.129456	0.316864
GO_REGULATION_OF_ERAD_PATHWAY	28	-0.404172	-1.31692	0.12963	0.282576
GO_FEEDING_BEHAVIOR	39	-0.359163	-1.26439	0.12987	0.330938
GO_RESPONSE_TO_DIETARY_EXCESS	15	0.473262	1.3195	0.12987	0.414248
GO_MATING	19	-0.438742	-1.31814	0.130189	0.281769
GO_REGULATION_OF_DNA_BIOSYNTHETIC_PROCESS	95	-0.284631	-1.20552	0.13035	0.396444
GO_CARBOHYDRATE_DERIVATIVE_CATABOLIC_PROCESS	142	0.262206	1.19731	0.130526	0.513916
GO_REGULATION_OF_DIGESTIVE_SYSTEM_PROCESS	15	0.479487	1.33522	0.131356	0.397974
GO_KERATINOCYTE_MIGRATION	15	-0.478408	-1.32927	0.131429	0.270888
GO_NEGATIVE_REGULATION_OF_CELL_MOTILITY	212	0.247472	1.16668	0.131749	0.553932
GO_FIBROBLAST_GROWTH_FACTOR_RECEPTOR_SIGNALING_PATHWAY	82	-0.291855	-1.20412	0.132184	0.396196
GO_INTRACELLULAR_STEROL_TRANSPORT	20	0.449453	1.33251	0.132231	0.399997
GO_NEGATIVE_REGULATION_OF_PROTEIN_CATABOLIC_PROCESS	109	-0.273131	-1.18293	0.132296	0.42177
GO_MEMBRANE_INVAGINATION	44	0.346127	1.26092	0.132479	0.46414
GO_REGULATION_OF_GLUCOSE_TRANSMEMBRANE_TRANSPORT	52	-0.330594	-1.24616	0.132673	0.350827
GO_RESPONSE_TO_TYPE_I_INTERFERON	69	-0.310866	-1.23826	0.132727	0.36106
GO_POSITIVE_REGULATION_OF_T_CELL_MEDIATED_IMMUNITY	24	-0.404144	-1.27568	0.132812	0.317006
GO_REGULATION_OF_SISTER_CHROMATID_COHESION	22	-0.42479	-1.30449	0.132841	0.29275
GO_RESPIRATORY_SYSTEM_PROCESS	22	-0.436507	-1.34066	0.133205	0.26032
GO_DOSAGE_COMPENSATION	18	-0.452964	-1.3247	0.133205	0.27503
GO_MYELOID_LEUKOCYTE_DIFFERENTIATION	134	-0.264236	-1.17956	0.133459	0.423525
GO_CYTOKINE_SECRETION	108	0.27787	1.20159	0.133475	0.509209
GO_MALE_MEIOTIC_NUCLEAR_DIVISION	22	-0.42778	-1.28543	0.134215	0.308889
GO_RESPONSE_TO_BMP	116	0.276276	1.20114	0.134387	0.509304
GO_MRNA_CIS_SPLICING_VIA_SPLICEOSOME	34	-0.370758	-1.2642	0.134438	0.330842
GO_BONE_MORPHOGENESIS	83	0.298533	1.21771	0.134576	0.496502
GO_ORGANIC_HYDROXY_COMPOUND_CATABOLIC_PROCESS	41	0.359182	1.2746	0.134694	0.449736
GO_TRNA_WOBBLE_URIDINE_MODIFICATION	16	-0.464229	-1.31744	0.134766	0.282159
GO_METHYLATION	301	-0.231555	-1.13574	0.135185	0.478002
GO_ALCOHOL_CATABOLIC_PROCESS	37	0.368419	1.28429	0.135417	0.444805
GO_NEGATIVE_REGULATION_OF_INTRACELLULAR_STEROID_HORMONE_RECEPTOR_SIGNALING_PATHWAY	30	-0.38041	-1.29037	0.135531	0.305185
GO_RESPONSE_TO_IMMOBILIZATION_STRESS	17	-0.45786	-1.31465	0.136452	0.284221
GO_REGULATION_OF_SYNAPTIC_VESICLE_TRANSPORT	57	0.320342	1.22651	0.136452	0.492826
GO_CELL_SUBSTRATE_ADHESION	264	0.234414	1.1527	0.137131	0.560292
GO_DETECTION_OF_STIMULUS	124	-0.26961	-1.1832	0.137476	0.421605
GO_SYNAPTIC_VESICLE_EXOCYTOSIS	80	0.29313	1.21571	0.138075	0.497117
GO_SENSORY_PERCEPTION_OF_PAIN	53	-0.332273	-1.25586	0.138258	0.33882
GO_APOPTOTIC_PROCESS_INVOLVED_IN_MORPHOGENESIS	17	-0.445554	-1.28773	0.138376	0.308632
GO_UNSATURATED_FATTY_ACID_BIOSYNTHETIC_PROCESS	30	0.393456	1.31132	0.138833	0.421388
GO_LIPID_MODIFICATION	189	0.246205	1.16267	0.138947	0.55461
GO_REGULATION_OF_ASTROCYTE_DIFFERENTIATION	20	-0.428251	-1.28366	0.139623	0.310713
GO_DIGESTION	49	0.326456	1.22579	0.139959	0.491218
GO_LEFT_RIGHT_PATTERN_FORMATION	18	-0.439398	-1.2778	0.140385	0.316488
GO_PATTERN_SPECIFICATION_PROCESS	300	0.228234	1.13182	0.140426	0.57287
GO_POSITIVE_REGULATION_OF_PRI_MIRNA_TRANSCRIPTION_BY_RNA_POLYMERASE_II	24	-0.400701	-1.26323	0.140625	0.331813
GO_ADHERENS_JUNCTION_ASSEMBLY	83	0.291508	1.19976	0.141079	0.508454
GO_RNA_DEPENDENT_DNA_BIOSYNTHETIC_PROCESS	68	-0.307001	-1.20544	0.141104	0.39614
GO_NEGATIVE_REGULATION_OF_RESPONSE_TO_EXTERNAL_STIMULUS	208	0.241935	1.15506	0.14128	0.561046
GO_REGULATION_OF_AXONOGENESIS	146	0.256719	1.18044	0.141573	0.537125
GO_REGULATION_OF_CELLULAR_PROTEIN_CATABOLIC_PROCESS	219	-0.24509	-1.14834	0.142056	0.460021
GO_C21_STEROID_HORMONE_BIOSYNTHETIC_PROCESS	17	0.446706	1.28994	0.142268	0.440171
GO_MULTICELLULAR_ORGANISMAL_HOMEOSTASIS	303	-0.231368	-1.12626	0.142596	0.488709
GO_POSITIVE_REGULATION_OF_TELOMERASE_RNA_LOCALIZATION_TO_CAJAL_BODY	15	-0.477653	-1.32182	0.142857	0.277661
GO_REGULATION_OF_MACROPHAGE_DIFFERENTIATION	16	-0.45388	-1.30018	0.142857	0.295827
GO_T_CELL_DIFFERENTIATION	140	-0.260492	-1.16253	0.142857	0.444991
GO_REGULATION_OF_DOUBLE_STRAND_BREAK_REPAIR_VIA_NONHOMOLOGOUS_END_JOINING	22	-0.424441	-1.29699	0.143133	0.297636
GO_POSITIVE_REGULATION_OF_OSTEOBLAST_DIFFERENTIATION	48	-0.338282	-1.23084	0.143137	0.367637
GO_REGULATION_OF_PROTEIN_COMPLEX_ASSEMBLY	347	0.219987	1.1151	0.143172	0.585654
GO_INTERLEUKIN_1_PRODUCTION	48	0.328624	1.22555	0.143451	0.489584
GO_ROOF_OF_MOUTH_DEVELOPMENT	76	-0.306026	-1.22071	0.143969	0.374266
GO_MACROPHAGE_DIFFERENTIATION	29	-0.387232	-1.28651	0.144487	0.309085
GO_REGULATION_OF_MAP_KINASE_ACTIVITY	262	-0.234947	-1.13302	0.144928	0.47914
GO_MITOCHONDRIAL_RNA_METABOLIC_PROCESS	23	-0.412857	-1.27703	0.145038	0.315805
GO_POSITIVE_REGULATION_OF_IMMUNE_EFFECTOR_PROCESS	118	-0.273756	-1.18383	0.145038	0.421992
GO_MODIFICATION_OF_MORPHOLOGY_OR_PHYSIOLOGY_OF_OTHER_ORGANISM	91	-0.287137	-1.19727	0.14611	0.4052
GO_NEGATIVE_REGULATION_OF_CELL_DEVELOPMENT	242	0.237588	1.14166	0.146186	0.566776
GO_STEROID_HORMONE_MEDIATED_SIGNALING_PATHWAY	146	-0.260537	-1.17387	0.146341	0.431087
GO_NEGATIVE_REGULATION_OF_PEPTIDYL_TYROSINE_PHOSPHORYLATION	43	0.349962	1.25921	0.146444	0.463498
GO_SPINAL_CORD_DEVELOPMENT	66	0.312824	1.23648	0.146608	0.484415
GO_NEGATIVE_REGULATION_OF_KINASE_ACTIVITY	202	-0.245691	-1.15418	0.146789	0.455734
GO_LUNG_CELL_DIFFERENTIATION	15	-0.476177	-1.30325	0.146825	0.293692
GO_NEGATIVE_REGULATION_OF_SPROUTING_ANGIOGENESIS	25	0.397279	1.27824	0.147059	0.446955
GO_NEGATIVE_REGULATION_OF_PROTEASOMAL_UBIQUITIN_DEPENDENT_PROTEIN_CATABOLIC_PROCESS	32	-0.376388	-1.25164	0.14741	0.343123
GO_CELL_JUNCTION_ORGANIZATION	237	0.237437	1.13993	0.147651	0.566678
GO_POSITIVE_REGULATION_OF_CYTOKINE_SECRETION	60	0.316008	1.23566	0.148454	0.484098
GO_NEGATIVE_REGULATION_OF_RESPONSE_TO_DRUG	21	0.413352	1.27596	0.148536	0.450249
GO_MITOCHONDRIAL_GENOME_MAINTENANCE	20	-0.425441	-1.29542	0.148571	0.298737
GO_SYNAPTIC_TRANSMISSION_GABAERGIC	21	0.426242	1.28838	0.148676	0.438596
GO_POLYOL_CATABOLIC_PROCESS	21	0.419826	1.29365	0.14898	0.434983
GO_REGULATION_OF_MACROPHAGE_MIGRATION	22	-0.423614	-1.28323	0.149057	0.310639
GO_RESPONSE_TO_EPIDERMAL_GROWTH_FACTOR	42	-0.344941	-1.24084	0.149254	0.358882
GO_POSITIVE_REGULATION_OF_LONG_TERM_SYNAPTIC_POTENTIATION	15	0.47124	1.31761	0.149284	0.416035
GO_NEGATIVE_REGULATION_OF_BINDING	136	-0.263255	-1.17701	0.149905	0.425775
GO_REGULATION_OF_INTRACELLULAR_STEROID_HORMONE_RECEPTOR_SIGNALING_PATHWAY	64	-0.315908	-1.23521	0.15	0.364515
GO_ERK1_AND_ERK2_CASCADE	182	0.244647	1.15167	0.15	0.561153
GO_REGULATION_OF_MEIOTIC_CELL_CYCLE	32	-0.377005	-1.2798	0.150289	0.314458
GO_MEIOSIS_I_CELL_CYCLE_PROCESS	69	-0.303117	-1.2101	0.150476	0.388999
GO_MESENCHYME_MORPHOGENESIS	42	-0.34712	-1.23292	0.151229	0.365101
GO_REGULATION_OF_MYELOID_LEUKOCYTE_DIFFERENTIATION	77	-0.296982	-1.20419	0.151515	0.396491
GO_HEART_TRABECULA_MORPHOGENESIS	27	-0.402523	-1.29295	0.151631	0.301322
GO_NEUROPEPTIDE_SIGNALING_PATHWAY	27	-0.390575	-1.27627	0.152083	0.316282
GO_TRNA_METHYLATION	38	0.355712	1.24032	0.152083	0.483781
GO_PEPTIDYL_TYROSINE_DEPHOSPHORYLATION	81	-0.299908	-1.20424	0.152416	0.396839
GO_CELL_ADHESION_MEDIATED_BY_INTEGRIN	49	0.321697	1.22753	0.152866	0.492422
GO_LIPID_HOMEOSTASIS	84	-0.289489	-1.19365	0.153061	0.409966
GO_ANION_TRANSMEMBRANE_TRANSPORT	164	-0.250776	-1.15052	0.153409	0.458957
GO_POSITIVE_REGULATION_OF_PEPTIDYL_TYROSINE_PHOSPHORYLATION	115	0.265092	1.16527	0.153509	0.554692
GO_POSITIVE_REGULATION_OF_LIPASE_ACTIVITY	38	0.343268	1.23103	0.154321	0.48667
GO_CELL_JUNCTION_ASSEMBLY	197	0.246239	1.15119	0.154362	0.561453
GO_RESPONSE_TO_LIGHT_STIMULUS	222	-0.240399	-1.13637	0.15444	0.477397
GO_POSITIVE_REGULATION_OF_SYNAPTIC_TRANSMISSION_GLUTAMATERGIC	20	0.427317	1.28842	0.154599	0.439828
GO_REGULATION_OF_NUCLEAR_TRANSCRIBED_MRNA_CATABOLIC_PROCESS_DEADENYLATION_DEPENDENT_DECAY	18	-0.433477	-1.28284	0.154639	0.310425
GO_REGULATION_OF_COAGULATION	47	0.337458	1.23202	0.154661	0.486416
GO_REGULATION_OF_PROTEIN_MATURATION	42	0.341494	1.24207	0.155462	0.484086
GO_NEGATIVE_REGULATION_OF_INTRACELLULAR_PROTEIN_TRANSPORT	34	0.368354	1.26946	0.156057	0.449788
GO_HISTONE_DEACETYLATION	66	0.295507	1.20085	0.156942	0.507837
GO_REGULATION_OF_SYNAPSE_ASSEMBLY	79	-0.293667	-1.1876	0.157197	0.418098
GO_REGULATION_OF_KIDNEY_DEVELOPMENT	41	0.348774	1.24005	0.157258	0.483228
GO_POSITIVE_REGULATION_OF_EPITHELIAL_CELL_DIFFERENTIATION	36	0.35707	1.21877	0.15735	0.497013
GO_HISTONE_H3_K9_METHYLATION	35	-0.357885	-1.23482	0.15748	0.364843
GO_CHAPERONE_MEDIATED_PROTEIN_FOLDING	49	-0.331634	-1.2254	0.157599	0.372102
GO_EPITHELIAL_CELL_DIFFERENTIATION	385	0.214504	1.09894	0.157783	0.600016
GO_SIGNAL_TRANSDUCTION_IN_ABSENCE_OF_LIGAND	54	-0.32819	-1.23872	0.157798	0.360594
GO_CYCLIC_NUCLEOTIDE_MEDIATED_SIGNALING	110	-0.278784	-1.19011	0.157996	0.41461
GO_CLATHRIN_DEPENDENT_ENDOCYTOSIS	37	0.353297	1.24146	0.158215	0.484444
GO_EMBRYONIC_ORGAN_MORPHOGENESIS	203	0.239233	1.12555	0.159292	0.578781
GO_RIBONUCLEOSIDE_TRIPHOSPHATE_BIOSYNTHETIC_PROCESS	55	-0.322644	-1.22403	0.159341	0.373994
GO_DENDRITIC_SPINE_DEVELOPMENT	82	-0.293329	-1.21226	0.159449	0.387484
GO_ADIPOSE_TISSUE_DEVELOPMENT	34	-0.372796	-1.27386	0.159836	0.318633
GO_RESPONSE_TO_CHEMOKINE	34	-0.369455	-1.23613	0.159919	0.363626
GO_REGULATION_OF_NEUROTRANSMITTER_RECEPTOR_ACTIVITY	48	0.324283	1.20616	0.159923	0.508123
GO_SYNAPSE_ASSEMBLY	128	-0.260926	-1.15508	0.160985	0.454548
GO_AMINE_TRANSPORT	39	-0.35431	-1.24937	0.161597	0.346286
GO_NEGATIVE_REGULATION_OF_G_PROTEIN_COUPLED_RECEPTOR_SIGNALING_PATHWAY	34	0.363198	1.25209	0.161826	0.476845
GO_HETEROTYPIC_CELL_CELL_ADHESION	31	0.373039	1.24745	0.162162	0.478833
GO_GRANULOCYTE_DIFFERENTIATION	19	-0.426227	-1.25561	0.162835	0.338905
GO_POSITIVE_REGULATION_OF_CELL_MATRIX_ADHESION	39	0.347079	1.24366	0.162839	0.483755
GO_REGULATION_OF_LONG_TERM_NEURONAL_SYNAPTIC_PLASTICITY	20	0.420369	1.27857	0.162978	0.448733
GO_MACROMOLECULE_METHYLATION	258	-0.229232	-1.1196	0.163265	0.492631
GO_CHONDROCYTE_DEVELOPMENT	36	0.357379	1.24533	0.163265	0.481926
GO_POSITIVE_REGULATION_OF_PROTEIN_COMPLEX_DISASSEMBLY	32	0.35572	1.22389	0.163265	0.49165
GO_CELL_DIFFERENTIATION_INVOLVED_IN_EMBRYONIC_PLACENTA_DEVELOPMENT	18	0.421495	1.26059	0.163599	0.463726
GO_REGULATION_OF_HORMONE_SECRETION	161	-0.253683	-1.15321	0.163636	0.455769
GO_ORGANIC_HYDROXY_COMPOUND_TRANSPORT	129	0.261751	1.16128	0.163755	0.555289
GO_REGULATION_OF_PHAGOCYTOSIS	48	0.33054	1.21864	0.164241	0.496189
GO_CELLULAR_COMPONENT_DISASSEMBLY_INVOLVED_IN_EXECUTION_PHASE_OF_APOPTOSIS	28	-0.384241	-1.26274	0.164683	0.331851
GO_MORPHOGENESIS_OF_AN_EPITHELIAL_SHEET	46	-0.332836	-1.22171	0.164683	0.373851
GO_REGULATION_OF_CELL_GROWTH_INVOLVED_IN_CARDIAC_MUSCLE_CELL_DEVELOPMENT	15	-0.459385	-1.28571	0.164729	0.30923
GO_EMBRYONIC_SKELETAL_SYSTEM_DEVELOPMENT	110	-0.271292	-1.1669	0.164815	0.439602
GO_GASTRULATION	130	0.254639	1.14117	0.165591	0.565145
GO_NEGATIVE_REGULATION_OF_CELL_ADHESION	183	0.236333	1.12119	0.165984	0.58055
GO_POSITIVE_REGULATION_OF_NEUROTRANSMITTER_TRANSPORT	24	-0.395673	-1.24837	0.166348	0.347809
GO_NEGATIVE_REGULATION_OF_SECRETION	129	-0.262119	-1.16846	0.166362	0.436458
GO_IMPORT_INTO_CELL	477	0.212029	1.10288	0.166667	0.598785
GO_CELLULAR_AMINO_ACID_BIOSYNTHETIC_PROCESS	49	-0.32795	-1.20957	0.167308	0.389685
GO_REGULATION_OF_SYNAPSE_STRUCTURE_OR_ACTIVITY	169	0.241465	1.12965	0.167411	0.57492
GO_RESPONSE_TO_ESTRADIOL	93	-0.282243	-1.17895	0.167558	0.423988
GO_REGULATION_OF_SMALL_MOLECULE_METABOLIC_PROCESS	267	-0.230675	-1.12252	0.167883	0.49098
GO_PIGMENTATION	77	0.284878	1.17867	0.168085	0.537665
GO_REGULATION_OF_MEMBRANE_PROTEIN_ECTODOMAIN_PROTEOLYSIS	19	0.424294	1.28066	0.168122	0.448657
GO_POSITIVE_REGULATION_OF_FAT_CELL_DIFFERENTIATION	51	-0.32151	-1.21064	0.170213	0.388305
GO_ESTABLISHMENT_OF_EPITHELIAL_CELL_POLARITY	25	-0.396991	-1.25488	0.170254	0.339431
GO_INTERLEUKIN_10_PRODUCTION	27	0.387052	1.24758	0.170404	0.481013
GO_POSITIVE_REGULATION_OF_PROTEIN_POLYMERIZATION	107	0.27306	1.16579	0.170635	0.555344
GO_RESPONSE_TO_HYDROGEN_PEROXIDE	113	-0.264558	-1.14521	0.170686	0.46437
GO_AMMONIUM_TRANSPORT	43	-0.329947	-1.20478	0.170825	0.396671
GO_NEGATIVE_REGULATION_OF_NERVOUS_SYSTEM_DEVELOPMENT	223	0.236085	1.1323	0.171111	0.572538
GO_POSITIVE_REGULATION_OF_CELL_JUNCTION_ASSEMBLY	28	0.378402	1.24223	0.171429	0.484924
GO_NON_CANONICAL_WNT_SIGNALING_PATHWAY	135	-0.260219	-1.16241	0.171598	0.444824
GO_I_KAPPAB_KINASE_NF_KAPPAB_SIGNALING	211	0.234566	1.12212	0.171694	0.579862
GO_REGULATION_OF_PROTEIN_DEPHOSPHORYLATION	110	0.265596	1.16417	0.171739	0.555668
GO_RESPONSE_TO_LEUKEMIA_INHIBITORY_FACTOR	80	-0.297393	-1.19979	0.172161	0.401528
GO_POLYSACCHARIDE_METABOLIC_PROCESS	86	-0.282923	-1.17986	0.172345	0.423281
GO_PARAXIAL_MESODERM_DEVELOPMENT	15	0.455434	1.26719	0.172676	0.453085
GO_POSITIVE_REGULATION_OF_LEUKOCYTE_MEDIATED_IMMUNITY	68	-0.309358	-1.20477	0.172816	0.396234
GO_VIRAL_BUDDING	24	0.398491	1.25794	0.173554	0.46435
GO_B_CELL_DIFFERENTIATION	75	0.2925	1.18677	0.173729	0.528306
GO_POSITIVE_REGULATION_OF_DNA_TEMPLATED_TRANSCRIPTION_INITIATION	21	-0.41498	-1.25949	0.173752	0.335569
GO_CARTILAGE_MORPHOGENESIS	18	-0.430816	-1.26961	0.174081	0.323198
GO_ACTIN_FILAMENT_BUNDLE_ORGANIZATION	126	0.261509	1.15027	0.17505	0.560873
GO_NUCLEUS_LOCALIZATION	21	-0.414371	-1.26289	0.175258	0.331998
GO_NEGATIVE_REGULATION_OF_AXON_EXTENSION	34	0.36347	1.26002	0.175258	0.463913
GO_REGULATION_OF_UBIQUITIN_DEPENDENT_PROTEIN_CATABOLIC_PROCESS	134	-0.262796	-1.15553	0.175313	0.45397
GO_REGULATION_OF_CELLULAR_CARBOHYDRATE_METABOLIC_PROCESS	92	-0.275962	-1.16973	0.175337	0.434073
GO_CELLULAR_ION_HOMEOSTASIS	388	-0.216843	-1.09848	0.175627	0.520986
GO_REGULATION_OF_EPITHELIAL_TUBE_FORMATION	16	0.457354	1.28647	0.175732	0.44198
GO_RESPONSE_TO_ELECTRICAL_STIMULUS	26	0.383628	1.24069	0.175847	0.484081
GO_REGULATION_OF_GLUCOSE_METABOLIC_PROCESS	60	-0.308105	-1.18931	0.175926	0.415969
GO_RESPONSE_TO_MECHANICAL_STIMULUS	151	-0.251044	-1.1428	0.176471	0.468276
GO_MACROPHAGE_ACTIVATION	43	-0.337358	-1.21219	0.176707	0.387181
GO_POSITIVE_REGULATION_OF_MAPK_CASCADE	344	0.217013	1.09847	0.176972	0.5995
GO_FACE_DEVELOPMENT	45	-0.328927	-1.21471	0.177122	0.383209
GO_POSITIVE_REGULATION_OF_FIBROBLAST_PROLIFERATION	43	-0.330007	-1.19819	0.177515	0.403702
GO_NEGATIVE_REGULATION_OF_STRIATED_MUSCLE_CELL_APOPTOTIC_PROCESS	19	0.429209	1.25172	0.177824	0.476572
GO_NEGATIVE_REGULATION_OF_INTRACELLULAR_TRANSPORT	50	0.32159	1.20289	0.177966	0.506829
GO_PROTEIN_O_LINKED_GLYCOSYLATION	75	-0.29315	-1.17371	0.178161	0.431012
GO_SPINAL_CORD_MOTOR_NEURON_DIFFERENTIATION	18	0.41852	1.23701	0.178723	0.485394
GO_CALCIUM_ION_REGULATED_EXOCYTOSIS	102	0.278286	1.1634	0.178862	0.555621
GO_NUCLEOTIDE_EXCISION_REPAIR	104	-0.279199	-1.18063	0.179191	0.422925
GO_NEGATIVE_REGULATION_OF_BLOOD_CIRCULATION	25	-0.379232	-1.23015	0.179337	0.367713
GO_ASSOCIATIVE_LEARNING	51	0.32829	1.21322	0.179431	0.501569
GO_POSITIVE_REGULATION_OF_NEUROTRANSMITTER_SECRETION	15	-0.4525	-1.24676	0.179435	0.350101
GO_MIRNA_MEDIATED_INHIBITION_OF_TRANSLATION	15	-0.462322	-1.28081	0.179688	0.312892
GO_NEGATIVE_REGULATION_OF_SYNAPSE_ORGANIZATION	17	0.433718	1.25081	0.180698	0.476457
GO_REGULATION_OF_PHOSPHOLIPASE_C_ACTIVITY	24	0.395643	1.23347	0.181034	0.485036
GO_CELL_CELL_RECOGNITION	28	0.356584	1.19484	0.181435	0.515089
GO_HISTONE_H2A_UBIQUITINATION	25	0.377716	1.22511	0.181628	0.489605
GO_ANTIBIOTIC_METABOLIC_PROCESS	44	0.335587	1.20106	0.182008	0.508398
GO_NEGATIVE_REGULATION_OF_ESTABLISHMENT_OF_PROTEIN_LOCALIZATION	121	0.262424	1.14848	0.182022	0.563965
GO_MITOCHONDRIAL_DEPOLARIZATION	17	-0.427071	-1.25421	0.182524	0.339415
GO_SOMITOGENESIS	51	-0.322091	-1.18752	0.183432	0.417823
GO_VESICLE_CYTOSKELETAL_TRAFFICKING	45	0.330491	1.2029	0.183544	0.507905
GO_ADAPTIVE_THERMOGENESIS	115	-0.267045	-1.14079	0.183712	0.470021
GO_ASPARTATE_FAMILY_AMINO_ACID_METABOLIC_PROCESS	39	-0.338856	-1.20219	0.183794	0.39763
GO_PROSTANOID_BIOSYNTHETIC_PROCESS	17	0.424854	1.23947	0.184	0.482303
GO_REGULATION_OF_T_CELL_APOPTOTIC_PROCESS	20	0.419057	1.25886	0.184049	0.463165
GO_REGULATION_OF_TELOMERE_MAINTENANCE	76	-0.295052	-1.17408	0.184307	0.431075
GO_PEPTIDE_CATABOLIC_PROCESS	20	0.406215	1.22945	0.184891	0.489812
GO_MELANOCYTE_DIFFERENTIATION	17	-0.436946	-1.24965	0.184971	0.346179
GO_FACE_MORPHOGENESIS	30	-0.355821	-1.21113	0.185328	0.388598
GO_ONE_CARBON_METABOLIC_PROCESS	19	-0.415125	-1.23386	0.185404	0.365455
GO_REGULATION_OF_PHOSPHATASE_ACTIVITY	137	0.256096	1.1352	0.185841	0.571227
GO_REGULATION_OF_MICROTUBULE_BASED_PROCESS	189	-0.239849	-1.11919	0.186004	0.493177
GO_PYRIMIDINE_RIBONUCLEOTIDE_BIOSYNTHETIC_PROCESS	18	-0.423918	-1.24471	0.186408	0.352868
GO_HINDBRAIN_DEVELOPMENT	111	-0.267244	-1.14933	0.186567	0.459513
GO_ERAD_PATHWAY	93	-0.276946	-1.15662	0.186898	0.45221
GO_AXO_DENDRITIC_TRANSPORT	60	0.305803	1.18568	0.186975	0.529164
GO_NEGATIVE_REGULATION_OF_ERBB_SIGNALING_PATHWAY	45	-0.330464	-1.19483	0.187135	0.409124
GO_TIGHT_JUNCTION_ORGANIZATION	43	-0.324273	-1.17726	0.187156	0.426522
GO_MUSCLE_CELL_MIGRATION	74	-0.292729	-1.16406	0.187617	0.443773
GO_APOPTOTIC_SIGNALING_PATHWAY	480	-0.211091	-1.08809	0.187739	0.531576
GO_REGULATION_OF_TUMOR_NECROSIS_FACTOR_MEDIATED_SIGNALING_PATHWAY	46	0.331753	1.20369	0.187891	0.50693
GO_DNA_DEMETHYLATION	18	-0.428806	-1.2358	0.188324	0.363782
GO_CRISTAE_FORMATION	33	0.35377	1.19707	0.18847	0.513479
GO_POSITIVE_REGULATION_OF_CALCIUM_ION_TRANSPORT	69	0.293696	1.17912	0.188605	0.537508
GO_TRABECULA_FORMATION	21	-0.415121	-1.23984	0.188679	0.35914
GO_NEGATIVE_REGULATION_OF_TRANSFERASE_ACTIVITY	227	-0.237343	-1.12289	0.188811	0.490992
GO_SYNAPTIC_VESICLE_RECYCLING	54	0.320532	1.1959	0.188841	0.514446
GO_REGULATION_OF_CELL_PROJECTION_ASSEMBLY	143	0.247013	1.12768	0.18896	0.578407
GO_POSITIVE_REGULATION_OF_CYCLIN_DEPENDENT_PROTEIN_KINASE_ACTIVITY	30	-0.367798	-1.21882	0.189084	0.37628
GO_DNA_DEALKYLATION	24	-0.398058	-1.2419	0.189349	0.357232
GO_CELL_FATE_COMMITMENT	149	0.253465	1.14433	0.189362	0.56633
GO_RESPONSE_TO_NUTRIENT	154	-0.250291	-1.14268	0.189555	0.467664
GO_REGULATION_OF_MESENCHYMAL_CELL_PROLIFERATION	30	-0.364137	-1.19864	0.190385	0.403212
GO_MRNA_MODIFICATION	20	-0.396915	-1.21105	0.190476	0.388325
GO_POSITIVE_REGULATION_OF_SYNAPTIC_TRANSMISSION	109	0.269063	1.15503	0.190476	0.560068
GO_TRANSITION_METAL_ION_HOMEOSTASIS	97	0.271905	1.15058	0.190476	0.561077
GO_REGULATION_OF_CHROMATIN_BINDING	22	-0.405452	-1.2403	0.190654	0.359597
GO_MITOTIC_DNA_INTEGRITY_CHECKPOINT	102	-0.271188	-1.15146	0.190926	0.458022
GO_NEGATIVE_REGULATION_OF_CELL_AGING	20	-0.408838	-1.22352	0.190945	0.373222
GO_POSITIVE_REGULATION_OF_CELLULAR_RESPONSE_TO_TRANSFORMING_GROWTH_FACTOR_BETA_STIMULUS	25	-0.381316	-1.22144	0.190965	0.374029
GO_NEURON_FATE_COMMITMENT	29	0.365853	1.22371	0.191753	0.490993
GO_PHOSPHATIDYLINOSITOL_BIOSYNTHETIC_PROCESS	100	0.269735	1.14671	0.192149	0.564797
GO_PROTEIN_COMPLEX_OLIGOMERIZATION	404	-0.217372	-1.1027	0.192171	0.516139
GO_ENDOPLASMIC_RETICULUM_CALCIUM_ION_HOMEOSTASIS	22	-0.403698	-1.24026	0.192233	0.35922
GO_PROTEIN_K63_LINKED_DEUBIQUITINATION	30	-0.370183	-1.22491	0.192523	0.372688
GO_POSITIVE_REGULATION_OF_ION_TRANSMEMBRANE_TRANSPORT	93	-0.274495	-1.14624	0.192523	0.463255
GO_AXIS_ELONGATION	25	-0.384237	-1.22248	0.192534	0.374084
GO_POSITIVE_REGULATION_OF_T_CELL_MIGRATION	16	0.433263	1.24758	0.192872	0.479757
GO_REGULATION_OF_APOPTOTIC_SIGNALING_PATHWAY	325	-0.220326	-1.09571	0.192884	0.525766
GO_INTERLEUKIN_1_BETA_SECRETION	23	0.39311	1.23851	0.193227	0.483721
GO_EAR_MORPHOGENESIS	75	-0.282897	-1.15149	0.193359	0.458402
GO_RESPONSE_TO_AMINO_ACID	92	-0.274474	-1.16039	0.193548	0.447437
GO_EMBRYONIC_DIGIT_MORPHOGENESIS	54	0.312368	1.18476	0.194	0.528494
GO_INTRINSIC_APOPTOTIC_SIGNALING_PATHWAY_IN_RESPONSE_TO_DNA_DAMAGE_BY_P53_CLASS_MEDIATOR	40	-0.341669	-1.22212	0.194175	0.373957
GO_REGULATION_OF_BONE_MINERALIZATION	48	-0.317398	-1.18613	0.194175	0.418683
GO_ESTABLISHMENT_OR_MAINTENANCE_OF_MONOPOLAR_CELL_POLARITY	18	-0.425393	-1.23656	0.194499	0.363666
GO_PROTEIN_EXIT_FROM_ENDOPLASMIC_RETICULUM	39	-0.335349	-1.19372	0.194882	0.410288
GO_INTRINSIC_APOPTOTIC_SIGNALING_PATHWAY_BY_P53_CLASS_MEDIATOR	69	-0.291704	-1.17325	0.194882	0.431636
GO_REGULATION_OF_RECEPTOR_INTERNALIZATION	38	0.346918	1.19982	0.19604	0.50937
GO_EPITHELIAL_CELL_APOPTOTIC_PROCESS	72	0.284045	1.15281	0.196121	0.561047
GO_TRANSFORMING_GROWTH_FACTOR_BETA_RECEPTOR_SIGNALING_PATHWAY	156	-0.246113	-1.11608	0.19697	0.498558
GO_POSITIVE_REGULATION_OF_TRANSCRIPTION_OF_NOTCH_RECEPTOR_TARGET	17	-0.423625	-1.22127	0.197183	0.373516
GO_REGULATION_OF_PROTEIN_ACETYLATION	57	-0.301454	-1.16181	0.197318	0.445334
GO_REGULATION_OF_LIPID_METABOLIC_PROCESS	287	-0.225058	-1.10429	0.197368	0.515842
GO_RESPONSE_TO_LEPTIN	15	-0.460958	-1.25971	0.197605	0.335605
GO_POSITIVE_REGULATION_OF_PEPTIDYL_LYSINE_ACETYLATION	25	-0.380952	-1.23373	0.197652	0.364802
GO_POSITIVE_REGULATION_OF_PROTEOLYSIS	280	-0.222164	-1.09679	0.198148	0.524436
GO_DENDRITIC_CELL_DIFFERENTIATION	18	0.412015	1.22873	0.19833	0.490474
GO_POSITIVE_REGULATION_OF_T_CELL_PROLIFERATION	48	0.314991	1.17636	0.198795	0.540782
GO_POSITIVE_REGULATION_OF_STEROL_TRANSPORT	17	0.433437	1.25073	0.199187	0.475383
GO_PHOSPHATIDYLINOSITOL_METABOLIC_PROCESS	79	0.286103	1.16235	0.199597	0.554419
GO_NOTCH_SIGNALING_PATHWAY	150	-0.248319	-1.12373	0.199616	0.491225
GO_NEGATIVE_REGULATION_OF_OSSIFICATION	53	-0.303435	-1.16264	0.199623	0.445206
GO_REGULATION_OF_CELL_AGING	40	-0.331684	-1.18877	0.200397	0.416276
GO_REGULATION_OF_FIBROBLAST_GROWTH_FACTOR_RECEPTOR_SIGNALING_PATHWAY	23	-0.386355	-1.22178	0.200409	0.374169
GO_REGULATION_OF_SECRETION	478	0.206837	1.07958	0.200445	0.61474
GO_POSITIVE_REGULATION_OF_BLOOD_CIRCULATION	41	-0.32711	-1.1892	0.200795	0.415778
GO_MESODERM_DEVELOPMENT	84	0.282136	1.16269	0.200883	0.55563
GO_POSITIVE_REGULATION_OF_TRANSMEMBRANE_TRANSPORT	126	-0.259806	-1.13371	0.201479	0.479708
GO_INTRACELLULAR_RECEPTOR_SIGNALING_PATHWAY	226	-0.230342	-1.1029	0.20155	0.51608
GO_REGULATION_OF_DNA_DAMAGE_RESPONSE_SIGNAL_TRANSDUCTION_BY_P53_CLASS_MEDIATOR	29	-0.371914	-1.20316	0.201942	0.397376
GO_CELL_FATE_COMMITMENT_INVOLVED_IN_FORMATION_OF_PRIMARY_GERM_LAYER	22	0.402287	1.21787	0.20202	0.497179
GO_REGULATION_OF_AXON_GUIDANCE	33	0.348032	1.19121	0.202083	0.521559
GO_RESPONSE_TO_TRANSFORMING_GROWTH_FACTOR_BETA	199	-0.239177	-1.11454	0.202226	0.500459
GO_VESICLE_ORGANIZATION	275	0.22717	1.12047	0.202429	0.580674
GO_POSITIVE_REGULATION_OF_BMP_SIGNALING_PATHWAY	27	0.384058	1.22713	0.202869	0.492304
GO_DEPHOSPHORYLATION	386	-0.21506	-1.0868	0.203358	0.533529
GO_POSITIVE_REGULATION_OF_CELL_SUBSTRATE_ADHESION	91	0.283355	1.1726	0.203426	0.545886
GO_T_CELL_CYTOKINE_PRODUCTION	21	-0.401257	-1.2289	0.203455	0.368952
GO_REGULATION_OF_OXIDATIVE_PHOSPHORYLATION	22	-0.398611	-1.22365	0.203488	0.373398
GO_NEGATIVE_REGULATION_OF_LIPID_STORAGE	16	0.430444	1.2259	0.203593	0.492076
GO_MAST_CELL_MEDIATED_IMMUNITY	26	-0.373777	-1.21076	0.203738	0.388499
GO_DEVELOPMENT_OF_PRIMARY_SEXUAL_CHARACTERISTICS	159	0.244004	1.11976	0.204255	0.581805
GO_SYNAPTIC_MEMBRANE_ADHESION	21	-0.407836	-1.20879	0.204724	0.390872
GO_COLLAGEN_FIBRIL_ORGANIZATION	45	-0.327626	-1.18117	0.204934	0.423028
GO_POSITIVE_REGULATION_OF_LEUKOCYTE_CHEMOTAXIS	49	-0.311337	-1.16597	0.205374	0.440734
GO_SENSORY_ORGAN_MORPHOGENESIS	166	-0.24676	-1.12045	0.206049	0.491482
GO_CHROMATIN_DISASSEMBLY	17	-0.426093	-1.25772	0.206349	0.337345
GO_MYELOID_CELL_DIFFERENTIATION	302	-0.223929	-1.09697	0.206439	0.524449
GO_RECEPTOR_INTERNALIZATION	79	0.278826	1.13945	0.206681	0.566005
GO_GLAND_DEVELOPMENT	318	0.218689	1.09705	0.206897	0.598948
GO_MORPHOGENESIS_OF_EMBRYONIC_EPITHELIUM	118	0.25814	1.14262	0.207343	0.566118
GO_REGULATION_OF_MONOCYTE_DIFFERENTIATION	16	-0.434776	-1.23335	0.207619	0.364617
GO_DEMETHYLATION	52	-0.312389	-1.1745	0.208171	0.430567
GO_TELENCEPHALON_DEVELOPMENT	190	-0.236804	-1.11803	0.208178	0.495523
GO_MODIFICATION_OF_MORPHOLOGY_OR_PHYSIOLOGY_OF_OTHER_ORGANISM_INVOLVED_IN_SYMBIOTIC_INTERACTION	83	-0.279816	-1.15045	0.208577	0.458652
GO_GLUTAMINE_METABOLIC_PROCESS	19	-0.411919	-1.22656	0.208955	0.371095
GO_RESPONSE_TO_ALCOHOL	148	-0.247378	-1.11509	0.209213	0.499566
GO_SMOOTH_MUSCLE_CELL_APOPTOTIC_PROCESS	20	-0.409542	-1.23363	0.209256	0.364539
GO_UNSATURATED_FATTY_ACID_METABOLIC_PROCESS	41	0.324905	1.16986	0.209503	0.550385
GO_PYRIMIDINE_CONTAINING_COMPOUND_CATABOLIC_PROCESS	30	-0.375805	-1.23391	0.209524	0.365811
GO_REGULATION_OF_TRANSLATION_IN_RESPONSE_TO_STRESS	18	-0.411458	-1.22291	0.209524	0.374099
GO_POSITIVE_REGULATION_OF_MYELOID_CELL_DIFFERENTIATION	57	-0.302796	-1.16566	0.209615	0.440969
GO_NEUROTRANSMITTER_UPTAKE	24	-0.377175	-1.18869	0.210101	0.415995
GO_CELLULAR_RESPONSE_TO_VIRUS	42	-0.325832	-1.17289	0.210101	0.431958
GO_PEROXISOMAL_MEMBRANE_TRANSPORT	17	0.421163	1.21062	0.2103	0.504976
GO_NEGATIVE_REGULATION_OF_CELLULAR_RESPONSE_TO_GROWTH_FACTOR_STIMULUS	116	-0.258391	-1.12973	0.210623	0.483953
GO_MEMBRANE_PROTEIN_INTRACELLULAR_DOMAIN_PROTEOLYSIS	18	-0.413003	-1.19402	0.210736	0.410065
GO_SENSORY_PERCEPTION	253	-0.224882	-1.0898	0.210811	0.531332
GO_POSITIVE_REGULATION_OF_WNT_SIGNALING_PATHWAY	150	0.250551	1.1266	0.211087	0.578591
GO_MITOCHONDRION_MORPHOGENESIS	19	-0.410472	-1.20838	0.211321	0.391306
GO_NEGATIVE_REGULATION_OF_CALCIUM_MEDIATED_SIGNALING	25	-0.370792	-1.18468	0.211499	0.420535
GO_REGULATION_OF_DENDRITIC_SPINE_DEVELOPMENT	62	-0.296051	-1.1487	0.211499	0.459626
GO_CELLULAR_RESPONSE_TO_OXIDATIVE_STRESS	238	-0.231991	-1.11022	0.213611	0.507488
GO_RESPONSE_TO_MORPHINE	18	-0.419663	-1.22395	0.214286	0.373712
GO_HIPPOCAMPUS_DEVELOPMENT	65	-0.291357	-1.14516	0.214844	0.464046
GO_NEGATIVE_REGULATION_OF_INTRINSIC_APOPTOTIC_SIGNALING_PATHWAY_IN_RESPONSE_TO_DNA_DAMAGE	27	-0.368403	-1.19139	0.215116	0.413029
GO_NERVE_DEVELOPMENT	53	-0.306209	-1.15865	0.21547	0.450157
GO_REGULATION_OF_HISTONE_H3_K4_METHYLATION	23	-0.384451	-1.19349	0.215613	0.409884
GO_NEGATIVE_REGULATION_OF_CYTOSKELETON_ORGANIZATION	117	0.255838	1.12574	0.215686	0.579214
GO_PEPTIDYL_THREONINE_MODIFICATION	101	-0.264932	-1.12776	0.215953	0.486453
GO_CENTRAL_NERVOUS_SYSTEM_NEURON_DEVELOPMENT	60	0.302855	1.16124	0.216157	0.554316
GO_ZINC_ION_HOMEOSTASIS	20	0.401561	1.2039	0.216387	0.508601
GO_MYD88_DEPENDENT_TOLL_LIKE_RECEPTOR_SIGNALING_PATHWAY	25	0.376628	1.22059	0.21663	0.495709
GO_MALE_SEX_DIFFERENTIATION	111	0.264643	1.13278	0.217204	0.575137
GO_MACROMOLECULE_DEACYLATION	90	0.270686	1.14353	0.217484	0.565648
GO_REGULATION_OF_PEPTIDE_SECRETION	284	-0.221491	-1.09059	0.217557	0.5321
GO_REGULATION_OF_CELLULAR_RESPONSE_TO_INSULIN_STIMULUS	53	-0.308789	-1.17038	0.217565	0.433088
GO_LYTIC_VACUOLE_ORGANIZATION	51	0.307479	1.15559	0.218029	0.560581
GO_REGULATION_OF_STEROID_BIOSYNTHETIC_PROCESS	68	-0.287649	-1.13282	0.218115	0.479178
GO_NEGATIVE_REGULATION_OF_RESPONSE_TO_CYTOKINE_STIMULUS	41	0.314994	1.14558	0.218487	0.565921
GO_CAMERA_TYPE_EYE_MORPHOGENESIS	78	-0.279468	-1.1439	0.218992	0.466141
GO_LUNG_EPITHELIUM_DEVELOPMENT	25	-0.379544	-1.18333	0.219713	0.421767
GO_REGULATION_OF_GLUTAMATE_RECEPTOR_SIGNALING_PATHWAY	42	0.325661	1.17231	0.219873	0.545597
GO_CELLULAR_COMPONENT_MAINTENANCE	46	-0.32106	-1.17162	0.220503	0.433061
GO_MAMMARY_GLAND_EPITHELIAL_CELL_PROLIFERATION	24	-0.384403	-1.19437	0.220676	0.409683
GO_POSITIVE_REGULATION_OF_HISTONE_METHYLATION	35	-0.340662	-1.18211	0.220729	0.422276
GO_INORGANIC_ION_IMPORT_ACROSS_PLASMA_MEMBRANE	47	-0.316218	-1.15673	0.22093	0.452439
GO_POSITIVE_REGULATION_OF_PROTEIN_SERINE_THREONINE_KINASE_ACTIVITY	259	-0.22407	-1.08598	0.221622	0.535218
GO_PATHWAY_RESTRICTED_SMAD_PROTEIN_PHOSPHORYLATION	46	0.318217	1.16713	0.221757	0.553711
GO_ENDOCARDIAL_CUSHION_DEVELOPMENT	35	-0.342447	-1.16686	0.22179	0.439204
GO_POSITIVE_REGULATION_OF_CATABOLIC_PROCESS	364	-0.219012	-1.09029	0.221805	0.531009
GO_STEROID_BIOSYNTHETIC_PROCESS	131	0.251176	1.11256	0.222222	0.587263
GO_NATURAL_KILLER_CELL_MEDIATED_IMMUNITY	24	0.371063	1.18089	0.22293	0.538054
GO_ENDOCYTIC_RECYCLING	43	-0.313176	-1.14911	0.223529	0.459604
GO_POSITIVE_REGULATION_OF_AXONOGENESIS	72	0.283962	1.14148	0.223577	0.566288
GO_REGULATION_OF_PROTEASOMAL_UBIQUITIN_DEPENDENT_PROTEIN_CATABOLIC_PROCESS	112	-0.257949	-1.1237	0.223709	0.490853
GO_INTERLEUKIN_1_SECRETION	26	0.36554	1.18648	0.224172	0.527982
GO_SUPEROXIDE_ANION_GENERATION	15	0.44831	1.21148	0.224622	0.504944
GO_PEPTIDYL_L_CYSTEINE_S_PALMITOYLATION	17	0.417513	1.20706	0.224696	0.50807
GO_MEMBRANE_DEPOLARIZATION_DURING_ACTION_POTENTIAL	26	-0.370602	-1.18737	0.224852	0.417743
GO_REGULATION_OF_CYTOKINE_PRODUCTION_INVOLVED_IN_IMMUNE_RESPONSE	52	-0.311298	-1.171	0.224907	0.432612
GO_TOLL_LIKE_RECEPTOR_SIGNALING_PATHWAY	99	0.267142	1.1232	0.225806	0.58153
GO_ZINC_ION_TRANSPORT	17	0.422233	1.21631	0.226069	0.496735
GO_NEUTRAL_AMINO_ACID_TRANSPORT	25	-0.368659	-1.17755	0.226103	0.426337
GO_STEM_CELL_PROLIFERATION	78	-0.277818	-1.14515	0.226103	0.463628
GO_CELLULAR_KETONE_METABOLIC_PROCESS	151	-0.246806	-1.10854	0.226236	0.509293
GO_SULFUR_COMPOUND_BIOSYNTHETIC_PROCESS	139	0.250551	1.11661	0.226337	0.584218
GO_TRABECULA_MORPHOGENESIS	40	-0.335772	-1.17286	0.226415	0.431572
GO_RESPONSE_TO_AMMONIUM_ION	74	-0.280179	-1.13258	0.226667	0.478857
GO_POSITIVE_REGULATION_OF_LEUKOCYTE_DIFFERENTIATION	90	-0.271725	-1.13972	0.226744	0.471711
GO_TELOMERE_CAPPING	51	-0.306414	-1.15708	0.226923	0.452997
GO_TRANSITION_METAL_ION_TRANSPORT	83	0.274107	1.1324	0.227083	0.573259
GO_POSITIVE_REGULATION_OF_CHEMOKINE_PRODUCTION	29	-0.355127	-1.18335	0.227273	0.422181
GO_AXONAL_TRANSPORT	50	0.313643	1.15482	0.227848	0.559592
GO_CELLULAR_ALDEHYDE_METABOLIC_PROCESS	24	0.367826	1.19206	0.228175	0.520353
GO_REGULATION_OF_CELL_DIVISION	123	-0.255185	-1.11309	0.2282	0.503038
GO_REGULATION_OF_CALCIUM_ION_DEPENDENT_EXOCYTOSIS	71	0.284644	1.14362	0.22833	0.566401
GO_PYRIMIDINE_NUCLEOTIDE_BIOSYNTHETIC_PROCESS	40	-0.335878	-1.17136	0.228346	0.432269
GO_RECEPTOR_MEDIATED_ENDOCYTOSIS	195	0.234407	1.09276	0.228381	0.604048
GO_G_PROTEIN_COUPLED_RECEPTOR_SIGNALING_PATHWAY	415	-0.211683	-1.07694	0.228723	0.540932
GO_POSITIVE_REGULATION_OF_MESENCHYMAL_CELL_PROLIFERATION	22	-0.38905	-1.19292	0.229008	0.410622
GO_NEGATIVE_REGULATION_OF_IMMUNE_RESPONSE	81	0.279282	1.14303	0.229122	0.566029
GO_REGULATION_OF_INSULIN_SECRETION	117	-0.254559	-1.1128	0.229167	0.502849
GO_REGULATION_OF_ACTIN_NUCLEATION	22	0.378794	1.17453	0.229474	0.542659
GO_PEPTIDE_HORMONE_PROCESSING	18	0.416608	1.20803	0.229645	0.506515
GO_POSITIVE_REGULATION_OF_ESTABLISHMENT_OF_PROTEIN_LOCALIZATION_TO_MITOCHONDRION	54	-0.299274	-1.15349	0.230303	0.455592
GO_LYMPH_VESSEL_MORPHOGENESIS	15	0.430694	1.21132	0.230608	0.504226
GO_POSITIVE_REGULATION_OF_TRANSLATIONAL_INITIATION	22	-0.385679	-1.19596	0.230912	0.40708
GO_REGULATION_OF_ENDOCYTOSIS	152	0.246226	1.11195	0.230932	0.588034
GO_TRANSCRIPTION_INITIATION_FROM_RNA_POLYMERASE_II_PROMOTER	157	-0.248481	-1.1245	0.231054	0.490637
GO_RIBOSOMAL_SMALL_SUBUNIT_ASSEMBLY	18	-0.418537	-1.21218	0.231638	0.386783
GO_VENTRICULAR_CARDIAC_MUSCLE_TISSUE_DEVELOPMENT	41	-0.320898	-1.15412	0.231969	0.455399
GO_ANTIBIOTIC_CATABOLIC_PROCESS	21	0.393126	1.19076	0.232323	0.521729
GO_INTERLEUKIN_12_PRODUCTION	30	0.352106	1.18902	0.232323	0.524264
GO_SEMI_LUNAR_VALVE_DEVELOPMENT	31	0.342752	1.16103	0.232794	0.553789
GO_GLUTAMATE_SECRETION	25	0.36033	1.16532	0.232932	0.555656
GO_B_CELL_APOPTOTIC_PROCESS	19	-0.399252	-1.18572	0.23299	0.418642
GO_PITUITARY_GLAND_DEVELOPMENT	19	0.392932	1.17735	0.233068	0.540233
GO_EMBRYONIC_SKELETAL_SYSTEM_MORPHOGENESIS	82	-0.276572	-1.13904	0.233083	0.472822
GO_MODULATION_BY_SYMBIONT_OF_HOST_CELLULAR_PROCESS	25	-0.372532	-1.17918	0.233141	0.423884
GO_PEROXISOMAL_TRANSPORT	61	0.293115	1.1482	0.233266	0.563722
GO_NEGATIVE_REGULATION_OF_UBIQUITIN_DEPENDENT_PROTEIN_CATABOLIC_PROCESS	43	-0.324971	-1.17494	0.233456	0.430036
GO_NEURON_CELLULAR_HOMEOSTASIS	23	-0.385501	-1.19104	0.233522	0.41336
GO_DIGESTIVE_SYSTEM_DEVELOPMENT	97	-0.267004	-1.13384	0.233591	0.479862
GO_REGULATION_OF_STEROID_METABOLIC_PROCESS	86	-0.269066	-1.12113	0.234286	0.491672
GO_CELLULAR_AMINO_ACID_CATABOLIC_PROCESS	53	-0.308851	-1.15971	0.234375	0.448564
GO_RESPONSE_TO_INTERLEUKIN_4	24	-0.375093	-1.18227	0.234927	0.422803
GO_EMBRYONIC_ORGAN_DEVELOPMENT	314	0.215721	1.07262	0.235033	0.623272
GO_FC_RECEPTOR_MEDIATED_STIMULATORY_SIGNALING_PATHWAY	66	0.293783	1.13992	0.235165	0.565693
GO_EPITHELIAL_CELL_PROLIFERATION	280	-0.22145	-1.07958	0.235182	0.539604
GO_LIPID_CATABOLIC_PROCESS	211	0.229235	1.09769	0.235537	0.59891
GO_REGULATION_OF_DEVELOPMENTAL_GROWTH	255	-0.226706	-1.09212	0.235977	0.530546
GO_ACTIVATION_OF_PROTEIN_KINASE_ACTIVITY	255	-0.22524	-1.08544	0.23619	0.535289
GO_REGULATION_OF_TELOMERE_MAINTENANCE_VIA_TELOMERE_LENGTHENING	58	-0.29705	-1.13242	0.236295	0.478367
GO_TRIGLYCERIDE_METABOLIC_PROCESS	26	0.36707	1.18045	0.236674	0.5382
GO_SODIUM_ION_TRANSPORT	128	-0.254615	-1.1212	0.237323	0.49242
GO_DIVALENT_INORGANIC_CATION_TRANSPORT	297	-0.218923	-1.07551	0.237477	0.542758
GO_CELL_CYCLE_ARREST	215	-0.232679	-1.09899	0.237548	0.521549
GO_NEGATIVE_REGULATION_OF_ANION_TRANSPORT	18	-0.410974	-1.18672	0.238189	0.417826
GO_RESPONSE_TO_VITAMIN_D	26	-0.361459	-1.17787	0.238835	0.426032
GO_CELL_SUBSTRATE_JUNCTION_ASSEMBLY	87	0.27228	1.13111	0.238866	0.572873
GO_NEGATIVE_REGULATION_OF_MYELOID_LEUKOCYTE_DIFFERENTIATION	32	0.343334	1.14546	0.238921	0.565244
GO_REGULATION_OF_CARDIAC_MUSCLE_CELL_MEMBRANE_REPOLARIZATION	18	-0.408215	-1.19964	0.239252	0.401388
GO_ENDODERM_DEVELOPMENT	52	0.300931	1.15584	0.239407	0.56096
GO_GLYCOLIPID_BIOSYNTHETIC_PROCESS	54	0.304833	1.1472	0.239741	0.565498
GO_NEGATIVE_REGULATION_OF_PROTEIN_TYROSINE_KINASE_ACTIVITY	25	0.364715	1.15927	0.239754	0.556598
GO_SENSORY_SYSTEM_DEVELOPMENT	250	-0.229524	-1.09437	0.239787	0.527767
GO_HEART_GROWTH	72	-0.286661	-1.13306	0.240777	0.479504
GO_MEMBRANE_DISASSEMBLY	15	0.427033	1.19661	0.240964	0.513691
GO_CALCIUM_DEPENDENT_CELL_CELL_ADHESION_VIA_PLASMA_MEMBRANE_CELL_ADHESION_MOLECULES	34	0.331913	1.14514	0.241525	0.565112
GO_NUCLEOTIDE_EXCISION_REPAIR_DNA_INCISION	38	-0.326049	-1.14812	0.24165	0.460075
GO_POSITIVE_REGULATION_OF_MAP_KINASE_ACTIVITY	197	0.230483	1.08891	0.242105	0.6045
GO_NEGATIVE_REGULATION_OF_ADAPTIVE_IMMUNE_RESPONSE	22	0.374005	1.14928	0.242236	0.562663
GO_POSITIVE_REGULATION_OF_PEPTIDE_SECRETION	153	-0.242942	-1.10029	0.242259	0.520506
GO_HEPATICOBILIARY_SYSTEM_DEVELOPMENT	108	0.252879	1.10116	0.242424	0.600023
GO_NEGATIVE_REGULATION_OF_REACTIVE_OXYGEN_SPECIES_METABOLIC_PROCESS	22	0.371234	1.16463	0.242489	0.555455
GO_POSITIVE_REGULATION_OF_PHOSPHOLIPASE_ACTIVITY	32	0.345776	1.16352	0.242553	0.556414
GO_BASE_EXCISION_REPAIR	41	-0.320094	-1.14735	0.242593	0.461006
GO_NEGATIVE_REGULATION_OF_LEUKOCYTE_PROLIFERATION	43	0.320574	1.15857	0.242678	0.557492
GO_ANIMAL_ORGAN_REGENERATION	59	-0.296195	-1.13073	0.242718	0.481901
GO_CELLULAR_HORMONE_METABOLIC_PROCESS	51	0.304225	1.13551	0.242857	0.572363
GO_REGULATION_OF_POSTSYNAPSE_ORGANIZATION	76	0.27452	1.12229	0.242972	0.580341
GO_MYELOID_LEUKOCYTE_CYTOKINE_PRODUCTION	24	-0.383477	-1.1809	0.243513	0.423193
GO_NEGATIVE_REGULATION_OF_CARDIAC_MUSCLE_TISSUE_GROWTH	22	-0.376926	-1.16297	0.244	0.444926
GO_BODY_MORPHOGENESIS	47	-0.306573	-1.14266	0.244141	0.467247
GO_FATTY_ACID_BIOSYNTHETIC_PROCESS	92	0.262218	1.10716	0.244306	0.593231
GO_CELLULAR_RESPONSE_TO_VITAMIN_D	15	0.423197	1.18546	0.244726	0.528727
GO_REGULATION_OF_TRANSCRIPTION_ELONGATION_FROM_RNA_POLYMERASE_II_PROMOTER	26	-0.355923	-1.16185	0.244742	0.44568
GO_MITOCHONDRION_LOCALIZATION	34	-0.336242	-1.15463	0.245509	0.455151
GO_REGULATION_OF_NEUROTRANSMITTER_TRANSPORT	91	0.267764	1.12282	0.245652	0.58165
GO_LUNG_MORPHOGENESIS	38	-0.325249	-1.14981	0.245681	0.45883
GO_RESPONSE_TO_AMYLOID_BETA	31	0.342776	1.14636	0.246436	0.564774
GO_PROTEIN_ADP_RIBOSYLATION	28	-0.355641	-1.16399	0.246602	0.443476
GO_AEROBIC_ELECTRON_TRANSPORT_CHAIN	19	-0.390547	-1.16443	0.247505	0.443375
GO_LAMELLIPODIUM_ORGANIZATION	72	0.277434	1.1206	0.247826	0.581271
GO_EAR_DEVELOPMENT	141	-0.246758	-1.10561	0.24812	0.513912
GO_PROTEIN_AUTOUBIQUITINATION	61	0.287112	1.11711	0.248366	0.583723
GO_REGULATION_OF_EXTRACELLULAR_MATRIX_ORGANIZATION	34	-0.337611	-1.1539	0.248598	0.455467
GO_ANTIGEN_PROCESSING_AND_PRESENTATION	166	0.234232	1.08885	0.248963	0.603768
GO_NEGATIVE_REGULATION_OF_TRANSPORTER_ACTIVITY	57	-0.296736	-1.12108	0.249493	0.491346
GO_SPLEEN_DEVELOPMENT	25	-0.369823	-1.17213	0.249516	0.432333
GO_PEPTIDE_SECRETION	362	-0.212403	-1.06884	0.249516	0.551433
GO_CARDIAC_VENTRICLE_DEVELOPMENT	102	-0.262744	-1.11383	0.25	0.501687
GO_VESICLE_CARGO_LOADING	19	0.40236	1.17566	0.25	0.541629
GO_REGULATION_OF_VASOCONSTRICTION	33	-0.344608	-1.15381	0.250936	0.455235
GO_RESPONSE_TO_ESTROGEN	49	0.301422	1.12457	0.251064	0.580622
GO_PROTEIN_LOCALIZATION_TO_PLASMA_MEMBRANE	211	0.228182	1.09142	0.251599	0.603526
GO_ORGANIC_ACID_TRANSPORT	194	-0.230518	-1.07918	0.251894	0.538832
GO_NEGATIVE_REGULATION_OF_SMOOTH_MUSCLE_CELL_PROLIFERATION	37	-0.322222	-1.13548	0.251984	0.478129
GO_POSITIVE_REGULATION_OF_LIPID_BIOSYNTHETIC_PROCESS	50	-0.300038	-1.13396	0.252354	0.480046
GO_MEMBRANE_DEPOLARIZATION	59	-0.293105	-1.12332	0.252427	0.491311
GO_POSITIVE_REGULATION_OF_LYMPHOCYTE_ACTIVATION	163	0.239709	1.10046	0.2527	0.600211
GO_DEVELOPMENT_OF_PRIMARY_FEMALE_SEXUAL_CHARACTERISTICS	73	-0.277252	-1.11557	0.252852	0.498887
GO_CELLULAR_CARBOHYDRATE_CATABOLIC_PROCESS	35	0.33278	1.14398	0.253086	0.566367
GO_INOSITOL_PHOSPHATE_METABOLIC_PROCESS	42	-0.315837	-1.13253	0.253235	0.478526
GO_NEURON_MATURATION	30	-0.347535	-1.14772	0.253876	0.460593
GO_REGULATION_OF_LYMPHOCYTE_DIFFERENTIATION	100	0.26962	1.12273	0.254005	0.580958
GO_HORMONE_TRANSPORT	193	-0.231053	-1.084	0.254206	0.53671
GO_CELLULAR_RESPONSE_TO_ESTRADIOL_STIMULUS	25	0.345927	1.13907	0.254697	0.565087
GO_REGULATION_OF_CELL_FATE_COMMITMENT	15	-0.416401	-1.17723	0.255046	0.426132
GO_REGULATION_OF_LEUKOCYTE_DIFFERENTIATION	167	0.235441	1.08194	0.25523	0.615078
GO_PROTEIN_DESTABILIZATION	40	-0.316529	-1.13766	0.255238	0.474729
GO_REGULATION_OF_VASCULAR_SMOOTH_MUSCLE_CELL_PROLIFERATION	44	-0.30998	-1.12865	0.255725	0.485178
GO_ENDOTHELIAL_CELL_CHEMOTAXIS	21	0.382473	1.16755	0.255914	0.553597
GO_ICOSANOID_METABOLIC_PROCESS	40	0.315743	1.12741	0.256098	0.578194
GO_REGULATION_OF_EPITHELIAL_CELL_APOPTOTIC_PROCESS	53	0.295484	1.12156	0.256303	0.580465
GO_MONOCARBOXYLIC_ACID_BIOSYNTHETIC_PROCESS	118	0.243884	1.08412	0.256729	0.612275
GO_FORMATION_OF_PRIMARY_GERM_LAYER	85	0.264724	1.09835	0.256842	0.598921
GO_CELLULAR_RESPONSE_TO_ALCOHOL	64	-0.288688	-1.12546	0.256972	0.490181
GO_PEPTIDYL_SERINE_MODIFICATION	241	0.221015	1.06905	0.258352	0.624872
GO_EPITHELIAL_TO_MESENCHYMAL_TRANSITION_INVOLVED_IN_ENDOCARDIAL_CUSHION_FORMATION	15	-0.41869	-1.18731	0.25878	0.417418
GO_NEGATIVE_REGULATION_OF_RECEPTOR_MEDIATED_ENDOCYTOSIS	16	0.412805	1.18538	0.260042	0.527869
GO_REGULATION_OF_RENAL_SYSTEM_PROCESS	19	-0.387488	-1.15959	0.2603	0.448385
GO_ENDOSOME_TRANSPORT_VIA_MULTIVESICULAR_BODY_SORTING_PATHWAY	24	0.353959	1.13453	0.260437	0.572133
GO_IRON_ION_HOMEOSTASIS	65	0.281583	1.11591	0.260521	0.584238
GO_CELLULAR_RESPONSE_TO_INSULIN_STIMULUS	167	-0.232433	-1.08233	0.260536	0.536978
GO_POSITIVE_REGULATION_OF_WOUND_HEALING	33	-0.337003	-1.13364	0.26087	0.479446
GO_NEGATIVE_REGULATION_OF_LEUKOCYTE_DIFFERENTIATION	61	-0.286814	-1.1115	0.260952	0.50517
GO_HIPPO_SIGNALING	37	-0.32958	-1.13983	0.261261	0.471887
GO_POSITIVE_REGULATION_OF_ENDOCYTOSIS	77	0.270097	1.10938	0.261339	0.587851
GO_PROTEIN_PROCESSING	144	0.243281	1.09592	0.262009	0.600432
GO_CARDIAC_MUSCLE_CELL_MEMBRANE_REPOLARIZATION	25	-0.359211	-1.14909	0.262097	0.459191
GO_CONNECTIVE_TISSUE_DEVELOPMENT	206	0.230434	1.09765	0.262397	0.598122
GO_NEURAL_CREST_CELL_MIGRATION	41	-0.318396	-1.13524	0.262729	0.478224
GO_NEURAL_RETINA_DEVELOPMENT	34	-0.333273	-1.13524	0.262745	0.477795
GO_RESPIRATORY_ELECTRON_TRANSPORT_CHAIN	109	-0.252914	-1.09036	0.263258	0.5313
GO_REGULATION_OF_OXIDATIVE_STRESS_INDUCED_INTRINSIC_APOPTOTIC_SIGNALING_PATHWAY	23	-0.371538	-1.15843	0.263485	0.450217
GO_NEGATIVE_REGULATION_OF_NEURAL_PRECURSOR_CELL_PROLIFERATION	16	-0.411697	-1.15676	0.264646	0.452832
GO_REGULATION_OF_INTRINSIC_APOPTOTIC_SIGNALING_PATHWAY_IN_RESPONSE_TO_DNA_DAMAGE	35	-0.334054	-1.15084	0.264706	0.458592
GO_LONG_TERM_MEMORY	23	0.368115	1.15245	0.265432	0.559938
GO_RESPONSE_TO_AMINO_ACID_STARVATION	47	-0.311423	-1.14606	0.265504	0.463207
GO_REGULATION_OF_INTRINSIC_APOPTOTIC_SIGNALING_PATHWAY	136	-0.242501	-1.08355	0.265537	0.536498
GO_INSULIN_SECRETION_INVOLVED_IN_CELLULAR_RESPONSE_TO_GLUCOSE_STIMULUS	52	-0.298443	-1.10852	0.265683	0.508899
GO_POSITIVE_REGULATION_OF_RESPONSE_TO_CYTOKINE_STIMULUS	39	0.324218	1.14198	0.26572	0.566892
GO_POSITIVE_REGULATION_OF_PROTEIN_IMPORT	31	0.336568	1.12916	0.265823	0.575293
GO_ACIDIC_AMINO_ACID_TRANSPORT	42	-0.31276	-1.11985	0.266393	0.492469
GO_CELL_MATURATION	100	-0.261385	-1.09885	0.266667	0.521427
GO_POSITIVE_REGULATION_OF_INTERFERON_ALPHA_PRODUCTION	16	0.412911	1.17657	0.266667	0.54133
GO_CELL_PROJECTION_ASSEMBLY	461	0.205106	1.06186	0.266667	0.629321
GO_INTERFERON_ALPHA_PRODUCTION	19	0.378771	1.15476	0.267327	0.558686
GO_NEGATIVE_REGULATION_OF_T_CELL_PROLIFERATION	34	0.327926	1.13042	0.267368	0.573818
GO_ORGANIC_ANION_TRANSPORT	293	0.214673	1.06022	0.267544	0.63069
GO_CELLULAR_LIPID_CATABOLIC_PROCESS	153	0.237547	1.07983	0.267932	0.614922
GO_OSTEOBLAST_PROLIFERATION	21	-0.373475	-1.14246	0.268102	0.467281
GO_MIDDLE_EAR_MORPHOGENESIS	18	-0.395404	-1.15218	0.26839	0.457213
GO_RETINAL_GANGLION_CELL_AXON_GUIDANCE	16	-0.417128	-1.16074	0.268627	0.447507
GO_POSITIVE_REGULATION_OF_CELL_CYCLE_G2_M_PHASE_TRANSITION	28	-0.347351	-1.1499	0.268627	0.459069
GO_POSITIVE_REGULATION_OF_RECEPTOR_MEDIATED_ENDOCYTOSIS	39	0.320612	1.1324	0.269231	0.574238
GO_RESPONSE_TO_FATTY_ACID	59	-0.289401	-1.10021	0.269303	0.520222
GO_NEGATIVE_REGULATION_OF_NF_KAPPAB_TRANSCRIPTION_FACTOR_ACTIVITY	62	0.286799	1.1189	0.269461	0.58145
GO_POSITIVE_REGULATION_OF_LYMPHOCYTE_MIGRATION	17	0.407216	1.16272	0.269777	0.556619
GO_SECONDARY_PALATE_DEVELOPMENT	20	-0.374543	-1.14278	0.269962	0.467867
GO_REGULATION_OF_EXOCYTOSIS	142	0.241297	1.07482	0.270161	0.62134
GO_CENTRAL_NERVOUS_SYSTEM_NEURON_AXONOGENESIS	32	0.332789	1.13249	0.270213	0.574939
GO_POSITIVE_REGULATION_OF_MORPHOGENESIS_OF_AN_EPITHELIUM	25	0.351557	1.11878	0.270386	0.580864
GO_REGULATION_OF_VENTRICULAR_CARDIAC_MUSCLE_CELL_ACTION_POTENTIAL	15	0.409697	1.15104	0.270789	0.560817
GO_POSITIVE_REGULATION_OF_MUSCLE_CELL_APOPTOTIC_PROCESS	22	-0.371175	-1.12962	0.270955	0.483743
GO_NEGATIVE_REGULATION_OF_SMALL_GTPASE_MEDIATED_SIGNAL_TRANSDUCTION	44	-0.305728	-1.1233	0.270955	0.490913
GO_NEGATIVE_REGULATION_OF_DEPHOSPHORYLATION	85	0.262276	1.09938	0.27115	0.601462
GO_RECEPTOR_CATABOLIC_PROCESS	32	0.335424	1.13521	0.271186	0.5722
GO_POSITIVE_REGULATION_OF_CYSTEINE_TYPE_ENDOPEPTIDASE_ACTIVITY	104	-0.257615	-1.10363	0.272045	0.515632
GO_REGULATION_OF_GRANULOCYTE_CHEMOTAXIS	28	-0.342498	-1.12116	0.272222	0.49206
GO_SUBSTRATE_ADHESION_DEPENDENT_CELL_SPREADING	73	-0.273339	-1.10374	0.272556	0.516283
GO_SENSORY_PERCEPTION_OF_MECHANICAL_STIMULUS	96	-0.255766	-1.08498	0.273092	0.53514
GO_NEGATIVE_REGULATION_OF_RESPONSE_TO_WOUNDING	55	0.29515	1.10206	0.273118	0.6002
GO_GAMETE_GENERATION	414	-0.208063	-1.06027	0.273234	0.563252
GO_RAS_PROTEIN_SIGNAL_TRANSDUCTION	357	-0.212502	-1.0568	0.273245	0.565663
GO_POSITIVE_REGULATION_OF_PHOSPHOPROTEIN_PHOSPHATASE_ACTIVITY	15	-0.41643	-1.15586	0.273642	0.453619
GO_POSITIVE_REGULATION_OF_DNA_BINDING_TRANSCRIPTION_FACTOR_ACTIVITY	199	0.228982	1.08028	0.273885	0.61632
GO_CELL_DIFFERENTIATION_IN_SPINAL_CORD	24	0.371434	1.15857	0.274162	0.556447
GO_TYPE_B_PANCREATIC_CELL_PROLIFERATION	15	-0.411999	-1.14549	0.274286	0.46415
GO_ATP_METABOLIC_PROCESS	37	-0.325081	-1.12399	0.274472	0.491494
GO_REGULATION_OF_BONE_DEVELOPMENT	16	0.407211	1.16886	0.27553	0.550869
GO_RETINA_VASCULATURE_DEVELOPMENT_IN_CAMERA_TYPE_EYE	17	0.404358	1.15409	0.27553	0.559599
GO_MEIOTIC_CHROMOSOME_SEPARATION	18	-0.379301	-1.15268	0.275794	0.456548
GO_NUCLEOBASE_CONTAINING_SMALL_MOLECULE_METABOLIC_PROCESS	282	0.215357	1.06846	0.276231	0.624861
GO_HISTONE_DEUBIQUITINATION	22	-0.379789	-1.15691	0.276316	0.452924
GO_VENTRICULAR_CARDIAC_MUSCLE_CELL_MEMBRANE_REPOLARIZATION	18	-0.39013	-1.15118	0.276471	0.458257
GO_VENTRICULAR_SEPTUM_DEVELOPMENT	64	0.279226	1.10204	0.276549	0.599319
GO_REGULATION_OF_LYMPHOCYTE_ACTIVATION	254	0.218968	1.06281	0.276549	0.631721
GO_RESPONSE_TO_NERVE_GROWTH_FACTOR	44	-0.313132	-1.12545	0.276553	0.489739
GO_NEGATIVE_REGULATION_OF_OSTEOBLAST_DIFFERENTIATION	35	-0.331357	-1.12914	0.276718	0.484435
GO_REGULATION_OF_CELL_KILLING	32	0.33414	1.12635	0.277666	0.578361
GO_REGULATION_OF_BIOMINERAL_TISSUE_DEVELOPMENT	57	-0.287368	-1.10094	0.278095	0.519322
GO_NEGATIVE_REGULATION_OF_CELLULAR_CATABOLIC_PROCESS	198	-0.228451	-1.07335	0.279245	0.546055
GO_RESPONSE_TO_AMINE	29	-0.337389	-1.12493	0.279383	0.490496
GO_SPLICEOSOMAL_COMPLEX_ASSEMBLY	55	-0.288237	-1.1043	0.279528	0.516286
GO_HEMATOPOIETIC_PROGENITOR_CELL_DIFFERENTIATION	131	-0.243811	-1.07621	0.280148	0.541942
GO_PROTEIN_LOCALIZATION_TO_MICROTUBULE	16	-0.390109	-1.14108	0.280835	0.469799
GO_NEGATIVE_REGULATION_OF_AUTOPHAGY	66	0.276264	1.1114	0.280922	0.586835
GO_REGULATION_OF_CHEMOTAXIS	134	-0.240737	-1.08376	0.281071	0.53641
GO_PRODUCTION_OF_MOLECULAR_MEDIATOR_INVOLVED_IN_INFLAMMATORY_RESPONSE	42	-0.305662	-1.10878	0.281437	0.509194
GO_O_GLYCAN_PROCESSING	32	0.329289	1.12405	0.283133	0.581142
GO_CYTOKINE_PRODUCTION_INVOLVED_IN_IMMUNE_RESPONSE	64	-0.280174	-1.10395	0.283673	0.516221
GO_REGULATION_OF_SODIUM_ION_TRANSMEMBRANE_TRANSPORTER_ACTIVITY	39	-0.30708	-1.10435	0.283976	0.51661
GO_MITOTIC_CHROMOSOME_CONDENSATION	17	-0.39827	-1.13821	0.284069	0.473876
GO_NEGATIVE_REGULATION_OF_FAT_CELL_DIFFERENTIATION	37	-0.327992	-1.12758	0.284274	0.486443
GO_POSITIVE_REGULATION_OF_CELL_CELL_ADHESION	149	0.236497	1.07393	0.285141	0.623108
GO_SMOOTH_MUSCLE_CELL_MIGRATION	61	-0.287261	-1.1058	0.285978	0.513887
GO_CILIUM_MOVEMENT	29	0.351922	1.15294	0.286008	0.561733
GO_EMBRYONIC_CAMERA_TYPE_EYE_MORPHOGENESIS	18	-0.386482	-1.1417	0.286307	0.468674
GO_RETINA_HOMEOSTASIS	31	0.327478	1.11321	0.286885	0.587305
GO_LEUKOCYTE_CELL_CELL_ADHESION	195	0.227059	1.06645	0.287072	0.628062
GO_BLASTOCYST_FORMATION	28	-0.342823	-1.12305	0.287335	0.49106
GO_REGULATION_OF_COLLATERAL_SPROUTING	15	0.408852	1.14716	0.287449	0.564548
GO_ALPHA_AMINO_ACID_CATABOLIC_PROCESS	43	-0.307742	-1.1219	0.287908	0.492059
GO_NEGATIVE_REGULATION_OF_LIPID_METABOLIC_PROCESS	46	-0.292987	-1.09107	0.28827	0.532261
GO_EPIBOLY	26	-0.347874	-1.12384	0.288321	0.491403
GO_DEFENSE_RESPONSE_TO_GRAM_NEGATIVE_BACTERIUM	23	0.363834	1.13303	0.288344	0.5754
GO_NATURAL_KILLER_CELL_ACTIVATION	37	-0.321138	-1.1215	0.288703	0.492098
GO_REGULATION_OF_TRANSMEMBRANE_RECEPTOR_PROTEIN_SERINE_THREONINE_KINASE_SIGNALING_PATHWAY	174	-0.234683	-1.07176	0.288809	0.547963
GO_POSITIVE_REGULATION_OF_MUSCLE_HYPERTROPHY	25	-0.355119	-1.13345	0.28937	0.479449
GO_REGULATION_OF_MICROTUBULE_POLYMERIZATION_OR_DEPOLYMERIZATION	68	-0.274951	-1.0939	0.289773	0.528084
GO_TUMOR_NECROSIS_FACTOR_SUPERFAMILY_CYTOKINE_PRODUCTION	80	0.269777	1.09927	0.289855	0.600871
GO_INTERLEUKIN_1_BETA_PRODUCTION	43	0.30695	1.10627	0.289908	0.594849
GO_NEUROTROPHIN_SIGNALING_PATHWAY	33	-0.327446	-1.10822	0.290076	0.508728
GO_TOXIN_TRANSPORT	34	-0.321431	-1.11224	0.290135	0.503795
GO_POSITIVE_REGULATION_OF_INTERLEUKIN_1_PRODUCTION	24	0.351226	1.11893	0.290837	0.582323
GO_NEGATIVE_REGULATION_OF_TRANSPORT	322	-0.214488	-1.05993	0.290976	0.56365
GO_CENTRAL_NERVOUS_SYSTEM_PROJECTION_NEURON_AXONOGENESIS	23	0.362187	1.13917	0.291242	0.565816
GO_PHOTORECEPTOR_CELL_MAINTENANCE	20	0.377203	1.13639	0.291585	0.570844
GO_WATER_SOLUBLE_VITAMIN_METABOLIC_PROCESS	62	-0.279117	-1.0987	0.291971	0.520895
GO_RESPONSE_TO_INTERFERON_BETA	22	-0.375744	-1.13578	0.292247	0.478376
GO_CARDIAC_MUSCLE_CELL_ACTION_POTENTIAL_INVOLVED_IN_CONTRACTION	37	-0.316979	-1.1115	0.292776	0.504722
GO_ACYLGLYCEROL_METABOLIC_PROCESS	41	0.313673	1.10565	0.293139	0.595638
GO_POSITIVE_REGULATION_OF_TRANSPORTER_ACTIVITY	72	-0.269682	-1.09059	0.293279	0.532539
GO_RESPONSE_TO_ANGIOTENSIN	21	-0.371814	-1.12486	0.293635	0.490193
GO_REGULATION_OF_ANIMAL_ORGAN_MORPHOGENESIS	199	-0.226781	-1.06344	0.293796	0.558058
GO_ACTIVIN_RECEPTOR_SIGNALING_PATHWAY	27	-0.355693	-1.12281	0.293893	0.490744
GO_REGULATION_OF_ACTIN_FILAMENT_BUNDLE_ASSEMBLY	76	0.273804	1.09249	0.294355	0.6021
GO_GLUTATHIONE_METABOLIC_PROCESS	30	0.33418	1.11036	0.294466	0.587
GO_NEGATIVE_REGULATION_OF_CELL_CYCLE_G1_S_PHASE_TRANSITION	101	-0.25347	-1.08149	0.294574	0.53821
GO_ADENYLATE_CYCLASE_INHIBITING_G_PROTEIN_COUPLED_RECEPTOR_SIGNALING_PATHWAY	39	-0.316891	-1.1158	0.294695	0.498778
GO_POSTSYNAPTIC_SPECIALIZATION_ORGANIZATION	26	0.345438	1.11509	0.294949	0.584731
GO_T_HELPER_1_TYPE_IMMUNE_RESPONSE	22	0.36478	1.11353	0.295154	0.588221
GO_EPIDERMIS_DEVELOPMENT	196	0.225094	1.05961	0.295195	0.631589
GO_REGULATION_OF_ORGANIC_ACID_TRANSPORT	31	-0.326333	-1.09677	0.295203	0.524053
GO_MATURE_B_CELL_DIFFERENTIATION	17	-0.385988	-1.12756	0.295276	0.486052
GO_SKIN_DEVELOPMENT	168	0.230207	1.06335	0.295598	0.631
GO_PROTON_TRANSMEMBRANE_TRANSPORT	113	-0.25162	-1.08222	0.295635	0.536844
GO_REGULATION_OF_PEPTIDE_HORMONE_SECRETION	130	-0.242404	-1.07085	0.295938	0.548518
GO_DETECTION_OF_MECHANICAL_STIMULUS	25	-0.355631	-1.1208	0.296367	0.491081
GO_POSITIVE_REGULATION_OF_NUCLEOCYTOPLASMIC_TRANSPORT	53	0.285625	1.09657	0.296523	0.599393
GO_CELLULAR_RESPONSE_TO_RADIATION	146	-0.237556	-1.0656	0.296813	0.554614
GO_REGULATION_OF_B_CELL_ACTIVATION	75	0.267983	1.08869	0.296842	0.60336
GO_REGULATION_OF_CELL_MORPHOGENESIS_INVOLVED_IN_DIFFERENTIATION	241	0.220617	1.06187	0.297357	0.630158
GO_LUNG_ALVEOLUS_DEVELOPMENT	32	-0.333426	-1.12795	0.298039	0.486463
GO_REGULATION_OF_SYNAPTIC_VESICLE_ENDOCYTOSIS	15	0.397752	1.11109	0.298419	0.586803
GO_REGULATION_OF_MEMBRANE_PERMEABILITY	70	-0.26866	-1.08109	0.298828	0.537892
GO_REGULATION_OF_SIGNALING_RECEPTOR_ACTIVITY	256	-0.220885	-1.06799	0.29901	0.551941
GO_POSITIVE_REGULATION_OF_TUMOR_NECROSIS_FACTOR_SUPERFAMILY_CYTOKINE_PRODUCTION	42	0.305748	1.09108	0.299163	0.60365
GO_BLASTOCYST_DEVELOPMENT	75	-0.266375	-1.08524	0.299611	0.53533
GO_POSITIVE_REGULATION_OF_CARDIOCYTE_DIFFERENTIATION	21	0.358757	1.10146	0.299795	0.600007
GO_NEGATIVE_REGULATION_OF_CELLULAR_PROTEIN_CATABOLIC_PROCESS	73	-0.272278	-1.093	0.300766	0.52911
GO_LATE_ENDOSOME_TO_VACUOLE_TRANSPORT	16	0.401639	1.14128	0.301397	0.565861
GO_AMYLOID_PRECURSOR_PROTEIN_CATABOLIC_PROCESS	33	-0.322562	-1.08998	0.301811	0.531311
GO_MICROTUBULE_POLYMERIZATION_OR_DEPOLYMERIZATION	97	-0.258069	-1.07812	0.302372	0.539289
GO_STRESS_ACTIVATED_PROTEIN_KINASE_SIGNALING_CASCADE	246	-0.220348	-1.05325	0.302412	0.570885
GO_PHENOL_CONTAINING_COMPOUND_METABOLIC_PROCESS	27	0.342598	1.09855	0.302419	0.600202
GO_ACETYL_COA_BIOSYNTHETIC_PROCESS	19	0.382749	1.12237	0.302469	0.581062
GO_REGULATION_OF_CELLULAR_AMINE_METABOLIC_PROCESS	62	-0.282027	-1.09046	0.302505	0.531532
GO_NEGATIVE_REGULATION_OF_COAGULATION	29	0.342373	1.12374	0.302789	0.581052
GO_NEGATIVE_REGULATION_OF_CARDIAC_MUSCLE_TISSUE_DEVELOPMENT	29	-0.341838	-1.10838	0.303089	0.508802
GO_NEURAL_NUCLEUS_DEVELOPMENT	47	-0.304312	-1.10806	0.304878	0.508697
GO_REGULATION_OF_HORMONE_LEVELS	297	0.209707	1.0494	0.305804	0.646747
GO_POSITIVE_REGULATION_OF_PROTEIN_AUTOPHOSPHORYLATION	25	0.343783	1.11344	0.306723	0.587534
GO_EMBRYO_IMPLANTATION	37	0.316709	1.11014	0.307054	0.58662
GO_LONG_TERM_SYNAPTIC_POTENTIATION	57	0.289208	1.08989	0.307217	0.603454
GO_ESTABLISHMENT_OF_PROTEIN_LOCALIZATION_TO_PLASMA_MEMBRANE	51	0.289013	1.08482	0.307377	0.611043
GO_NEGATIVE_REGULATION_OF_CYCLIN_DEPENDENT_PROTEIN_KINASE_ACTIVITY	27	0.339393	1.10373	0.308793	0.598112
GO_NEGATIVE_REGULATION_OF_LYMPHOCYTE_MEDIATED_IMMUNITY	17	0.38045	1.11153	0.308943	0.587378
GO_MUSCLE_HYPERTROPHY_IN_RESPONSE_TO_STRESS	20	-0.374339	-1.12166	0.309021	0.492182
GO_POSITIVE_REGULATION_OF_EPITHELIAL_CELL_MIGRATION	118	0.246515	1.07374	0.309322	0.622719
GO_MAINTENANCE_OF_PROTEIN_LOCALIZATION_IN_ORGANELLE	36	0.319939	1.09272	0.309381	0.603258
GO_NEGATIVE_REGULATION_OF_PROTEIN_BINDING	83	-0.267174	-1.08397	0.310092	0.536309
GO_AUTONOMIC_NERVOUS_SYSTEM_DEVELOPMENT	30	-0.334966	-1.1025	0.31028	0.51623
GO_NEGATIVE_REGULATION_OF_BLOOD_VESSEL_DIAMETER	46	-0.296349	-1.08861	0.310621	0.532954
GO_REGULATION_OF_PEPTIDYL_THREONINE_PHOSPHORYLATION	35	-0.320133	-1.09623	0.310891	0.524889
GO_POSITIVE_REGULATION_OF_LEUKOCYTE_PROLIFERATION	70	0.264359	1.06679	0.311609	0.628748
GO_LOW_DENSITY_LIPOPROTEIN_RECEPTOR_PARTICLE_METABOLIC_PROCESS	21	0.362328	1.10397	0.311688	0.598385
GO_POSITIVE_REGULATION_OF_ION_TRANSPORT	152	-0.233586	-1.05744	0.311891	0.566186
GO_NEGATIVE_REGULATION_OF_CELL_CYCLE_ARREST	16	-0.394715	-1.11736	0.312261	0.496704
GO_DIENCEPHALON_DEVELOPMENT	38	0.31171	1.08627	0.3125	0.60762
GO_CHOLESTEROL_EFFLUX	23	0.351392	1.11592	0.312757	0.585167
GO_POSITIVE_REGULATION_OF_PATHWAY_RESTRICTED_SMAD_PROTEIN_PHOSPHORYLATION	30	0.327279	1.11953	0.312896	0.581485
GO_REGULATION_OF_MAST_CELL_ACTIVATION	20	-0.381592	-1.13319	0.31323	0.479641
GO_REGULATION_OF_AMPA_RECEPTOR_ACTIVITY	16	0.398795	1.13171	0.313278	0.572203
GO_REGULATION_OF_TRANSCRIPTION_BY_RNA_POLYMERASE_I	30	-0.331001	-1.10363	0.313433	0.51518
GO_INNER_EAR_RECEPTOR_CELL_DEVELOPMENT	30	0.323945	1.09304	0.313492	0.604992
GO_REGULATION_OF_HEART_RATE	67	-0.274273	-1.07354	0.313953	0.546024
GO_RESPONSE_TO_COPPER_ION	30	-0.327848	-1.08888	0.314	0.532729
GO_THYMOCYTE_APOPTOTIC_PROCESS	16	0.401386	1.13718	0.314103	0.56961
GO_MEMBRANE_REPOLARIZATION_DURING_ACTION_POTENTIAL	18	-0.375186	-1.11699	0.314115	0.497154
GO_RESPONSE_TO_INTERLEUKIN_6	25	0.344412	1.09451	0.314115	0.60173
GO_CELLULAR_PROTEIN_CONTAINING_COMPLEX_LOCALIZATION	22	-0.365847	-1.10943	0.314286	0.508562
GO_SENSORY_PERCEPTION_OF_LIGHT_STIMULUS	101	0.249143	1.07144	0.315261	0.62415
GO_SULFUR_COMPOUND_CATABOLIC_PROCESS	36	-0.312407	-1.09451	0.31528	0.527848
GO_ESTABLISHMENT_OR_MAINTENANCE_OF_CELL_POLARITY	170	-0.2297	-1.05384	0.31528	0.570649
GO_REGULATION_OF_NUCLEOCYTOPLASMIC_TRANSPORT	95	0.250503	1.07033	0.315789	0.623816
GO_NEGATIVE_REGULATION_OF_MUSCLE_HYPERTROPHY	25	-0.357225	-1.10939	0.315891	0.508211
GO_ACTIN_NUCLEATION	44	0.298217	1.08955	0.316008	0.603563
GO_NEGATIVE_REGULATION_OF_HEART_CONTRACTION	17	-0.384035	-1.13258	0.316406	0.479298
GO_POSITIVE_REGULATION_OF_NF_KAPPAB_TRANSCRIPTION_FACTOR_ACTIVITY	118	0.244464	1.06272	0.316667	0.630271
GO_SECRETION_BY_TISSUE	19	-0.375818	-1.11647	0.316759	0.498059
GO_REGULATION_OF_MONONUCLEAR_CELL_MIGRATION	31	0.322111	1.09021	0.316973	0.6043
GO_NEGATIVE_REGULATION_OF_PROTEIN_LOCALIZATION_TO_NUCLEUS	21	0.36776	1.10476	0.317073	0.597154
GO_NEGATIVE_REGULATION_OF_WNT_SIGNALING_PATHWAY	177	-0.231	-1.05892	0.317308	0.564538
GO_POSITIVE_REGULATION_OF_CELLULAR_RESPONSE_TO_INSULIN_STIMULUS	19	-0.388457	-1.12104	0.31758	0.490985
GO_INNER_EAR_RECEPTOR_CELL_STEREOCILIUM_ORGANIZATION	21	0.364751	1.11303	0.317797	0.586881
GO_NEGATIVE_REGULATION_OF_AXON_GUIDANCE	23	0.348083	1.07365	0.317814	0.622077
GO_HEXOSE_CATABOLIC_PROCESS	24	0.358632	1.11768	0.318	0.583042
GO_CARBOHYDRATE_TRANSPORT	94	-0.252327	-1.06251	0.318099	0.559537
GO_NEGATIVE_REGULATION_OF_EXTRINSIC_APOPTOTIC_SIGNALING_PATHWAY	80	-0.263696	-1.06651	0.318702	0.554016
GO_NEGATIVE_REGULATION_OF_INSULIN_SECRETION	27	-0.334619	-1.10369	0.319588	0.515961
GO_LAMELLIPODIUM_ASSEMBLY	56	0.278806	1.0725	0.320084	0.622753
GO_PYRIDINE_CONTAINING_COMPOUND_BIOSYNTHETIC_PROCESS	28	0.327608	1.08073	0.320166	0.617695
GO_POSITIVE_REGULATION_OF_AMINE_TRANSPORT	16	0.392283	1.11093	0.320248	0.586324
GO_POSITIVE_REGULATION_OF_CELLULAR_COMPONENT_BIOGENESIS	411	0.202765	1.03921	0.32043	0.66199
GO_NEGATIVE_REGULATION_OF_LYMPHOCYTE_ACTIVATION	84	0.254673	1.06671	0.320487	0.628161
GO_AXONAL_FASCICULATION	18	-0.379825	-1.11004	0.320717	0.507513
GO_REGULATION_OF_CELLULAR_PROTEIN_LOCALIZATION	449	-0.203341	-1.03516	0.321033	0.602101
GO_RETINA_MORPHOGENESIS_IN_CAMERA_TYPE_EYE	29	-0.328991	-1.07177	0.321429	0.548385
GO_TORC1_SIGNALING	37	-0.306818	-1.07888	0.321705	0.538673
GO_POSITIVE_REGULATION_OF_CELL_ACTIVATION	184	0.226011	1.05273	0.321862	0.643816
GO_CARBOHYDRATE_TRANSMEMBRANE_TRANSPORT	70	-0.269998	-1.07927	0.321942	0.539045
GO_REGULATION_OF_PRODUCTION_OF_MOLECULAR_MEDIATOR_OF_IMMUNE_RESPONSE	86	-0.258341	-1.07108	0.323194	0.548818
GO_POSITIVE_REGULATION_OF_ADHERENS_JUNCTION_ORGANIZATION	27	0.343028	1.09963	0.323232	0.601662
GO_MESENCHYMAL_CELL_PROLIFERATION	38	-0.311627	-1.08312	0.324074	0.535778
GO_POSITIVE_REGULATION_OF_SMOOTH_MUSCLE_CELL_MIGRATION	31	-0.320902	-1.07957	0.324165	0.538732
GO_POSITIVE_REGULATION_OF_UBIQUITIN_DEPENDENT_PROTEIN_CATABOLIC_PROCESS	86	-0.263096	-1.07516	0.324226	0.542784
GO_NEGATIVE_REGULATION_OF_CELL_CELL_ADHESION	104	0.245081	1.06199	0.324268	0.630602
GO_ANOIKIS	29	-0.331368	-1.09971	0.324272	0.521076
GO_MITOCHONDRIAL_TRANSMEMBRANE_TRANSPORT	84	-0.256585	-1.05805	0.324324	0.565449
GO_CELL_COMMUNICATION_BY_ELECTRICAL_COUPLING	26	-0.336165	-1.08313	0.324478	0.536198
GO_REGULATION_OF_NEUROTRANSMITTER_SECRETION	72	0.262549	1.07812	0.324649	0.618103
GO_POSITIVE_REGULATION_OF_EPITHELIAL_TO_MESENCHYMAL_TRANSITION	38	-0.317918	-1.09909	0.324675	0.521768
GO_SPINDLE_ORGANIZATION	153	-0.232868	-1.05393	0.325088	0.570864
GO_VESICLE_MEDIATED_TRANSPORT_TO_THE_PLASMA_MEMBRANE	86	0.251397	1.05088	0.325482	0.644839
GO_CILIARY_BASAL_BODY_PLASMA_MEMBRANE_DOCKING	93	-0.256644	-1.06411	0.325581	0.556693
GO_PRI_MIRNA_TRANSCRIPTION_BY_RNA_POLYMERASE_II	38	-0.309134	-1.09306	0.32567	0.529399
GO_POSITIVE_REGULATION_OF_VASCULAR_SMOOTH_MUSCLE_CELL_PROLIFERATION	27	-0.340516	-1.09871	0.326047	0.521325
GO_SIGNAL_RELEASE	295	0.210624	1.04076	0.326087	0.658395
GO_POSITIVE_REGULATION_OF_TRANSCRIPTION_ELONGATION_FROM_RNA_POLYMERASE_II_PROMOTER	17	-0.379071	-1.08838	0.326772	0.532649
GO_ORGANELLE_TRANSPORT_ALONG_MICROTUBULE	71	0.26882	1.07611	0.326882	0.620302
GO_CELLULAR_RESPONSE_TO_BIOTIC_STIMULUS	141	-0.234677	-1.05019	0.326886	0.574792
GO_PIGMENT_BIOSYNTHETIC_PROCESS	45	-0.293269	-1.07114	0.326996	0.549116
GO_POSITIVE_REGULATION_OF_PEPTIDASE_ACTIVITY	140	-0.238245	-1.05537	0.327032	0.568075
GO_HINDLIMB_MORPHOGENESIS	27	0.339562	1.09255	0.327416	0.602808
GO_POSITIVE_REGULATION_OF_MICROTUBULE_POLYMERIZATION_OR_DEPOLYMERIZATION	29	0.328441	1.09005	0.327586	0.603836
GO_HORMONE_BIOSYNTHETIC_PROCESS	48	0.292322	1.07109	0.328294	0.623386
GO_RESPONSE_TO_HYPEROXIA	17	-0.378508	-1.08573	0.32882	0.535425
GO_DNA_LIGATION	16	-0.395597	-1.1032	0.328996	0.515825
GO_LONG_CHAIN_FATTY_ACID_METABOLIC_PROCESS	47	0.300319	1.09903	0.329243	0.600675
GO_RIG_I_SIGNALING_PATHWAY	18	-0.379286	-1.11287	0.329268	0.50313
GO_INNER_EAR_MORPHOGENESIS	58	-0.282078	-1.06846	0.329457	0.551568
GO_POSITIVE_REGULATION_OF_BLOOD_PRESSURE	21	-0.361294	-1.08846	0.329545	0.532874
GO_DNA_TEMPLATED_TRANSCRIPTION_ELONGATION	101	-0.249765	-1.07057	0.329545	0.548785
GO_PROTEIN_LOCALIZATION_TO_CELL_PERIPHERY	256	0.215282	1.04809	0.329718	0.647219
GO_FOREBRAIN_DEVELOPMENT	269	-0.213007	-1.04354	0.33004	0.587642
GO_POSITIVE_REGULATION_OF_HISTONE_H3_K4_METHYLATION	15	-0.387812	-1.08354	0.331395	0.536082
GO_POSITIVE_REGULATION_OF_PROTEIN_OLIGOMERIZATION	17	0.382737	1.11171	0.331942	0.587829
GO_HISTONE_H3_K9_MODIFICATION	42	-0.303107	-1.07557	0.333333	0.543049
GO_REGULATION_OF_MEMBRANE_LIPID_DISTRIBUTION	33	0.312039	1.08067	0.333333	0.616056
GO_MYELOID_LEUKOCYTE_MIGRATION	98	-0.250895	-1.0592	0.333969	0.564693
GO_BASEMENT_MEMBRANE_ORGANIZATION	19	-0.367888	-1.09489	0.333977	0.527357
GO_PROTEIN_PALMITOYLATION	28	0.332009	1.09277	0.334038	0.604915
GO_GLUCOSE_METABOLIC_PROCESS	95	-0.250839	-1.05379	0.334594	0.570334
GO_I_KAPPAB_PHOSPHORYLATION	15	0.389908	1.0822	0.334677	0.616986
GO_BRANCHING_INVOLVED_IN_SALIVARY_GLAND_MORPHOGENESIS	17	0.370616	1.08216	0.335354	0.616212
GO_STEROL_BIOSYNTHETIC_PROCESS	63	0.273045	1.07198	0.335354	0.623457
GO_LIVER_REGENERATION	25	-0.335583	-1.08106	0.335821	0.53752
GO_REGULATION_OF_CHROMATIN_SILENCING	31	-0.323804	-1.08007	0.335863	0.538769
GO_AMINO_SUGAR_METABOLIC_PROCESS	20	0.357922	1.06868	0.336083	0.625054
GO_RESPONSE_TO_ATP	21	-0.36734	-1.09947	0.336538	0.521221
GO_POSITIVE_REGULATION_OF_RESPONSE_TO_WOUNDING	39	-0.304982	-1.07387	0.336595	0.545612
GO_CELL_MATRIX_ADHESION	171	0.224222	1.03872	0.336777	0.660931
GO_GROWTH_PLATE_CARTILAGE_DEVELOPMENT	26	0.337444	1.10311	0.33682	0.599045
GO_POSITIVE_REGULATION_OF_HEMOPOIESIS	117	-0.244473	-1.05785	0.3371	0.565562
GO_POSITIVE_REGULATION_OF_MULTICELLULAR_ORGANISM_GROWTH	21	-0.358668	-1.07958	0.337187	0.539163
GO_MULTICELLULAR_ORGANISM_AGING	22	-0.357955	-1.09428	0.337209	0.527549
GO_REGULATION_OF_NMDA_RECEPTOR_ACTIVITY	25	-0.336801	-1.09307	0.337255	0.529843
GO_NEGATIVE_REGULATION_OF_MUSCLE_CELL_DIFFERENTIATION	43	-0.298977	-1.07545	0.3375	0.54246
GO_NEGATIVE_REGULATION_OF_PROTEIN_COMPLEX_DISASSEMBLY	62	0.273347	1.06505	0.338362	0.630338
GO_POSITIVE_REGULATION_OF_LOCOMOTION	405	0.20434	1.03911	0.338395	0.661438
GO_REGULATION_OF_MITOTIC_SPINDLE_ASSEMBLY	18	0.374215	1.0904	0.339181	0.604625
GO_REGULATION_OF_PH	63	0.267879	1.06374	0.339827	0.632412
GO_HEAD_MORPHOGENESIS	34	-0.315764	-1.06884	0.340081	0.551004
GO_REGULATION_OF_COFACTOR_METABOLIC_PROCESS	27	0.342004	1.10062	0.340081	0.600669
GO_MODIFICATION_BY_SYMBIONT_OF_HOST_MORPHOLOGY_OR_PHYSIOLOGY	36	-0.312936	-1.08828	0.340187	0.532015
GO_NEGATIVE_REGULATION_OF_CD4_POSITIVE_ALPHA_BETA_T_CELL_DIFFERENTIATION	16	-0.383353	-1.08441	0.340594	0.536099
GO_REGULATION_OF_BINDING	315	-0.212096	-1.03581	0.3407	0.601788
GO_EMBRYONIC_CRANIAL_SKELETON_MORPHOGENESIS	40	-0.305272	-1.07102	0.341556	0.548546
GO_DEOXYRIBOSE_PHOSPHATE_CATABOLIC_PROCESS	20	-0.364868	-1.09174	0.341603	0.530991
GO_REGULATION_OF_STEM_CELL_DIFFERENTIATION	94	-0.251682	-1.06492	0.341603	0.555965
GO_REGULATION_OF_FATTY_ACID_BIOSYNTHETIC_PROCESS	29	-0.332633	-1.08836	0.341826	0.532256
GO_EYE_PHOTORECEPTOR_CELL_DIFFERENTIATION	22	0.349199	1.09549	0.341897	0.600715
GO_RESPONSE_TO_UV	125	-0.240284	-1.06169	0.342155	0.56086
GO_DNA_GEOMETRIC_CHANGE	90	-0.2537	-1.05294	0.342466	0.571224
GO_SECRETORY_GRANULE_ORGANIZATION	26	0.340713	1.08211	0.343254	0.615493
GO_STEM_CELL_DIVISION	32	-0.319549	-1.08501	0.343313	0.535491
GO_LEUKOCYTE_DIFFERENTIATION	310	-0.211232	-1.04716	0.34334	0.579904
GO_REGULATION_OF_LIPID_TRANSPORT	64	0.267334	1.06279	0.34375	0.630919
GO_VASCULAR_ENDOTHELIAL_GROWTH_FACTOR_SIGNALING_PATHWAY	30	0.321375	1.07987	0.343815	0.615658
GO_MOTOR_NEURON_AXON_GUIDANCE	18	-0.360547	-1.07866	0.344064	0.53879
GO_GLYCEROLIPID_CATABOLIC_PROCESS	33	0.31488	1.07558	0.344398	0.620931
GO_GLYCEROPHOSPHOLIPID_CATABOLIC_PROCESS	16	0.388291	1.09545	0.344468	0.59991
GO_VENTRICULAR_SYSTEM_DEVELOPMENT	23	-0.347035	-1.0889	0.345351	0.533131
GO_REGULATION_OF_LEUKOCYTE_MIGRATION	110	-0.240827	-1.04507	0.34542	0.584105
GO_POSITIVE_REGULATION_OF_SODIUM_ION_TRANSPORT	25	-0.343232	-1.09286	0.346008	0.529035
GO_POSITIVE_REGULATION_OF_DEPHOSPHORYLATION	42	-0.299397	-1.06711	0.346154	0.553304
GO_UBIQUITIN_DEPENDENT_PROTEIN_CATABOLIC_PROCESS_VIA_THE_MULTIVESICULAR_BODY_SORTING_PATHWAY	22	-0.353998	-1.08013	0.346535	0.539051
GO_NEGATIVE_REGULATION_OF_LEUKOCYTE_MEDIATED_IMMUNITY	23	0.35085	1.09192	0.346555	0.602954
GO_SMOOTH_MUSCLE_TISSUE_DEVELOPMENT	16	0.375256	1.07554	0.346639	0.620162
GO_ODONTOGENESIS_OF_DENTIN_CONTAINING_TOOTH	55	-0.288708	-1.07638	0.346863	0.541961
GO_DETECTION_OF_STIMULUS_INVOLVED_IN_SENSORY_PERCEPTION	32	-0.318267	-1.07822	0.347656	0.539488
GO_POSITIVE_REGULATION_OF_NEURON_MIGRATION	15	-0.392241	-1.09056	0.347737	0.531703
[truncated: 1,426 more rows]

## Sheet: gsea_SMutvsCtrl_T24_gobp
List of GSEA gene ontology biological process in MutvsCtrl_T24 (Without time interaction term). A filter has been applied for NOM p < 0.05. Positive NES = up in Mut , negative NES = down in Mut.
NAME	SIZE	ES	NES	NOM p-val	FDR q-val
GO_PROXIMAL_DISTAL_PATTERN_FORMATION	24	0.760971	2.32961	0	0
GO_MESODERMAL_CELL_DIFFERENTIATION	24	0.725071	2.26429	0	0.00124925
GO_POSITIVE_REGULATION_OF_CARTILAGE_DEVELOPMENT	28	0.709884	2.23327	0	0.00248229
GO_EMBRYONIC_DIGESTIVE_TRACT_DEVELOPMENT	24	0.715474	2.18662	0	0.00461216
GO_ADRENAL_GLAND_DEVELOPMENT	16	0.789337	2.17745	0	0.00443561
GO_STEROL_BIOSYNTHETIC_PROCESS	63	0.560813	2.13777	0	0.00805004
GO_FATTY_ACID_DERIVATIVE_TRANSPORT	20	0.745999	2.13553	0.00196464	0.00726088
GO_REGULATION_OF_CARTILAGE_DEVELOPMENT	58	0.559446	2.09556	0	0.0119053
GO_SOMATIC_STEM_CELL_POPULATION_MAINTENANCE	54	0.553762	2.08036	0	0.0133354
GO_NEPHRON_DEVELOPMENT	106	0.501587	2.07717	0	0.0129879
GO_POSITIVE_REGULATION_OF_CHONDROCYTE_DIFFERENTIATION	19	0.724543	2.07459	0	0.0123618
GO_ALCOHOL_BIOSYNTHETIC_PROCESS	131	0.484682	2.07137	0	0.0121541
GO_CELL_FATE_COMMITMENT_INVOLVED_IN_FORMATION_OF_PRIMARY_GERM_LAYER	22	0.679563	2.05726	0	0.0136934
GO_INOSITOL_TRISPHOSPHATE_METABOLIC_PROCESS	19	0.709275	2.05505	0	0.0135091
GO_REGULATION_OF_NEURON_PROJECTION_REGENERATION	24	0.662862	2.0515	0	0.0131781
GO_KIDNEY_EPITHELIUM_DEVELOPMENT	105	0.496895	2.04756	0	0.0133638
GO_NEGATIVE_REGULATION_OF_BLOOD_VESSEL_ENDOTHELIAL_CELL_MIGRATION	29	0.631831	2.0396	0	0.0139456
GO_MESODERM_MORPHOGENESIS	52	0.549138	2.01302	0	0.018518
GO_COTRANSLATIONAL_PROTEIN_TARGETING_TO_MEMBRANE	97	0.489659	1.99688	0	0.0224041
GO_GLOMERULUS_DEVELOPMENT	44	0.562709	1.99029	0	0.0235622
GO_RENAL_SYSTEM_DEVELOPMENT	233	0.426703	1.97801	0	0.0271406
GO_MESONEPHRIC_TUBULE_MORPHOGENESIS	52	0.538038	1.97723	0	0.0261294
GO_AORTIC_VALVE_DEVELOPMENT	27	0.630967	1.97681	0.00190476	0.0252034
GO_NEPHRON_EPITHELIUM_DEVELOPMENT	80	0.502539	1.97596	0	0.0243559
GO_REGULATION_OF_CHONDROCYTE_DIFFERENTIATION	45	0.561409	1.96915	0	0.0252052
GO_MESONEPHROS_DEVELOPMENT	80	0.48885	1.9399	0	0.0358049
GO_RENAL_TUBULE_DEVELOPMENT	73	0.491537	1.93933	0	0.0347071
GO_EMBRYONIC_APPENDAGE_MORPHOGENESIS	104	0.468862	1.92881	0	0.0385727
GO_REGULATION_OF_VASCULAR_PERMEABILITY	22	0.645132	1.92852	0.00197628	0.037285
GO_VENTRICULAR_SEPTUM_MORPHOGENESIS	41	0.553484	1.9275	0	0.0364117
GO_DIGESTIVE_TRACT_MORPHOGENESIS	35	0.576585	1.92504	0	0.0366679
GO_RENAL_SYSTEM_VASCULATURE_DEVELOPMENT	22	0.638385	1.92361	0	0.0362526
GO_EPITHELIAL_CELL_DIFFERENTIATION_INVOLVED_IN_KIDNEY_DEVELOPMENT	32	0.584245	1.9147	0.00387597	0.0390759
GO_POSITIVE_REGULATION_OF_ANIMAL_ORGAN_MORPHOGENESIS	59	0.51328	1.90984	0	0.0405003
GO_UROGENITAL_SYSTEM_DEVELOPMENT	260	0.407776	1.90191	0	0.0438467
GO_KERATINIZATION	26	0.614115	1.89905	0	0.0444206
GO_SPROUTING_ANGIOGENESIS	97	0.456421	1.89634	0	0.0445903
GO_BLOOD_VESSEL_ENDOTHELIAL_CELL_MIGRATION	97	0.455125	1.89421	0	0.0447803
GO_NEGATIVE_REGULATION_OF_MYOBLAST_DIFFERENTIATION	17	0.683471	1.89313	0.00196464	0.043981
GO_POSITIVE_REGULATION_OF_PROTEIN_DEPOLYMERIZATION	17	0.66559	1.89182	0.00196464	0.0434052
GO_NEPHRON_MORPHOGENESIS	60	0.506761	1.88736	0	0.0448109
GO_KIDNEY_MORPHOGENESIS	71	0.485451	1.8865	0	0.0441276
GO_PHOSPHATIDYLGLYCEROL_METABOLIC_PROCESS	20	0.661933	1.88588	0	0.0435303
GO_BARBED_END_ACTIN_FILAMENT_CAPPING	16	0.66984	1.88475	0	0.0432682
GO_REGULATION_OF_ANIMAL_ORGAN_FORMATION	24	0.612548	1.88085	0.00196078	0.0442903
GO_REGULATION_OF_ENDOTHELIAL_CELL_MIGRATION	133	0.438665	1.87245	0	0.0480792
GO_SEMI_LUNAR_VALVE_DEVELOPMENT	32	0.570353	1.8716	0	0.0475026
GO_LONG_CHAIN_FATTY_ACID_TRANSPORT	42	0.541342	1.86907	0	0.0481611
GO_CELL_FATE_COMMITMENT	153	0.422602	1.8629	0	0.0502751
GO_REGULATION_OF_PHOSPHOLIPID_METABOLIC_PROCESS	68	0.497193	1.86194	0	0.0498364
GO_POSITIVE_REGULATION_OF_BMP_SIGNALING_PATHWAY	28	0.585393	1.86161	0	0.0490057
GO_REGULATION_OF_ALCOHOL_BIOSYNTHETIC_PROCESS	55	0.505442	1.85745	0	0.0508631
GO_ESTABLISHMENT_OF_PROTEIN_LOCALIZATION_TO_ENDOPLASMIC_RETICULUM	108	0.447088	1.85458	0	0.0514352
GO_CARDIAC_CHAMBER_MORPHOGENESIS	101	0.457156	1.85089	0	0.0521298
GO_NEGATIVE_REGULATION_OF_CELL_MIGRATION_INVOLVED_IN_SPROUTING_ANGIOGENESIS	16	0.678423	1.84668	0.00205339	0.0536747
GO_POSITIVE_REGULATION_OF_PHOSPHOLIPID_METABOLIC_PROCESS	36	0.562889	1.84481	0	0.0539058
GO_CARDIAC_SEPTUM_MORPHOGENESIS	64	0.484935	1.84452	0	0.0531765
GO_NEGATIVE_REGULATION_OF_SYNAPSE_ORGANIZATION	17	0.658069	1.84267	0	0.0534091
GO_DNA_PACKAGING	114	0.435978	1.84007	0	0.0541973
GO_CORNIFICATION	23	0.606912	1.83746	0.00578035	0.0549971
GO_MESENCHYMAL_CELL_PROLIFERATION	37	0.543274	1.83558	0	0.0551303
GO_NEGATIVE_REGULATION_OF_CELL_GROWTH	145	0.422768	1.83521	0	0.0544604
GO_ANIMAL_ORGAN_FORMATION	45	0.511994	1.83197	0	0.0556942
GO_SIGNAL_TRANSDUCTION_INVOLVED_IN_CELLULAR_RESPONSE_TO_AMMONIUM_ION	41	0.528651	1.82899	0.004	0.056311
GO_NEGATIVE_REGULATION_OF_SPROUTING_ANGIOGENESIS	25	0.579219	1.82351	0.00192678	0.0589718
GO_SPECIFICATION_OF_ANIMAL_ORGAN_IDENTITY	23	0.595652	1.82135	0.0040568	0.0592024
GO_DNA_STRAND_ELONGATION_INVOLVED_IN_DNA_REPLICATION	17	0.638598	1.81953	0	0.0594826
GO_CELL_DIFFERENTIATION_INVOLVED_IN_KIDNEY_DEVELOPMENT	39	0.540238	1.8179	0.00185874	0.059697
GO_STEROID_BIOSYNTHETIC_PROCESS	130	0.424783	1.81576	0	0.0601427
GO_CHONDROCYTE_DIFFERENTIATION	100	0.44182	1.81089	0	0.0626182
GO_NEURON_PROJECTION_REGENERATION	46	0.505794	1.80475	0	0.0663083
GO_APPENDAGE_MORPHOGENESIS	123	0.430597	1.80339	0	0.0661566
GO_REGULATION_OF_LIPID_KINASE_ACTIVITY	49	0.508911	1.80125	0.00186916	0.0669557
GO_ENDOTHELIAL_CELL_MIGRATION	170	0.407386	1.80096	0	0.0663023
GO_REGULATION_OF_CELL_MIGRATION_INVOLVED_IN_SPROUTING_ANGIOGENESIS	35	0.534112	1.79918	0	0.0669691
GO_REGULATION_OF_MESENCHYMAL_CELL_PROLIFERATION	29	0.562557	1.79872	0.00381679	0.0664129
GO_CARTILAGE_DEVELOPMENT	159	0.407295	1.79637	0	0.0672794
GO_NEGATIVE_REGULATION_OF_NEURON_PROJECTION_DEVELOPMENT	124	0.42043	1.79631	0	0.0665113
GO_SEX_DIFFERENTIATION	187	0.393181	1.79266	0	0.0676705
GO_EPITHELIAL_STRUCTURE_MAINTENANCE	17	0.623127	1.78863	0.0101626	0.069296
GO_EMBRYONIC_FORELIMB_MORPHOGENESIS	26	0.576808	1.78847	0.00811359	0.0685784
GO_MONONUCLEAR_CELL_MIGRATION	39	0.524152	1.78795	0.00369686	0.0681618
GO_ALCOHOL_METABOLIC_PROCESS	257	0.383077	1.7877	0	0.0674896
GO_MAINTENANCE_OF_CELL_NUMBER	131	0.411535	1.78532	0	0.0682035
GO_MONOCARBOXYLIC_ACID_TRANSPORT	96	0.434678	1.78407	0	0.0684613
GO_NEGATIVE_REGULATION_OF_CARTILAGE_DEVELOPMENT	25	0.578801	1.78346	0.00201207	0.0682802
GO_POSITIVE_REGULATION_OF_LIPID_KINASE_ACTIVITY	27	0.567159	1.7831	0.00541516	0.0678665
GO_CHROMATIN_REMODELING_AT_CENTROMERE	32	0.539164	1.77994	0.00575816	0.0691293
GO_REGULATION_OF_ENDOTHELIAL_CELL_DIFFERENTIATION	25	0.568939	1.77978	0.00576923	0.0685049
GO_CELL_MIGRATION_INVOLVED_IN_SPROUTING_ANGIOGENESIS	48	0.498446	1.77657	0.0019084	0.0699749
GO_C21_STEROID_HORMONE_BIOSYNTHETIC_PROCESS	17	0.618778	1.77606	0.00766283	0.0694637
GO_APPENDAGE_DEVELOPMENT	145	0.403985	1.77557	0	0.0690035
GO_BONE_MORPHOGENESIS	83	0.441031	1.77161	0	0.0710713
GO_MITOTIC_METAPHASE_PLATE_CONGRESSION	42	0.500396	1.76605	0.00591716	0.0742157
GO_NEGATIVE_REGULATION_OF_NEURON_DIFFERENTIATION	169	0.403551	1.76492	0	0.0742434
GO_POSITIVE_REGULATION_OF_EPITHELIAL_CELL_DIFFERENTIATION	36	0.524671	1.76421	0.00395257	0.0738951
GO_MORPHOGENESIS_OF_A_BRANCHING_STRUCTURE	154	0.400357	1.75321	0	0.0817479
GO_NEGATIVE_REGULATION_OF_GROWTH	192	0.387899	1.75174	0	0.0821205
GO_POSITIVE_REGULATION_OF_BLOOD_PRESSURE	22	0.581606	1.75171	0.00375234	0.0813037
GO_MESENCHYME_MORPHOGENESIS	45	0.503788	1.75065	0.00582524	0.0814539
GO_TRANSFORMING_GROWTH_FACTOR_BETA_PRODUCTION	29	0.545341	1.75046	0.00796813	0.0808066
GO_NEGATIVE_REGULATION_OF_CELLULAR_RESPONSE_TO_DRUG	15	0.654563	1.75046	0.015625	0.0800144
GO_POSITIVE_REGULATION_OF_VASCULATURE_DEVELOPMENT	137	0.402236	1.7483	0	0.0809665
GO_ORGANOPHOSPHATE_CATABOLIC_PROCESS	100	0.423428	1.74729	0	0.080909
GO_VASCULAR_PROCESS_IN_CIRCULATORY_SYSTEM	103	0.417811	1.74662	0.00185874	0.0807617
GO_REGULATION_OF_ACTIN_FILAMENT_BASED_PROCESS	307	0.363149	1.74594	0	0.0805687
GO_CHROMOSOME_CONDENSATION	29	0.540737	1.74502	0.00790514	0.0806583
GO_POSITIVE_REGULATION_OF_TRANSCRIPTION_REGULATORY_REGION_DNA_BINDING	15	0.64357	1.74483	0.00195695	0.0800595
GO_ORGANIC_HYDROXY_COMPOUND_BIOSYNTHETIC_PROCESS	181	0.387574	1.74378	0	0.0801054
GO_NEGATIVE_REGULATION_OF_EPITHELIAL_CELL_MIGRATION	57	0.472207	1.74364	0.00383877	0.0794784
GO_ORGAN_INDUCTION	16	0.634587	1.74259	0.018	0.0795858
GO_PITUITARY_GLAND_DEVELOPMENT	19	0.614551	1.7417	0.00397614	0.0796374
GO_XENOBIOTIC_METABOLIC_PROCESS	56	0.468521	1.74093	0.00383142	0.0794982
GO_DEVELOPMENTAL_INDUCTION	23	0.577783	1.73688	0.00804829	0.0822279
GO_REGULATION_OF_OSSIFICATION	147	0.397853	1.73408	0	0.0837364
GO_HINDLIMB_MORPHOGENESIS	27	0.547469	1.73371	0.00976562	0.0832489
GO_FATTY_ACID_DERIVATIVE_BIOSYNTHETIC_PROCESS	57	0.468658	1.7325	0.00192308	0.0836235
GO_POSITIVE_REGULATION_OF_STEM_CELL_DIFFERENTIATION	15	0.627454	1.73233	0.0137255	0.0830716
GO_NEGATIVE_REGULATION_OF_AXONOGENESIS	56	0.463711	1.73178	0	0.0827987
GO_CELL_FATE_SPECIFICATION	46	0.479341	1.72998	0.00390625	0.0836192
GO_FATTY_ACID_TRANSPORT	57	0.471716	1.72963	0	0.0832837
GO_NEGATIVE_REGULATION_OF_CELL_PROJECTION_ORGANIZATION	146	0.401759	1.72793	0	0.0839551
GO_HEART_VALVE_DEVELOPMENT	52	0.475186	1.7279	0.00592885	0.0833123
GO_VASCULAR_ENDOTHELIAL_GROWTH_FACTOR_RECEPTOR_SIGNALING_PATHWAY	71	0.448754	1.72767	0.0018315	0.0827894
GO_NEGATIVE_REGULATION_OF_RESPONSE_TO_DRUG	23	0.568054	1.72643	0.00998004	0.0832055
GO_REGULATION_OF_ACTIN_FILAMENT_ORGANIZATION	206	0.37227	1.72436	0	0.0841094
GO_POSITIVE_REGULATION_OF_ERK1_AND_ERK2_CASCADE	100	0.414476	1.72432	0	0.0834568
GO_MODIFICATION_OF_SYNAPTIC_STRUCTURE	18	0.611389	1.724	0.0131827	0.0830262
GO_CHROMATIN_ASSEMBLY	80	0.429726	1.72386	0.00183823	0.0824981
GO_G_PROTEIN_COUPLED_RECEPTOR_SIGNALING_PATHWAY_COUPLED_TO_CYCLIC_NUCLEOTIDE_SECOND_MESSENGER	105	0.413518	1.72308	0.00198413	0.0825663
GO_SYNAPSE_MATURATION	19	0.598827	1.72268	0.00784314	0.0822187
GO_EMBRYONIC_SKELETAL_SYSTEM_DEVELOPMENT	111	0.410809	1.72262	0	0.0816522
GO_REGULATION_OF_RECEPTOR_BINDING	21	0.580515	1.72239	0.00572519	0.0812609
GO_FORELIMB_MORPHOGENESIS	32	0.530799	1.71862	0.00756144	0.0835066
GO_NEGATIVE_REGULATION_OF_INFLAMMATORY_RESPONSE	87	0.425919	1.71707	0	0.0840665
GO_POSITIVE_CHEMOTAXIS	41	0.491472	1.71535	0	0.0849812
GO_UTERUS_DEVELOPMENT	16	0.619667	1.7149	0.0143443	0.0846849
GO_BRANCHING_MORPHOGENESIS_OF_AN_EPITHELIAL_TUBE	118	0.401755	1.71462	0	0.0843929
GO_REGULATION_OF_POSTSYNAPTIC_MEMBRANE_NEUROTRANSMITTER_RECEPTOR_LEVELS	55	0.472892	1.71352	0.00384615	0.084698
GO_INOSITOL_PHOSPHATE_BIOSYNTHETIC_PROCESS	31	0.528374	1.71268	0.00401606	0.0847184
GO_ENDOCRINE_SYSTEM_DEVELOPMENT	76	0.435156	1.71141	0.00183823	0.0851848
GO_REPRODUCTIVE_SYSTEM_DEVELOPMENT	323	0.355004	1.70976	0	0.0858139
GO_REGULATION_OF_KIDNEY_DEVELOPMENT	40	0.487474	1.70974	0.00590551	0.0852224
GO_ICOSANOID_BIOSYNTHETIC_PROCESS	26	0.548627	1.70917	0.00793651	0.0850157
GO_FERTILIZATION	83	0.432906	1.70834	0.00185185	0.085074
GO_NEUROTRANSMITTER_RECEPTOR_INTERNALIZATION	16	0.619647	1.70225	0.0176817	0.0892219
GO_VENTRICULAR_SEPTUM_DEVELOPMENT	66	0.44367	1.69806	0	0.091884
GO_CELLULAR_ALDEHYDE_METABOLIC_PROCESS	41	0.48813	1.69761	0.00385357	0.0915879
GO_POSITIVE_REGULATION_OF_KIDNEY_DEVELOPMENT	30	0.523903	1.69418	0.00583658	0.0936394
GO_HOMOTYPIC_CELL_CELL_ADHESION	56	0.457412	1.69115	0.00184162	0.0956329
GO_REGULATION_OF_PHOSPHATIDYLINOSITOL_3_KINASE_SIGNALING	91	0.413434	1.69114	0.00364299	0.0950078
GO_DNA_STRAND_ELONGATION	23	0.567745	1.68995	0.0163339	0.0953985
GO_EMBRYONIC_ORGAN_DEVELOPMENT	318	0.354396	1.68672	0	0.0977949
GO_FATTY_ACID_BIOSYNTHETIC_PROCESS	93	0.412497	1.68669	0.00963391	0.0971997
GO_ENDOTHELIAL_CELL_CHEMOTAXIS	21	0.560375	1.68601	0.0150659	0.097295
GO_STEROL_METABOLIC_PROCESS	115	0.399017	1.68566	0	0.0969736
GO_CELL_DIFFERENTIATION_INVOLVED_IN_METANEPHROS_DEVELOPMENT	18	0.591517	1.68536	0.00195695	0.096583
GO_NEGATIVE_REGULATION_OF_CELL_MORPHOGENESIS_INVOLVED_IN_DIFFERENTIATION	80	0.426444	1.68479	0.00595238	0.0964312
GO_PHOSPHATIDYLCHOLINE_METABOLIC_PROCESS	55	0.46153	1.68342	0.00389864	0.097114
GO_INOSITOL_PHOSPHATE_METABOLIC_PROCESS	56	0.453772	1.68214	0	0.0977168
GO_NEGATIVE_REGULATION_OF_SIGNALING_RECEPTOR_ACTIVITY	31	0.521999	1.68171	0.0119522	0.0975693
GO_SKELETAL_SYSTEM_DEVELOPMENT	410	0.339726	1.67836	0	0.0997029
GO_ERK1_AND_ERK2_CASCADE	181	0.370572	1.67479	0	0.10231
GO_OSSIFICATION	297	0.351577	1.67477	0	0.101702
GO_RESPONSE_TO_LITHIUM_ION	18	0.592459	1.67338	0.0075188	0.1022
GO_CYCLIC_NUCLEOTIDE_MEDIATED_SIGNALING	107	0.39812	1.67219	0	0.102647
GO_POSITIVE_REGULATION_OF_CARDIAC_MUSCLE_CELL_PROLIFERATION	22	0.566047	1.67194	0.0197628	0.102253
GO_OVULATION_CYCLE	49	0.47046	1.67189	0.00196078	0.101688
GO_REGULATION_OF_BIOMINERALIZATION	62	0.453833	1.67118	0	0.101889
GO_CARDIAC_VENTRICLE_DEVELOPMENT	105	0.40352	1.66975	0	0.102585
GO_ACTIN_FILAMENT_DEPOLYMERIZATION	46	0.470775	1.66962	0.00785855	0.102093
GO_POSITIVE_REGULATION_OF_B_CELL_PROLIFERATION	22	0.550458	1.66831	0.0238095	0.102613
GO_BONE_MINERALIZATION	78	0.428059	1.66763	0	0.102618
GO_ENDOCHONDRAL_BONE_MORPHOGENESIS	55	0.444086	1.66462	0.00566038	0.104559
GO_INOSITOL_LIPID_MEDIATED_SIGNALING	144	0.3797	1.66276	0	0.105605
GO_CELL_FATE_DETERMINATION	24	0.551626	1.66237	0.0199203	0.10532
GO_FC_RECEPTOR_MEDIATED_STIMULATORY_SIGNALING_PATHWAY	66	0.432336	1.66237	0.00204082	0.104732
GO_EPIDERMAL_CELL_DIFFERENTIATION	122	0.390115	1.66194	0	0.104588
GO_DOPAMINE_RECEPTOR_SIGNALING_PATHWAY	27	0.528462	1.66033	0.0155945	0.105457
GO_CELLULAR_RESPONSE_TO_AMMONIUM_ION	63	0.439143	1.65965	0.00194175	0.105351
GO_REGULATION_OF_UBIQUITIN_PROTEIN_LIGASE_ACTIVITY	20	0.572923	1.65918	0.0288462	0.105213
GO_DNA_CONFORMATION_CHANGE	219	0.3644	1.65837	0	0.105361
GO_REGULATION_OF_ANIMAL_ORGAN_MORPHOGENESIS	199	0.363297	1.65737	0	0.105841
GO_EPITHELIAL_TUBE_BRANCHING_INVOLVED_IN_LUNG_MORPHOGENESIS	21	0.555349	1.65686	0.0254902	0.105749
GO_DEVELOPMENT_OF_PRIMARY_SEXUAL_CHARACTERISTICS	159	0.373096	1.65405	0	0.107586
GO_SISTER_CHROMATID_SEGREGATION	170	0.368219	1.65362	0	0.107459
GO_EPHRIN_RECEPTOR_SIGNALING_PATHWAY	77	0.424296	1.65241	0.00189753	0.108005
GO_CRANIAL_SKELETAL_SYSTEM_DEVELOPMENT	53	0.454908	1.65214	0.0019305	0.107718
GO_CONNECTIVE_TISSUE_DEVELOPMENT	210	0.361698	1.64957	0	0.109324
GO_POSITIVE_REGULATION_OF_ACTIN_FILAMENT_BUNDLE_ASSEMBLY	48	0.468339	1.64884	0.00396825	0.10925
GO_REGULATION_OF_VASCULATURE_DEVELOPMENT	234	0.35433	1.64745	0	0.109918
GO_NEGATIVE_REGULATION_OF_PROTEIN_POLYMERIZATION	57	0.443714	1.64641	0.00579151	0.110237
GO_CARDIAC_CHAMBER_DEVELOPMENT	141	0.378591	1.64429	0.00174825	0.111832
GO_NEURON_PROJECTION_EXTENSION_INVOLVED_IN_NEURON_PROJECTION_GUIDANCE	31	0.497853	1.64409	0.0170132	0.111511
GO_HUMORAL_IMMUNE_RESPONSE_MEDIATED_BY_CIRCULATING_IMMUNOGLOBULIN	16	0.594568	1.64405	0.0118577	0.110965
GO_POSITIVE_REGULATION_OF_STRESS_FIBER_ASSEMBLY	41	0.472887	1.64283	0.010929	0.111515
GO_STEM_CELL_PROLIFERATION	80	0.408867	1.64148	0	0.111958
GO_POSITIVE_REGULATION_OF_CARDIAC_MUSCLE_TISSUE_DEVELOPMENT	38	0.479508	1.64113	0.00591716	0.111685
GO_REGULATION_OF_CELL_SHAPE	120	0.388714	1.64085	0.00188679	0.111322
GO_REGULATION_OF_ACTIN_CYTOSKELETON_REORGANIZATION	27	0.51886	1.63997	0.00831601	0.111531
GO_REGULATION_OF_BMP_SIGNALING_PATHWAY	70	0.429545	1.63949	0.00369004	0.11135
GO_SINGLE_FERTILIZATION	67	0.423516	1.63911	0.00560748	0.111085
GO_NUCLEOSOME_ORGANIZATION	93	0.404681	1.63671	0.0059761	0.112946
GO_POSITIVE_REGULATION_OF_PATHWAY_RESTRICTED_SMAD_PROTEIN_PHOSPHORYLATION	30	0.504068	1.63538	0.0115163	0.11365
GO_REGULATION_OF_HEART_MORPHOGENESIS	30	0.509741	1.63507	0.0165975	0.113389
GO_EMBRYONIC_MORPHOGENESIS	441	0.329459	1.63486	0	0.113013
GO_POSITIVE_REGULATION_OF_BINDING	152	0.366313	1.63281	0	0.114413
GO_MESODERM_DEVELOPMENT	86	0.412742	1.6328	0.00550459	0.113863
GO_PHOSPHATIDYLINOSITOL_3_KINASE_SIGNALING	109	0.390704	1.63202	0.00558659	0.113962
GO_NUCLEOSIDE_PHOSPHATE_CATABOLIC_PROCESS	58	0.436951	1.62988	0.00547445	0.115332
GO_NEGATIVE_REGULATION_OF_CELL_DEVELOPMENT	242	0.349933	1.62679	0.0018018	0.117493
GO_RENAL_VESICLE_DEVELOPMENT	15	0.596819	1.62657	0.018	0.117142
GO_MONOCYTE_CHEMOTAXIS	22	0.527933	1.62368	0.0177515	0.119405
GO_DNA_REPLICATION	248	0.346661	1.6228	0	0.119666
GO_NEGATIVE_REGULATION_OF_ACTIN_FILAMENT_POLYMERIZATION	45	0.454584	1.62217	0.00809717	0.119706
GO_CELL_CYCLE_DNA_REPLICATION	60	0.428942	1.62214	0.0130112	0.119181
GO_DORSAL_VENTRAL_PATTERN_FORMATION	60	0.433773	1.62173	0.00375234	0.118945
GO_NEGATIVE_REGULATION_OF_NERVOUS_SYSTEM_DEVELOPMENT	226	0.353835	1.62144	0	0.118659
GO_REGULATION_OF_MESONEPHROS_DEVELOPMENT	18	0.574326	1.61939	0.0193798	0.120101
GO_ACTIN_FILAMENT_ORGANIZATION	320	0.339551	1.61878	0	0.120161
GO_MITOTIC_SPINDLE_ASSEMBLY	51	0.441469	1.6183	0.00796813	0.120146
GO_ARTERY_MORPHOGENESIS	53	0.448106	1.61824	0.00998004	0.119677
GO_POSITIVE_REGULATION_OF_HEART_RATE	16	0.58635	1.61787	0.018	0.119534
GO_METANEPHRIC_NEPHRON_DEVELOPMENT	26	0.511182	1.6151	0.0150094	0.121936
GO_PHAGOCYTOSIS	170	0.360938	1.61487	0	0.121586
GO_OUTFLOW_TRACT_MORPHOGENESIS	65	0.418046	1.61252	0.00948767	0.123339
GO_REGULATION_OF_VASCULAR_ENDOTHELIAL_GROWTH_FACTOR_RECEPTOR_SIGNALING_PATHWAY	22	0.53287	1.61203	0.0136452	0.123318
GO_METANEPHROS_DEVELOPMENT	63	0.427219	1.61191	0.00749064	0.122847
GO_DNA_DEPENDENT_DNA_REPLICATION	139	0.370655	1.61113	0	0.12306
GO_GLYCEROLIPID_CATABOLIC_PROCESS	33	0.48931	1.60944	0.00801603	0.124135
GO_EPIDERMIS_DEVELOPMENT	198	0.35166	1.60925	0	0.123784
GO_EMBRYONIC_ORGAN_MORPHOGENESIS	206	0.35288	1.60914	0	0.123319
GO_PROTEIN_DNA_COMPLEX_SUBUNIT_ORGANIZATION	186	0.355481	1.60659	0	0.125199
GO_LYMPHOCYTE_COSTIMULATION	34	0.484214	1.60642	0.00601202	0.124896
GO_NEUROEPITHELIAL_CELL_DIFFERENTIATION	36	0.480205	1.60483	0.0114068	0.126025
GO_REGULATION_OF_MORPHOGENESIS_OF_A_BRANCHING_STRUCTURE	40	0.47632	1.60482	0.0193798	0.125496
GO_REGULATION_OF_CHOLESTEROL_BIOSYNTHETIC_PROCESS	41	0.462204	1.60068	0.0149813	0.129379
GO_GLUTATHIONE_DERIVATIVE_METABOLIC_PROCESS	16	0.584805	1.60063	0.0240964	0.128856
GO_POSITIVE_REGULATION_OF_CYTOSKELETON_ORGANIZATION	180	0.356533	1.59785	0.00186916	0.131254
GO_RNA_SPLICING_VIA_TRANSESTERIFICATION_REACTIONS	317	0.335091	1.59765	0	0.130974
GO_EMBRYONIC_DIGIT_MORPHOGENESIS	53	0.439191	1.59751	0.0118577	0.130574
GO_FEMALE_SEX_DIFFERENTIATION	84	0.405162	1.59617	0.00361011	0.131478
GO_REGULATION_OF_BONE_MINERALIZATION	51	0.433112	1.59614	0.012474	0.130967
GO_CELL_CELL_ADHESION_MEDIATED_BY_CADHERIN	29	0.494634	1.59528	0.015748	0.131351
GO_PINOCYTOSIS	19	0.555221	1.59348	0.0241187	0.132624
GO_NEUROBLAST_PROLIFERATION	43	0.454422	1.58905	0.0172084	0.1371
GO_MITOTIC_SISTER_CHROMATID_SEGREGATION	141	0.367634	1.58691	0.00368324	0.138838
GO_AMMONIUM_ION_METABOLIC_PROCESS	134	0.362078	1.58632	0.00713013	0.138988
GO_POSITIVE_REGULATION_OF_SUPRAMOLECULAR_FIBER_ORGANIZATION	161	0.354985	1.58381	0	0.140789
GO_NEGATIVE_REGULATION_OF_EPITHELIAL_CELL_DIFFERENTIATION	29	0.482077	1.58267	0.0236686	0.141451
GO_NEGATIVE_REGULATION_OF_ION_TRANSPORT	99	0.388205	1.5805	0.00189394	0.143369
GO_EMBRYONIC_SKELETAL_SYSTEM_MORPHOGENESIS	82	0.395917	1.57948	0.0078125	0.1437
GO_NEGATIVE_REGULATION_OF_RESPONSE_TO_CYTOKINE_STIMULUS	45	0.440635	1.57863	0.00927644	0.143996
GO_EAR_MORPHOGENESIS	77	0.404897	1.57802	0.0110294	0.144113
GO_REGULATION_OF_CYTOSKELETON_ORGANIZATION	444	0.320315	1.57801	0	0.143567
GO_ENDOCARDIAL_CUSHION_DEVELOPMENT	37	0.469219	1.57781	0.00766283	0.143292
GO_SPINDLE_ASSEMBLY	94	0.385683	1.57707	0.00369686	0.143561
GO_PURINE_NUCLEOBASE_METABOLIC_PROCESS	17	0.568809	1.57632	0.0231214	0.143859
GO_ANTERIOR_POSTERIOR_PATTERN_SPECIFICATION	155	0.361688	1.5762	0.00381679	0.143442
GO_POLYOL_BIOSYNTHETIC_PROCESS	59	0.418726	1.57605	0.0232558	0.143091
GO_CHROMOSOME_SEGREGATION	272	0.335047	1.57563	0	0.143035
GO_RUFFLE_ORGANIZATION	40	0.45638	1.57542	0.0285171	0.142748
GO_ACID_SECRETION	56	0.423538	1.57315	0.011236	0.144728
GO_POSITIVE_REGULATION_OF_PHOSPHATIDYLINOSITOL_3_KINASE_SIGNALING	63	0.413977	1.57271	0.00589391	0.144623
GO_REGULATION_OF_OSTEOBLAST_DIFFERENTIATION	92	0.385582	1.5724	0.00785855	0.144405
GO_NEGATIVE_REGULATION_OF_CALCIUM_ION_TRANSPORT	39	0.452577	1.57092	0.0189076	0.145504
GO_REGULATION_OF_CARDIAC_MUSCLE_TISSUE_DEVELOPMENT	68	0.412704	1.57087	0.00591716	0.145032
GO_CHROMATIN_ASSEMBLY_OR_DISASSEMBLY	102	0.38392	1.57022	0.00562852	0.145203
GO_REGULATION_OF_DNA_DEPENDENT_DNA_REPLICATION	45	0.438584	1.57009	0.0212355	0.144806
GO_PROSTATE_GLAND_MORPHOGENESIS	19	0.547533	1.56896	0.0309478	0.145609
GO_CRANIAL_NERVE_DEVELOPMENT	35	0.46578	1.56896	0.0288462	0.145081
GO_NEGATIVE_REGULATION_OF_VASCULATURE_DEVELOPMENT	85	0.391193	1.56705	0.00732601	0.146796
GO_POSITIVE_REGULATION_OF_INTERLEUKIN_12_PRODUCTION	18	0.550616	1.56587	0.0290698	0.1476
GO_NEGATIVE_CHEMOTAXIS	39	0.456854	1.5654	0.0271845	0.147544
GO_NEGATIVE_REGULATION_OF_WNT_SIGNALING_PATHWAY	184	0.347135	1.56475	0	0.147751
GO_NUCLEAR_CHROMOSOME_SEGREGATION	215	0.342397	1.56315	0.00176679	0.148932
GO_NEGATIVE_REGULATION_OF_CYTOKINE_BIOSYNTHETIC_PROCESS	16	0.571308	1.56303	0.0493097	0.148488
GO_LYMPH_VESSEL_DEVELOPMENT	20	0.539443	1.56273	0.0363289	0.148321
GO_RESPONSE_TO_AXON_INJURY	57	0.420482	1.56231	0.00782779	0.148335
GO_CARDIAC_SEPTUM_DEVELOPMENT	98	0.38424	1.56127	0.00535714	0.148882
GO_MALE_SEX_DIFFERENTIATION	112	0.370806	1.56098	0.00184843	0.148686
GO_PULMONARY_VALVE_MORPHOGENESIS	16	0.554171	1.5607	0.024	0.148466
GO_TAXIS	415	0.314514	1.56044	0	0.148207
GO_NEGATIVE_REGULATION_OF_RNA_SPLICING	25	0.500568	1.55995	0.0442656	0.148294
GO_EMBRYONIC_CRANIAL_SKELETON_MORPHOGENESIS	40	0.453319	1.55965	0.0192678	0.148069
GO_NEGATIVE_REGULATION_OF_CHONDROCYTE_DIFFERENTIATION	20	0.540027	1.55866	0.0434783	0.148818
GO_REGULATION_OF_T_CELL_DIFFERENTIATION_IN_THYMUS	17	0.552654	1.55547	0.0473373	0.15197
GO_REGIONALIZATION	246	0.333621	1.55542	0.00177305	0.151515
GO_NEGATIVE_REGULATION_OF_CELL_POPULATION_PROLIFERATION	491	0.310295	1.55482	0	0.15158
GO_TISSUE_REMODELING	119	0.36791	1.55333	0	0.15282
GO_REGULATION_OF_ANATOMICAL_STRUCTURE_SIZE	368	0.318112	1.55203	0	0.153697
GO_PHOSPHOLIPID_CATABOLIC_PROCESS	25	0.506033	1.5504	0.0367505	0.155093
GO_POSITIVE_REGULATION_OF_BIOMINERALIZATION	33	0.464589	1.54998	0.0251938	0.155123
GO_SKELETAL_SYSTEM_MORPHOGENESIS	186	0.341175	1.54901	0.0037244	0.155737
GO_DIGESTIVE_SYSTEM_DEVELOPMENT	96	0.380608	1.54889	0.00686106	0.155384
GO_REGULATION_OF_RUFFLE_ASSEMBLY	24	0.510842	1.54797	0.0406654	0.15594
GO_MRNA_CIS_SPLICING_VIA_SPLICEOSOME	30	0.482299	1.54724	0.0310078	0.156365
GO_MITOTIC_NUCLEAR_DIVISION	235	0.333287	1.5472	0	0.15589
GO_REGULATION_OF_CELL_CYCLE_G2_M_PHASE_TRANSITION	196	0.343701	1.54687	0.0017762	0.155756
GO_GENITALIA_DEVELOPMENT	27	0.488911	1.54569	0.0289017	0.156568
GO_EAR_DEVELOPMENT	145	0.359605	1.54513	0.00184162	0.156687
GO_NUCLEAR_TRANSCRIBED_MRNA_CATABOLIC_PROCESS_NONSENSE_MEDIATED_DECAY	117	0.369058	1.54497	0.00594059	0.156351
GO_MEIOTIC_CHROMOSOME_SEGREGATION	54	0.418094	1.54013	0.0155945	0.161517
GO_GLYCEROPHOSPHOLIPID_CATABOLIC_PROCESS	16	0.555335	1.53999	0.0428571	0.161111
GO_PLATELET_AGGREGATION	41	0.443272	1.5395	0.0214844	0.161185
GO_ATRIOVENTRICULAR_VALVE_DEVELOPMENT	21	0.520398	1.53949	0.0483871	0.160683
GO_REGULATION_OF_TRANSCRIPTION_INVOLVED_IN_G1_S_TRANSITION_OF_MITOTIC_CELL_CYCLE	26	0.490205	1.53939	0.0305755	0.160252
GO_REGULATION_OF_PHOSPHOLIPASE_C_ACTIVITY	25	0.490798	1.53895	0.0375494	0.160283
GO_DIENCEPHALON_DEVELOPMENT	37	0.456891	1.53866	0.028626	0.160148
GO_SUBSTRATE_ADHESION_DEPENDENT_CELL_SPREADING	81	0.38676	1.53859	0.00558659	0.159703
GO_REGULATION_OF_EPITHELIAL_CELL_MIGRATION	184	0.339184	1.53663	0.00373832	0.161364
GO_DENDRITIC_CELL_DIFFERENTIATION	17	0.536087	1.53621	0.0538462	0.161377
GO_RUFFLE_ASSEMBLY	33	0.465873	1.53598	0.0304762	0.161106
GO_MONOCARBOXYLIC_ACID_BIOSYNTHETIC_PROCESS	138	0.349834	1.53508	0.00744879	0.161698
GO_PEROXISOME_PROLIFERATOR_ACTIVATED_RECEPTOR_SIGNALING_PATHWAY	15	0.561471	1.53438	0.0387454	0.162035
GO_EXIT_FROM_MITOSIS	27	0.489515	1.53389	0.0285171	0.16215
GO_G_PROTEIN_COUPLED_RECEPTOR_SIGNALING_PATHWAY	407	0.309344	1.53304	0	0.162699
GO_AUDITORY_RECEPTOR_CELL_DEVELOPMENT	15	0.569507	1.53243	0.0525292	0.162983
GO_REGULATION_OF_LIPID_BIOSYNTHETIC_PROCESS	140	0.35375	1.5321	0.00183823	0.162851
GO_REPLACEMENT_OSSIFICATION	23	0.514152	1.53184	0.0334646	0.162588
GO_MORPHOGENESIS_OF_EMBRYONIC_EPITHELIUM	120	0.364358	1.53173	0.00549451	0.162251
GO_MECHANORECEPTOR_DIFFERENTIATION	42	0.439929	1.53141	0.0296443	0.162081
GO_POSITIVE_REGULATION_OF_PROTEIN_KINASE_B_SIGNALING	104	0.373102	1.5314	0.00753296	0.161583
GO_SMOOTH_MUSCLE_CONTRACTION	71	0.389119	1.53134	0.0112994	0.161153
GO_EMBRYONIC_HINDLIMB_MORPHOGENESIS	21	0.515161	1.52844	0.0365385	0.163924
GO_RESPONSE_TO_AUDITORY_STIMULUS	16	0.552241	1.52666	0.039916	0.165625
GO_REGULATION_OF_EPITHELIAL_CELL_DIFFERENTIATION	94	0.37717	1.52638	0.00927644	0.165449
GO_POSITIVE_REGULATION_OF_CREB_TRANSCRIPTION_FACTOR_ACTIVITY	16	0.554979	1.52575	0.037182	0.165645
GO_DNA_REPLICATION_INDEPENDENT_NUCLEOSOME_ORGANIZATION	38	0.453841	1.52544	0.037182	0.165513
GO_COMPLEMENT_ACTIVATION	20	0.524793	1.5244	0.0438247	0.166221
GO_REGULATION_OF_CELLULAR_EXTRAVASATION	20	0.51754	1.523	0.043152	0.167436
GO_PROTEIN_KINASE_B_SIGNALING	170	0.342557	1.52272	0.00185529	0.167255
GO_REGULATION_OF_MONONUCLEAR_CELL_MIGRATION	30	0.476444	1.52262	0.0270793	0.166879
GO_VIRAL_GENE_EXPRESSION	182	0.33958	1.52193	0.00364964	0.167314
GO_NEURON_FATE_COMMITMENT	29	0.471698	1.52102	0.0330739	0.167906
GO_RESPONSE_TO_DOPAMINE	44	0.430748	1.52062	0.0407332	0.167883
GO_ACTIN_POLYMERIZATION_OR_DEPOLYMERIZATION	163	0.345118	1.52006	0.0018018	0.168058
GO_NEGATIVE_REGULATION_OF_TRANSMEMBRANE_TRANSPORT	85	0.378328	1.51983	0.0143149	0.16781
GO_POSITIVE_REGULATION_OF_LEUKOCYTE_PROLIFERATION	70	0.394306	1.51862	0.0207156	0.168738
GO_PHOSPHATIDIC_ACID_METABOLIC_PROCESS	28	0.475787	1.5184	0.0277228	0.168524
GO_BLOOD_VESSEL_MORPHOGENESIS	439	0.306528	1.51838	0	0.168052
GO_EPITHELIAL_TUBE_MORPHOGENESIS	251	0.3283	1.51837	0	0.167568
GO_MORPHOGENESIS_OF_AN_EPITHELIAL_FOLD	17	0.541753	1.51801	0.0583501	0.16754
GO_NEGATIVE_REGULATION_OF_TRANSPORTER_ACTIVITY	58	0.405306	1.51765	0.0198413	0.167563
GO_ARTERY_DEVELOPMENT	75	0.38861	1.51687	0.0151229	0.16804
GO_ISOPRENOID_BIOSYNTHETIC_PROCESS	21	0.519646	1.51567	0.035316	0.168967
GO_NEGATIVE_REGULATION_OF_MRNA_SPLICING_VIA_SPLICEOSOME	20	0.514914	1.51484	0.0507812	0.169436
GO_GLAND_MORPHOGENESIS	94	0.368875	1.51439	0.00571429	0.169478
GO_REGULATION_OF_EXIT_FROM_MITOSIS	15	0.554726	1.51354	0.0603113	0.170043
GO_ORGANIC_ACID_BIOSYNTHETIC_PROCESS	224	0.326511	1.5105	0	0.173138
GO_REGULATION_OF_SPROUTING_ANGIOGENESIS	56	0.409219	1.51049	0.0215264	0.172669
GO_ORGANIC_HYDROXY_COMPOUND_METABOLIC_PROCESS	349	0.311458	1.50924	0	0.173671
GO_FORMATION_OF_PRIMARY_GERM_LAYER	86	0.38285	1.50768	0.012987	0.175089
GO_POSITIVE_REGULATION_OF_CELL_ADHESION	263	0.320636	1.50737	0.00173913	0.174952
GO_MITOTIC_SPINDLE_ORGANIZATION	101	0.361952	1.50732	0.0116279	0.174532
GO_PURINE_CONTAINING_COMPOUND_CATABOLIC_PROCESS	42	0.429526	1.50701	0.0224299	0.174469
GO_BONE_DEVELOPMENT	167	0.340102	1.50565	0.00548446	0.175749
GO_ROOF_OF_MOUTH_DEVELOPMENT	77	0.380878	1.50543	0.00932836	0.17551
GO_HISTONE_EXCHANGE	40	0.441173	1.50479	0.0300188	0.175735
GO_ZYMOGEN_ACTIVATION	35	0.443449	1.50308	0.040856	0.177405
GO_NEGATIVE_REGULATION_OF_EPITHELIAL_CELL_PROLIFERATION	99	0.371375	1.50307	0.0116054	0.176928
GO_NEGATIVE_REGULATION_OF_CANONICAL_WNT_SIGNALING_PATHWAY	159	0.337512	1.50229	0	0.177457
GO_RESPONSE_TO_ZINC_ION	25	0.491008	1.50191	0.0410367	0.177464
GO_CELL_PROLIFERATION_INVOLVED_IN_KIDNEY_DEVELOPMENT	16	0.549254	1.50152	0.0582329	0.177441
GO_NEGATIVE_REGULATION_OF_CELL_MOTILITY	214	0.326422	1.50083	0	0.177742
GO_PARAXIAL_MESODERM_DEVELOPMENT	16	0.553113	1.50041	0.0643275	0.177762
GO_CELLULAR_METABOLIC_COMPOUND_SALVAGE	30	0.461901	1.50035	0.0542169	0.177405
GO_MESENCHYMAL_CELL_DIFFERENTIATION	167	0.337709	1.49993	0.00766283	0.177452
GO_POSITIVE_REGULATION_OF_CELL_ACTIVATION	184	0.334954	1.49988	0.00535714	0.177025
GO_MICROTUBULE_ORGANIZING_CENTER_ORGANIZATION	123	0.352919	1.49923	0.00559702	0.177332
GO_ADENYLATE_CYCLASE_ACTIVATING_G_PROTEIN_COUPLED_RECEPTOR_SIGNALING_PATHWAY	64	0.399399	1.49808	0.0169173	0.178321
GO_NEURAL_CREST_CELL_DIFFERENTIATION	69	0.387175	1.49763	0.0182927	0.178448
GO_ACTIN_FILAMENT_BUNDLE_ORGANIZATION	130	0.344953	1.49728	0.00384615	0.178415
GO_ANAPHASE_PROMOTING_COMPLEX_DEPENDENT_CATABOLIC_PROCESS	78	0.38434	1.49703	0.018797	0.178275
GO_NEGATIVE_REGULATION_OF_DEVELOPMENTAL_GROWTH	90	0.37137	1.49643	0.00896057	0.178445
GO_ACTIVATED_T_CELL_PROLIFERATION	25	0.47942	1.4945	0.0421687	0.180497
GO_ORGANELLE_FISSION	354	0.308903	1.49408	0	0.180555
GO_NEGATIVE_REGULATION_OF_ACTIN_FILAMENT_DEPOLYMERIZATION	33	0.449937	1.49379	0.0469388	0.18046
GO_NEGATIVE_REGULATION_OF_RESPONSE_TO_EXTERNAL_STIMULUS	236	0.32291	1.49308	0	0.180951
GO_SINGLE_STRANDED_VIRAL_RNA_REPLICATION_VIA_DOUBLE_STRANDED_DNA_INTERMEDIATE	16	0.545609	1.49177	0.0609037	0.182194
GO_INNER_EAR_RECEPTOR_CELL_DEVELOPMENT	32	0.454752	1.49173	0.0318949	0.181768
GO_MESENCHYME_DEVELOPMENT	207	0.327785	1.49121	0.00176056	0.181839
GO_NEGATIVE_REGULATION_OF_SODIUM_ION_TRANSPORT	16	0.531685	1.48863	0.0558767	0.184647
GO_MIDBODY_ABSCISSION	16	0.529703	1.48721	0.0602637	0.186039
GO_CARDIAC_MUSCLE_CELL_PROLIFERATION	44	0.431027	1.48495	0.0258449	0.18866
GO_NEUROTRANSMITTER_RECEPTOR_TRANSPORT	36	0.439395	1.48488	0.0398406	0.188283
GO_EPITHELIAL_CELL_DIFFERENTIATION	388	0.302476	1.48296	0	0.190161
GO_TISSUE_MIGRATION	238	0.315542	1.48242	0.0018315	0.190467
GO_POSITIVE_REGULATION_OF_PHOSPHOLIPASE_ACTIVITY	33	0.443262	1.48216	0.0405405	0.190339
GO_BLOOD_VESSEL_REMODELING	31	0.460617	1.48057	0.0551331	0.191871
GO_REGULATION_OF_STEM_CELL_PROLIFERATION	40	0.426912	1.48014	0.0349515	0.191911
GO_DNA_LIGATION	16	0.529998	1.47989	0.0707269	0.191717
GO_REGULATION_OF_CHOLESTEROL_METABOLIC_PROCESS	50	0.41261	1.47953	0.03125	0.191671
GO_REGULATION_OF_EPITHELIAL_TUBE_FORMATION	16	0.524387	1.47932	0.0622568	0.191432
GO_MITOCHONDRIAL_TRANSLATIONAL_TERMINATION	88	0.369856	1.47889	0.0266667	0.191485
GO_CENTROSOME_DUPLICATION	62	0.398299	1.47876	0.0335968	0.191123
GO_CARTILAGE_DEVELOPMENT_INVOLVED_IN_ENDOCHONDRAL_BONE_MORPHOGENESIS	33	0.448193	1.4787	0.0538462	0.190741
GO_PHOSPHOLIPID_METABOLIC_PROCESS	334	0.306893	1.47815	0	0.191019
GO_NEGATIVE_REGULATION_OF_ANIMAL_ORGAN_MORPHOGENESIS	22	0.495118	1.47688	0.0645793	0.19218
GO_MEIOTIC_CELL_CYCLE_PROCESS	119	0.34919	1.47548	0.0174757	0.193459
GO_NEURON_PROJECTION_GUIDANCE	219	0.322597	1.47509	0.00185185	0.193511
GO_APOPTOTIC_PROCESS_INVOLVED_IN_DEVELOPMENT	25	0.474128	1.4744	0.0476191	0.193835
GO_DOPAMINERGIC_NEURON_DIFFERENTIATION	18	0.518078	1.47243	0.0711539	0.196092
GO_BLOOD_VESSEL_ENDOTHELIAL_CELL_PROLIFERATION_INVOLVED_IN_SPROUTING_ANGIOGENESIS	16	0.540579	1.47095	0.0650888	0.197726
GO_BIOMINERALIZATION	106	0.356123	1.47054	0.0115607	0.197792
GO_NEGATIVE_REGULATION_OF_DNA_DEPENDENT_DNA_REPLICATION	19	0.503872	1.47011	0.0748988	0.19789
GO_PROTEIN_LOCALIZATION_TO_CHROMOSOME_CENTROMERIC_REGION	21	0.486994	1.46776	0.0629921	0.200683
GO_NEGATIVE_REGULATION_OF_LOCOMOTION	251	0.313963	1.4672	0.00553505	0.200913
GO_DNA_REPLICATION_CHECKPOINT	15	0.531016	1.467	0.0536044	0.20069
GO_POSITIVE_REGULATION_OF_EMBRYONIC_DEVELOPMENT	27	0.468083	1.4666	0.0645793	0.200692
GO_REGULATION_OF_WNT_SIGNALING_PATHWAY	308	0.307138	1.46657	0.00182149	0.200246
GO_NEGATIVE_REGULATION_OF_MITOTIC_CELL_CYCLE	284	0.307841	1.4664	0	0.200011
GO_CENTROMERE_COMPLEX_ASSEMBLY	40	0.423295	1.46568	0.049896	0.20054
GO_DEOXYRIBONUCLEOTIDE_METABOLIC_PROCESS	34	0.4441	1.46385	0.0531136	0.202502
GO_MORPHOGENESIS_OF_AN_EPITHELIUM	428	0.294402	1.46374	0	0.202134
GO_PRIMARY_ALCOHOL_METABOLIC_PROCESS	45	0.419495	1.46277	0.0350877	0.203004
GO_NEGATIVE_REGULATION_OF_OSTEOBLAST_DIFFERENTIATION	35	0.430321	1.46081	0.0357815	0.205241
GO_CELLULAR_RESPONSE_TO_ANTIBIOTIC	109	0.34974	1.45968	0.0148976	0.206402
GO_CELLULAR_RESPONSE_TO_RETINOIC_ACID	46	0.410284	1.45965	0.0438931	0.205951
GO_OSTEOBLAST_DIFFERENTIATION	168	0.326239	1.45934	0.00967118	0.205928
GO_REGULATION_OF_SUBSTRATE_ADHESION_DEPENDENT_CELL_SPREADING	43	0.415273	1.45799	0.0323232	0.207315
GO_NEGATIVE_REGULATION_OF_STRIATED_MUSCLE_CELL_DIFFERENTIATION	31	0.452269	1.45753	0.0560166	0.207496
GO_REGULATION_OF_CYTOSOLIC_CALCIUM_ION_CONCENTRATION	193	0.32346	1.45722	0.00530974	0.207459
GO_FATTY_ACID_METABOLIC_PROCESS	251	0.311923	1.4571	0.00366972	0.207147
GO_REGULATION_OF_CELLULAR_COMPONENT_SIZE	293	0.306164	1.45663	0.00175747	0.207289
GO_PHOSPHATIDYLCHOLINE_BIOSYNTHETIC_PROCESS	29	0.45588	1.45368	0.0613027	0.210956
GO_RIBONUCLEOTIDE_CATABOLIC_PROCESS	26	0.466719	1.45266	0.0525328	0.211982
GO_HEART_MORPHOGENESIS	198	0.317775	1.45263	0.00188679	0.211528
GO_MEIOSIS_I_CELL_CYCLE_PROCESS	68	0.372847	1.45207	0.0300752	0.21188
GO_RAC_PROTEIN_SIGNAL_TRANSDUCTION	33	0.440284	1.45191	0.0517928	0.211583
GO_SENSORY_ORGAN_MORPHOGENESIS	169	0.321941	1.45109	0.0129151	0.212154
GO_REGULATION_OF_DNA_REPLICATION	96	0.35896	1.45091	0.0174081	0.211925
GO_REGULATION_OF_STEROID_BIOSYNTHETIC_PROCESS	68	0.374643	1.45044	0.039783	0.212076
GO_NEGATIVE_REGULATION_OF_ENDOTHELIAL_CELL_APOPTOTIC_PROCESS	17	0.517552	1.44927	0.0796117	0.213312
GO_HUMORAL_IMMUNE_RESPONSE	63	0.371843	1.44665	0.0275591	0.216591
GO_OOCYTE_MATURATION	20	0.496772	1.44578	0.0828402	0.217319
GO_CELLULAR_PROCESS_INVOLVED_IN_REPRODUCTION_IN_MULTICELLULAR_ORGANISM	199	0.317438	1.44528	0.00192678	0.217563
GO_CELLULAR_RESPONSE_TO_VITAMIN_D	15	0.526177	1.44494	0.0896414	0.217608
GO_DEVELOPMENTAL_GROWTH_INVOLVED_IN_MORPHOGENESIS	187	0.322082	1.44335	0.00534759	0.219507
GO_NEGATIVE_REGULATION_OF_OSSIFICATION	55	0.391702	1.44308	0.0389864	0.219367
GO_DNA_RECOMBINATION	230	0.312736	1.44306	0.00559702	0.218911
GO_REGULATION_OF_CARDIOCYTE_DIFFERENTIATION	40	0.422254	1.44304	0.0465116	0.21843
GO_T_CELL_DIFFERENTIATION_IN_THYMUS	47	0.396597	1.44271	0.0416667	0.218347
GO_MEIOTIC_CELL_CYCLE	157	0.328028	1.4424	0.0130841	0.218291
GO_REGULATION_OF_SUPRAMOLECULAR_FIBER_ORGANIZATION	283	0.305119	1.44232	0	0.217922
GO_SPINDLE_ORGANIZATION	155	0.326828	1.44217	0.0141343	0.217629
GO_NEURONAL_STEM_CELL_POPULATION_MAINTENANCE	20	0.493762	1.44129	0.0686275	0.218404
GO_AMEBOIDAL_TYPE_CELL_MIGRATION	315	0.299952	1.43992	0.0035461	0.21987
GO_OVULATION_CYCLE_PROCESS	33	0.436604	1.43979	0.0598456	0.219592
GO_PRI_MIRNA_TRANSCRIPTION_BY_RNA_POLYMERASE_II	39	0.414413	1.43962	0.0510018	0.219342
GO_ARP2_3_COMPLEX_MEDIATED_ACTIN_NUCLEATION	31	0.44444	1.43946	0.0698113	0.219091
GO_STEM_CELL_DIFFERENTIATION	192	0.318463	1.43917	0.00550459	0.219071
GO_REGULATION_OF_COLLATERAL_SPROUTING	15	0.535692	1.43888	0.077551	0.219014
GO_ATP_DEPENDENT_CHROMATIN_REMODELING	68	0.381002	1.43866	0.0381679	0.218839
GO_NEGATIVE_REGULATION_OF_LEUKOCYTE_APOPTOTIC_PROCESS	29	0.444222	1.43755	0.071291	0.219867
GO_ANTERIOR_POSTERIOR_AXIS_SPECIFICATION	28	0.461359	1.43658	0.0653846	0.220766
GO_REGULATION_OF_CELL_ACTIVATION	324	0.303108	1.4363	0	0.220676
GO_MICROTUBULE_CYTOSKELETON_ORGANIZATION_INVOLVED_IN_MITOSIS	126	0.33521	1.4354	0.00892857	0.221496
GO_LOCOMOTORY_BEHAVIOR	119	0.337669	1.43473	0.019678	0.222045
GO_GLAND_DEVELOPMENT	319	0.297239	1.43413	0.00173611	0.222464
GO_CELL_CHEMOTAXIS	156	0.324823	1.43405	0.0149533	0.22211
GO_ADENYLATE_CYCLASE_INHIBITING_G_PROTEIN_COUPLED_RECEPTOR_SIGNALING_PATHWAY	39	0.422208	1.43375	0.0502793	0.222091
GO_MEMBRANE_BIOGENESIS	36	0.427954	1.43316	0.0581395	0.222476
GO_NUCLEOBASE_METABOLIC_PROCESS	31	0.444559	1.43277	0.0562016	0.222558
GO_POSITIVE_REGULATION_OF_B_CELL_ACTIVATION	49	0.392034	1.43239	0.0489237	0.222682
GO_INTEGRIN_MEDIATED_SIGNALING_PATHWAY	74	0.363473	1.43225	0.0234375	0.222415
GO_NEGATIVE_REGULATION_OF_CELL_CYCLE_PROCESS	293	0.30066	1.43204	0.00528169	0.222285
GO_RNA_SPLICING	397	0.292387	1.43188	0.00347826	0.222007
GO_OOGENESIS	54	0.394602	1.43176	0.0515098	0.221705
GO_LIVER_MORPHOGENESIS	15	0.51809	1.43151	0.0982659	0.221606
GO_METANEPHROS_MORPHOGENESIS	22	0.468036	1.4297	0.0710173	0.223697
GO_NUCLEOTIDE_EXCISION_REPAIR_DNA_GAP_FILLING	23	0.463526	1.42895	0.0787879	0.224423
GO_MITOTIC_CYTOKINETIC_PROCESS	22	0.480377	1.42869	0.0855513	0.224378
GO_POLYOL_METABOLIC_PROCESS	95	0.350529	1.42786	0.0208729	0.2252
GO_NEGATIVE_REGULATION_OF_NUCLEAR_DIVISION	51	0.389483	1.42678	0.0476191	0.22634
GO_DEOXYRIBONUCLEOSIDE_TRIPHOSPHATE_METABOLIC_PROCESS	17	0.522156	1.4266	0.0745342	0.226142
GO_RESPONSE_TO_BMP	123	0.33729	1.42488	0.0248566	0.228128
GO_POSITIVE_REGULATION_OF_BLOOD_VESSEL_DIAMETER	39	0.406081	1.42409	0.0591716	0.228884
GO_TRACHEA_DEVELOPMENT	16	0.515959	1.42362	0.0825516	0.22908
GO_METAPHASE_PLATE_CONGRESSION	53	0.392042	1.42083	0.0491803	0.23284
GO_TUMOR_NECROSIS_FACTOR_SECRETION	17	0.504708	1.42008	0.103314	0.233506
GO_REGULATION_OF_LYMPHOCYTE_ACTIVATION	252	0.304294	1.41927	0.00742115	0.234182
GO_POSITIVE_REGULATION_OF_DNA_BIOSYNTHETIC_PROCESS	64	0.378784	1.4187	0.0189036	0.234576
GO_REGULATION_OF_CELLULAR_RESPONSE_TO_GROWTH_FACTOR_STIMULUS	213	0.312639	1.41854	0.00713013	0.234275
GO_REGULATION_OF_LIPID_METABOLIC_PROCESS	302	0.299521	1.41849	0.00511945	0.233891
GO_REGULATION_OF_SMAD_PROTEIN_SIGNAL_TRANSDUCTION	19	0.495204	1.41745	0.0851064	0.23499
GO_NEGATIVE_REGULATION_OF_MUSCLE_CONTRACTION	22	0.469575	1.41691	0.0752896	0.235324
GO_CELL_CYCLE_G2_M_PHASE_TRANSITION	249	0.305977	1.4164	0.00549451	0.235619
GO_DNA_REPLICATION_INITIATION	34	0.423331	1.4151	0.0599613	0.237073
GO_REGULATION_OF_TUBE_SIZE	84	0.357418	1.41509	0.0354478	0.236597
GO_NEGATIVE_REGULATION_OF_RESPONSE_TO_OXIDATIVE_STRESS	38	0.408144	1.41371	0.0715706	0.238218
GO_RESPONSE_TO_AMMONIUM_ION	102	0.348145	1.41321	0.0322581	0.238473
GO_POSITIVE_REGULATION_OF_EPITHELIAL_TO_MESENCHYMAL_TRANSITION	38	0.418891	1.41299	0.048583	0.238283
GO_REGULATION_OF_RESPONSE_TO_CYTOKINE_STIMULUS	134	0.329348	1.41248	0.0336449	0.23857
GO_STEROID_METABOLIC_PROCESS	203	0.309086	1.41167	0.0108696	0.239295
GO_REGULATION_OF_FATTY_ACID_BIOSYNTHETIC_PROCESS	29	0.449654	1.41154	0.0556622	0.239005
GO_REGULATION_OF_CARDIAC_MUSCLE_CELL_DIFFERENTIATION	32	0.428556	1.41132	0.0546559	0.238842
GO_PROTEIN_LOCALIZATION_TO_KINETOCHORE	17	0.498822	1.41122	0.0858779	0.238533
GO_POSITIVE_REGULATION_OF_CELL_MIGRATION_INVOLVED_IN_SPROUTING_ANGIOGENESIS	18	0.497748	1.41096	0.0958904	0.238414
GO_ENDOTHELIAL_CELL_APOPTOTIC_PROCESS	33	0.430179	1.41058	0.0598456	0.238499
GO_POSITIVE_REGULATION_OF_HEART_GROWTH	31	0.43149	1.41045	0.0612648	0.238245
GO_ACTIN_FILAMENT_POLYMERIZATION	138	0.322609	1.4096	0.0248566	0.239081
GO_CANONICAL_WNT_SIGNALING_PATHWAY	280	0.300095	1.40934	0.00560748	0.238967
GO_POSITIVE_REGULATION_OF_TRANSMEMBRANE_RECEPTOR_PROTEIN_SERINE_THREONINE_KINASE_SIGNALING_PATHWAY	78	0.362607	1.40831	0.037037	0.240157
GO_REGULATION_OF_STEM_CELL_DIFFERENTIATION	96	0.346332	1.4081	0.0231214	0.240015
GO_INNER_EAR_MORPHOGENESIS	60	0.374493	1.40805	0.0434783	0.239633
GO_KERATINOCYTE_DIFFERENTIATION	85	0.350266	1.40684	0.0243902	0.241103
GO_REGULATION_OF_CELL_FATE_COMMITMENT	16	0.508571	1.40622	0.0801603	0.241567
GO_POST_EMBRYONIC_ANIMAL_ORGAN_DEVELOPMENT	15	0.523474	1.40599	0.0820312	0.241453
GO_SEGMENTATION	72	0.368979	1.4054	0.0328185	0.241853
GO_CELL_RECOGNITION	82	0.349213	1.40527	0.0411765	0.241557
GO_GASTRULATION	133	0.327053	1.4044	0.0255009	0.242512
GO_NEGATIVE_REGULATION_OF_PROTEIN_CONTAINING_COMPLEX_ASSEMBLY	107	0.334355	1.40422	0.0224299	0.242333
GO_INNER_EAR_RECEPTOR_CELL_STEREOCILIUM_ORGANIZATION	22	0.471527	1.40369	0.0746562	0.242714
GO_REGULATION_OF_SYNAPTIC_VESICLE_RECYCLING	21	0.482601	1.40327	0.0900383	0.242901
GO_NEGATIVE_REGULATION_OF_CELL_CYCLE_PHASE_TRANSITION	222	0.301557	1.40295	0.00729927	0.242977
GO_POSITIVE_REGULATION_OF_ENDOTHELIAL_CELL_MIGRATION	85	0.350244	1.4017	0.0353817	0.244459
GO_POSITIVE_REGULATION_OF_DNA_BINDING	42	0.407234	1.40154	0.0671642	0.244297
GO_EPITHELIAL_CELL_APOPTOTIC_PROCESS	73	0.362905	1.40028	0.0361664	0.245772
GO_PHOSPHATIDYLSERINE_METABOLIC_PROCESS	18	0.489199	1.39858	0.0945946	0.248007
GO_RESPONSE_TO_PROGESTERONE	30	0.436247	1.39842	0.0744467	0.247787
GO_VASODILATION	22	0.465981	1.39764	0.0910816	0.248475
GO_BONE_REMODELING	65	0.368118	1.39653	0.0446602	0.249794
GO_CELLULAR_RESPONSE_TO_FLUID_SHEAR_STRESS	17	0.4916	1.3958	0.0872865	0.250525
GO_SENSORY_ORGAN_DEVELOPMENT	368	0.287036	1.39556	0.00180832	0.250485
GO_REGULATION_OF_CENTROSOME_DUPLICATION	41	0.407378	1.39487	0.0667976	0.251123
GO_REGULATION_OF_ACTIN_FILAMENT_BUNDLE_ASSEMBLY	76	0.352852	1.39427	0.0277264	0.251601
GO_POSITIVE_REGULATION_OF_PLASMA_MEMBRANE_BOUNDED_CELL_PROJECTION_ASSEMBLY	79	0.35169	1.39425	0.0417457	0.251151
GO_PROSTATE_GLAND_DEVELOPMENT	37	0.421775	1.39421	0.0857741	0.250734
GO_UNSATURATED_FATTY_ACID_BIOSYNTHETIC_PROCESS	31	0.428041	1.39099	0.0909091	0.255319
GO_PROSTANOID_BIOSYNTHETIC_PROCESS	17	0.493114	1.39098	0.100379	0.254854
GO_ADULT_LOCOMOTORY_BEHAVIOR	52	0.380246	1.39074	0.0688336	0.254684
GO_POSITIVE_REGULATION_OF_STEM_CELL_PROLIFERATION	25	0.456138	1.39037	0.0850662	0.254788
GO_PROTEIN_KINASE_C_SIGNALING	22	0.473997	1.3899	0.094518	0.255034
GO_ESTABLISHMENT_OR_MAINTENANCE_OF_BIPOLAR_CELL_POLARITY	40	0.398565	1.38884	0.0537428	0.256195
GO_POSITIVE_REGULATION_OF_T_CELL_PROLIFERATION	47	0.386512	1.38868	0.0662768	0.255995
GO_FAT_CELL_DIFFERENTIATION	171	0.308429	1.38789	0.0165138	0.256751
GO_NEGATIVE_REGULATION_OF_FAT_CELL_DIFFERENTIATION	38	0.400836	1.3873	0.0793651	0.25716
GO_REGULATION_OF_EMBRYONIC_DEVELOPMENT	99	0.339269	1.38685	0.0418251	0.257427
GO_POSITIVE_REGULATION_OF_SPROUTING_ANGIOGENESIS	30	0.420847	1.38643	0.0783582	0.257608
GO_EPITHELIAL_TO_MESENCHYMAL_TRANSITION	108	0.330218	1.38643	0.0137795	0.257132
GO_LEUKOCYTE_PROLIFERATION	157	0.310496	1.38624	0.0180832	0.256984
GO_INNER_EAR_AUDITORY_RECEPTOR_CELL_DIFFERENTIATION	23	0.457802	1.38596	0.0809249	0.257034
GO_REGULATION_OF_TRANSCRIPTION_REGULATORY_REGION_DNA_BINDING	37	0.404703	1.3858	0.0818363	0.256824
GO_HOMOLOGOUS_RECOMBINATION	37	0.410867	1.38508	0.0793651	0.257532
GO_THIOESTER_METABOLIC_PROCESS	77	0.351012	1.38393	0.0438757	0.258879
GO_REGULATION_OF_LYMPHOCYTE_DIFFERENTIATION	101	0.338966	1.38383	0.0394477	0.258531
GO_ENDOTHELIUM_DEVELOPMENT	88	0.34026	1.38282	0.0371094	0.25965
GO_ANTIMICROBIAL_HUMORAL_RESPONSE	22	0.456703	1.38093	0.109756	0.262316
GO_TELOMERE_MAINTENANCE_VIA_SEMI_CONSERVATIVE_REPLICATION	27	0.433413	1.37936	0.0870406	0.264268
GO_DEVELOPMENT_OF_PRIMARY_FEMALE_SEXUAL_CHARACTERISTICS	73	0.356539	1.37713	0.0592593	0.267545
GO_DEVELOPMENTAL_MATURATION	176	0.307069	1.37631	0.0218978	0.268367
GO_PHOSPHATE_ION_TRANSPORT	16	0.482131	1.37527	0.101533	0.269648
GO_POSITIVE_REGULATION_OF_MAP_KINASE_ACTIVITY	195	0.303307	1.37514	0.0168856	0.269401
GO_ADHERENS_JUNCTION_ORGANIZATION	55	0.373494	1.37471	0.0675422	0.269661
GO_NUCLEOBASE_CONTAINING_SMALL_MOLECULE_BIOSYNTHETIC_PROCESS	89	0.341274	1.37375	0.0471698	0.270788
GO_EMBRYONIC_PLACENTA_MORPHOGENESIS	18	0.484477	1.37345	0.116327	0.270772
GO_REGULATION_OF_CELL_MORPHOGENESIS	387	0.281822	1.37257	0.00181818	0.271792
GO_CELL_GROWTH	374	0.282612	1.3719	0.00519031	0.272436
GO_POSITIVE_REGULATION_OF_OSSIFICATION	69	0.358571	1.37107	0.0598456	0.273375
GO_REGULATION_OF_RESPONSE_TO_WOUNDING	116	0.330802	1.37081	0.0252427	0.273342
GO_POSITIVE_REGULATION_OF_MESONEPHROS_DEVELOPMENT	16	0.50447	1.3707	0.105461	0.273022
GO_NEGATIVE_REGULATION_OF_EPITHELIAL_CELL_APOPTOTIC_PROCESS	26	0.436458	1.37044	0.0812379	0.272951
GO_VESICLE_MEDIATED_TRANSPORT_IN_SYNAPSE	147	0.317274	1.37042	0.028463	0.272492
GO_POSITIVE_REGULATION_OF_LIPID_METABOLIC_PROCESS	97	0.340442	1.37017	0.0403071	0.272396
GO_TRANSLATIONAL_ELONGATION	129	0.32	1.36995	0.032197	0.272253
GO_AXON_DEVELOPMENT	409	0.278742	1.36873	0.0034662	0.273883
GO_PATHWAY_RESTRICTED_SMAD_PROTEIN_PHOSPHORYLATION	46	0.380758	1.36752	0.0725191	0.275432
GO_POSITIVE_REGULATION_OF_CARDIOCYTE_DIFFERENTIATION	21	0.448407	1.36699	0.114398	0.27581
GO_NEGATIVE_REGULATION_OF_LIPID_TRANSPORT	18	0.477047	1.36651	0.124046	0.276187
GO_ISOPRENOID_METABOLIC_PROCESS	69	0.357001	1.36639	0.0542056	0.275917
GO_POSITIVE_REGULATION_OF_CELL_SUBSTRATE_ADHESION	89	0.336048	1.36635	0.0361217	0.275519
GO_NEUTROPHIL_MIGRATION	44	0.392332	1.36632	0.0794224	0.275079
GO_NEGATIVE_REGULATION_OF_CYTOKINE_PRODUCTION	175	0.303772	1.36587	0.0198556	0.275392
GO_ENDOCARDIAL_CUSHION_MORPHOGENESIS	29	0.43386	1.36539	0.0857143	0.275783
GO_POSITIVE_REGULATION_OF_NUCLEOCYTOPLASMIC_TRANSPORT	55	0.369083	1.36433	0.0698113	0.277012
GO_REGULATION_OF_PHOSPHOLIPASE_ACTIVITY	41	0.395914	1.36403	0.0714286	0.277084
GO_T_CELL_PROLIFERATION	105	0.323946	1.36359	0.0212355	0.277382
GO_RESPIRATORY_BURST	18	0.475417	1.36296	0.12806	0.277979
GO_POSITIVE_REGULATION_OF_ACTIN_FILAMENT_POLYMERIZATION	74	0.356878	1.36275	0.041502	0.277871
GO_NUCLEOTIDE_EXCISION_REPAIR	106	0.329844	1.36243	0.0216216	0.277964
GO_HETEROTYPIC_CELL_CELL_ADHESION	32	0.417655	1.36214	0.0718336	0.278
GO_RESPONSE_TO_INTERLEUKIN_1	146	0.313238	1.36156	0.0325671	0.278492
GO_THIOESTER_BIOSYNTHETIC_PROCESS	43	0.383393	1.36147	0.0770713	0.278151
GO_MYELOID_LEUKOCYTE_MIGRATION	101	0.335601	1.36102	0.030303	0.278442
GO_DEOXYRIBOSE_PHOSPHATE_CATABOLIC_PROCESS	20	0.469787	1.36087	0.109344	0.278174
GO_POSITIVE_REGULATION_OF_CYTOKINE_SECRETION	64	0.357648	1.36079	0.0648855	0.27782
GO_POSITIVE_REGULATION_OF_DENDRITE_DEVELOPMENT	70	0.349267	1.36041	0.0531309	0.277978
GO_NEURAL_PRECURSOR_CELL_PROLIFERATION	105	0.326873	1.35989	0.0300188	0.27835
GO_NEGATIVE_REGULATION_OF_ENDOTHELIAL_CELL_PROLIFERATION	31	0.424546	1.35956	0.104651	0.278425
GO_RECEPTOR_INTERNALIZATION	81	0.342487	1.35947	0.0507812	0.278107
GO_ACTIN_CYTOSKELETON_REORGANIZATION	81	0.341493	1.35938	0.0572519	0.277777
GO_REGULATION_OF_KERATINOCYTE_PROLIFERATION	25	0.432619	1.35932	0.100559	0.277414
GO_BONE_GROWTH	33	0.411831	1.35917	0.0909091	0.277196
GO_INTERSTRAND_CROSS_LINK_REPAIR	50	0.37735	1.35783	0.0573123	0.279021
GO_PULMONARY_VALVE_DEVELOPMENT	20	0.465721	1.35738	0.13834	0.279367
GO_POSITIVE_REGULATION_OF_CELL_CELL_ADHESION	151	0.309656	1.3572	0.0315985	0.279182
GO_PYRIMIDINE_DEOXYRIBONUCLEOTIDE_METABOLIC_PROCESS	19	0.46476	1.35697	0.117878	0.279136
GO_REGENERATION	149	0.313939	1.35518	0.0345423	0.281729
GO_DETECTION_OF_STIMULUS_INVOLVED_IN_SENSORY_PERCEPTION_OF_PAIN	18	0.47945	1.3548	0.118952	0.28194
GO_CELLULAR_EXTRAVASATION	37	0.405583	1.35467	0.0852713	0.281668
GO_RECOMBINATIONAL_REPAIR	124	0.316082	1.35447	0.0317164	0.281532
GO_REGULATION_OF_B_CELL_DIFFERENTIATION	18	0.479675	1.35443	0.116142	0.28111
GO_CELL_CELL_SIGNALING_BY_WNT	433	0.275302	1.35408	0.00179211	0.281224
GO_EYE_PHOTORECEPTOR_CELL_DIFFERENTIATION	21	0.455109	1.35408	0.121569	0.280768
GO_POSITIVE_REGULATION_OF_MAPK_CASCADE	346	0.279936	1.35399	0.00853242	0.280473
GO_POSITIVE_REGULATION_OF_EPIDERMIS_DEVELOPMENT	25	0.434624	1.35341	0.113462	0.281012
GO_PROTEIN_POLYMERIZATION	220	0.295766	1.35306	0.0199637	0.281141
GO_REGULATION_OF_CELL_SIZE	146	0.309691	1.35186	0.0317757	0.282624
GO_RESPONSE_TO_RETINOIC_ACID	78	0.338256	1.3514	0.0561798	0.283002
GO_HEART_FORMATION	19	0.463246	1.35136	0.123016	0.282608
GO_TRANSCRIPTION_COUPLED_NUCLEOTIDE_EXCISION_REPAIR	72	0.344648	1.35132	0.0660377	0.28219
GO_NEGATIVE_REGULATION_OF_MUSCLE_TISSUE_DEVELOPMENT	46	0.376667	1.35083	0.0815939	0.282573
GO_SPLICEOSOMAL_SNRNP_ASSEMBLY	38	0.389769	1.35025	0.0903846	0.283063
GO_METANEPHRIC_NEPHRON_MORPHOGENESIS	19	0.468888	1.35025	0.112	0.282619
GO_DNA_DAMAGE_RESPONSE_DETECTION_OF_DNA_DAMAGE	38	0.396541	1.34926	0.0949721	0.283921
GO_REGULATION_OF_DIGESTIVE_SYSTEM_PROCESS	15	0.503783	1.34835	0.144554	0.285031
GO_CHROMOSOME_ORGANIZATION_INVOLVED_IN_MEIOTIC_CELL_CYCLE	35	0.396627	1.34825	0.0850622	0.284749
GO_CAMP_METABOLIC_PROCESS	15	0.502775	1.34824	0.120459	0.284309
GO_CELL_SURFACE_RECEPTOR_SIGNALING_PATHWAY_INVOLVED_IN_HEART_DEVELOPMENT	25	0.436282	1.34821	0.108987	0.283912
GO_TERPENOID_METABOLIC_PROCESS	52	0.3651	1.34807	0.0767754	0.283694
GO_INFLAMMATORY_RESPONSE	387	0.273486	1.34804	0.0017452	0.283271
GO_POSITIVE_REGULATION_OF_WNT_SIGNALING_PATHWAY	154	0.304424	1.34758	0.019305	0.283587
GO_REGULATION_OF_EPITHELIAL_CELL_APOPTOTIC_PROCESS	54	0.365762	1.34689	0.0834915	0.284308
GO_DNA_BIOSYNTHETIC_PROCESS	169	0.30002	1.34639	0.0231729	0.284778
GO_POSITIVE_REGULATION_OF_SUBSTRATE_ADHESION_DEPENDENT_CELL_SPREADING	30	0.424314	1.34614	0.106464	0.284781
GO_MITOTIC_CHROMOSOME_CONDENSATION	17	0.479102	1.34611	0.125257	0.284372
GO_REGULATION_OF_PROTEIN_POLYMERIZATION	172	0.302384	1.34544	0.0371747	0.284996
GO_REGULATION_OF_ANOIKIS	19	0.462726	1.34535	0.104	0.284704
GO_POSITIVE_REGULATION_OF_SMOOTH_MUSCLE_CONTRACTION	20	0.459401	1.34528	0.123552	0.284344
GO_CILIARY_BASAL_BODY_PLASMA_MEMBRANE_DOCKING	93	0.326863	1.34527	0.0519231	0.283909
GO_TRANSLATIONAL_TERMINATION	103	0.327647	1.34432	0.0660377	0.285047
GO_PROTEIN_TARGETING_TO_MEMBRANE	168	0.305722	1.3442	0.0310219	0.284812
GO_RHO_PROTEIN_SIGNAL_TRANSDUCTION	156	0.304836	1.34404	0.032882	0.2846
GO_NEGATIVE_REGULATION_OF_ION_TRANSMEMBRANE_TRANSPORT	71	0.348577	1.34385	0.0850662	0.284499
GO_PHOTORECEPTOR_CELL_DIFFERENTIATION	31	0.416368	1.34351	0.0962264	0.284639
GO_SMOOTH_MUSCLE_CELL_DIFFERENTIATION	47	0.37763	1.34301	0.0828516	0.285
GO_NEGATIVE_REGULATION_OF_CALCIUM_ION_TRANSMEMBRANE_TRANSPORT	28	0.423829	1.3427	0.0974659	0.285091
GO_SENSORY_SYSTEM_DEVELOPMENT	253	0.286598	1.34259	0.0107914	0.284822
GO_VIRAL_BUDDING_VIA_HOST_ESCRT_COMPLEX	20	0.466598	1.34228	0.122371	0.284911
GO_REGULATION_OF_MYOBLAST_DIFFERENTIATION	40	0.389283	1.3418	0.0898204	0.285314
GO_STEM_CELL_DIVISION	33	0.415492	1.34132	0.097561	0.285665
GO_REGULATION_OF_LEUKOCYTE_PROLIFERATION	116	0.317062	1.34115	0.0415094	0.285541
GO_GLYCOSYL_COMPOUND_BIOSYNTHETIC_PROCESS	39	0.38949	1.34105	0.0912548	0.285262
GO_RESPONSE_TO_INTERLEUKIN_12	38	0.385939	1.34051	0.110251	0.285777
GO_POSITIVE_REGULATION_OF_CYTOKINESIS	24	0.428302	1.34045	0.106227	0.285432
GO_ACETYL_COA_METABOLIC_PROCESS	31	0.417738	1.34037	0.107505	0.285133
GO_SYNAPSIS	20	0.461046	1.33876	0.124506	0.287371
GO_BASE_EXCISION_REPAIR	41	0.394659	1.33808	0.0854871	0.288187
GO_RESPONSE_TO_CATECHOLAMINE	58	0.357239	1.33778	0.0682261	0.288268
GO_POSITIVE_REGULATION_OF_DNA_REPLICATION	34	0.409974	1.33725	0.114786	0.288694
GO_LUNG_MORPHOGENESIS	40	0.38725	1.33665	0.0904059	0.289275
GO_CENTRAL_NERVOUS_SYSTEM_NEURON_DIFFERENTIATION	119	0.314886	1.33588	0.0338346	0.290091
GO_NEGATIVE_REGULATION_OF_DEFENSE_RESPONSE	136	0.310247	1.33489	0.039548	0.291374
GO_OLFACTORY_LOBE_DEVELOPMENT	20	0.464428	1.33407	0.121272	0.292387
GO_TRANSLATIONAL_INITIATION	179	0.29764	1.334	0.0292505	0.292083
GO_POSITIVE_REGULATION_OF_LEUKOCYTE_CELL_CELL_ADHESION	127	0.312144	1.33385	0.0472441	0.291867
GO_NUCLEOTIDE_EXCISION_REPAIR_DNA_INCISION	39	0.390865	1.333	0.0934066	0.292893
GO_REGULATION_OF_CENTRIOLE_REPLICATION	21	0.452216	1.33256	0.119141	0.293302
GO_CELL_SURFACE_RECEPTOR_SIGNALING_PATHWAY_INVOLVED_IN_CELL_CELL_SIGNALING	495	0.265407	1.3318	0.00534759	0.294203
GO_REGULATION_OF_MITOTIC_SPINDLE_ASSEMBLY	18	0.470694	1.33113	0.128571	0.294895
GO_SPLICEOSOMAL_COMPLEX_ASSEMBLY	51	0.368851	1.33001	0.0883978	0.296395
GO_TRIGLYCERIDE_METABOLIC_PROCESS	58	0.354747	1.32941	0.0896309	0.296975
GO_PROTEIN_HOMOTETRAMERIZATION	62	0.352457	1.3289	0.0790514	0.297411
GO_REGULATION_OF_CELL_ADHESION	468	0.266121	1.32774	0.00337838	0.299022
GO_POSITIVE_REGULATION_OF_ORGAN_GROWTH	37	0.398983	1.32706	0.109375	0.29979
GO_NEGATIVE_REGULATION_OF_PROTEIN_DEPHOSPHORYLATION	47	0.370422	1.32632	0.0924528	0.300649
GO_ATTACHMENT_OF_SPINDLE_MICROTUBULES_TO_KINETOCHORE	32	0.401107	1.32529	0.117063	0.301974
GO_LEUKOCYTE_MEDIATED_CYTOTOXICITY	43	0.369237	1.32453	0.0895833	0.302819
GO_CHROMATIN_DISASSEMBLY	17	0.479939	1.32424	0.124016	0.30279
GO_RETINAL_GANGLION_CELL_AXON_GUIDANCE	16	0.485867	1.32377	0.136821	0.303129
GO_RESPONSE_TO_WOUNDING	451	0.265506	1.32347	0.0104712	0.303225
GO_REGULATION_OF_CELL_CYCLE_CHECKPOINT	29	0.408604	1.32298	0.115308	0.303694
GO_REGULATION_OF_CELLULAR_RESPONSE_TO_DRUG	29	0.411601	1.32292	0.12476	0.303337
GO_POSITIVE_REGULATION_OF_DEFENSE_RESPONSE_TO_VIRUS_BY_HOST	18	0.463117	1.3226	0.121857	0.303448
GO_REGULATION_OF_CELL_CYCLE_PHASE_TRANSITION	401	0.271703	1.32208	0.00875657	0.303889
GO_POSITIVE_REGULATION_OF_INTRINSIC_APOPTOTIC_SIGNALING_PATHWAY	52	0.358257	1.32123	0.0904059	0.304839
GO_REGULATION_OF_MORPHOGENESIS_OF_AN_EPITHELIUM	151	0.304693	1.32096	0.0495413	0.304863
GO_REGULATION_OF_NEUROBLAST_PROLIFERATION	19	0.458353	1.32088	0.136106	0.304562
GO_NEGATIVE_REGULATION_OF_METAPHASE_ANAPHASE_TRANSITION_OF_CELL_CYCLE	35	0.391454	1.32037	0.100205	0.304989
GO_UNSATURATED_FATTY_ACID_METABOLIC_PROCESS	58	0.35355	1.32029	0.0767754	0.304669
GO_RESPIRATORY_SYSTEM_DEVELOPMENT	157	0.30056	1.31947	0.0331492	0.305605
GO_DNA_GEOMETRIC_CHANGE	107	0.320484	1.31895	0.0655431	0.306117
GO_TISSUE_HOMEOSTASIS	134	0.306433	1.31864	0.0445269	0.306209
GO_CELLULAR_RESPONSE_TO_XENOBIOTIC_STIMULUS	102	0.31991	1.31834	0.0589319	0.306256
GO_PHOSPHOLIPASE_C_ACTIVATING_G_PROTEIN_COUPLED_RECEPTOR_SIGNALING_PATHWAY	37	0.383834	1.31818	0.103516	0.306054
GO_STRIATED_MUSCLE_CELL_PROLIFERATION	58	0.362715	1.317	0.115079	0.307777
GO_REGULATION_OF_SMOOTH_MUSCLE_CONTRACTION	43	0.377849	1.31619	0.0923077	0.308808
GO_LONG_CHAIN_FATTY_ACID_METABOLIC_PROCESS	59	0.353727	1.31569	0.0730337	0.309255
GO_LIPID_CATABOLIC_PROCESS	209	0.282869	1.31519	0.0307971	0.309745
GO_COLUMNAR_CUBOIDAL_EPITHELIAL_CELL_DIFFERENTIATION	72	0.341889	1.31449	0.0762082	0.310539
GO_REGULATION_OF_EXTENT_OF_CELL_GROWTH	93	0.321253	1.31422	0.0635838	0.310571
GO_REGULATION_OF_CENTROSOME_CYCLE	55	0.356556	1.31234	0.0845588	0.313666
GO_CELLULAR_RESPONSE_TO_VASCULAR_ENDOTHELIAL_GROWTH_FACTOR_STIMULUS	47	0.368223	1.3121	0.104563	0.313626
GO_NEGATIVE_REGULATION_OF_DENDRITE_DEVELOPMENT	24	0.427488	1.31161	0.128253	0.314089
GO_INTERLEUKIN_12_PRODUCTION	31	0.40651	1.31047	0.116832	0.315779
GO_SEXUAL_REPRODUCTION	487	0.262521	1.30927	0.00540541	0.317572
GO_VASCULAR_ENDOTHELIAL_GROWTH_FACTOR_SIGNALING_PATHWAY	30	0.401671	1.30883	0.128906	0.317973
GO_ESTABLISHMENT_OR_MAINTENANCE_OF_CELL_POLARITY	186	0.290529	1.30879	0.0349265	0.31758
GO_NEGATIVE_REGULATION_OF_RECEPTOR_MEDIATED_ENDOCYTOSIS	18	0.458627	1.30862	0.133208	0.317434
GO_CRANIAL_NERVE_MORPHOGENESIS	21	0.437946	1.30816	0.141176	0.317877
GO_CELLULAR_RESPONSE_TO_LIPID	408	0.265203	1.30793	0.00715563	0.317851
GO_EXTRACELLULAR_MATRIX_ASSEMBLY	34	0.390483	1.30792	0.114504	0.317434
GO_NEGATIVE_REGULATION_OF_INTRINSIC_APOPTOTIC_SIGNALING_PATHWAY_IN_RESPONSE_TO_DNA_DAMAGE	26	0.414265	1.30786	0.13215	0.31712
GO_PHOSPHOLIPID_DEPHOSPHORYLATION	32	0.395113	1.30742	0.134809	0.317512
GO_ORGAN_GROWTH	136	0.305379	1.30729	0.0535714	0.317302
GO_POSITIVE_REGULATION_OF_BLOOD_CIRCULATION	44	0.376759	1.30727	0.112426	0.316897
GO_MRNA_SPLICE_SITE_SELECTION	26	0.412381	1.30711	0.123552	0.316724
GO_NEUTRAL_LIPID_CATABOLIC_PROCESS	18	0.449604	1.3071	0.15608	0.316296
GO_POSITIVE_REGULATION_OF_LIPASE_ACTIVITY	39	0.379282	1.30547	0.114173	0.318923
GO_REGULATION_OF_MEIOTIC_NUCLEAR_DIVISION	19	0.43682	1.30539	0.141684	0.318625
GO_AMINO_ACID_ACTIVATION	29	0.412844	1.30537	0.126016	0.318207
GO_CELL_SUBSTRATE_ADHESION	270	0.279236	1.30526	0.0350263	0.317963
GO_LOW_DENSITY_LIPOPROTEIN_RECEPTOR_PARTICLE_METABOLIC_PROCESS	22	0.439152	1.30455	0.146154	0.318889
GO_NEGATIVE_REGULATION_OF_CELL_CYCLE_G2_M_PHASE_TRANSITION	94	0.322071	1.30443	0.082397	0.318671
GO_CYCLIC_NUCLEOTIDE_METABOLIC_PROCESS	24	0.425633	1.30437	0.174329	0.31832
GO_NEGATIVE_REGULATION_OF_CHROMOSOME_ORGANIZATION	114	0.312838	1.30433	0.0616822	0.317942
GO_RESPONSE_TO_PROSTAGLANDIN_E	16	0.483482	1.30394	0.155819	0.318216
GO_FOREBRAIN_NEURON_DIFFERENTIATION	30	0.405962	1.30363	0.124	0.318344
GO_REGULATION_OF_NITRIC_OXIDE_BIOSYNTHETIC_PROCESS	41	0.370791	1.3035	0.104536	0.318193
GO_NEGATIVE_REGULATION_OF_LYMPHOCYTE_DIFFERENTIATION	35	0.38307	1.30325	0.115619	0.318203
GO_REGULATION_OF_NON_CANONICAL_WNT_SIGNALING_PATHWAY	22	0.432236	1.3031	0.153846	0.318024
GO_CELLULAR_MODIFIED_AMINO_ACID_METABOLIC_PROCESS	125	0.30688	1.30305	0.0629771	0.317683
GO_ORGANOPHOSPHATE_BIOSYNTHETIC_PROCESS	469	0.263227	1.30234	0.0101868	0.318593
GO_HEART_GROWTH	71	0.338731	1.3018	0.0793951	0.319112
GO_REGULATION_OF_CHEMOTAXIS	136	0.301859	1.30161	0.0441459	0.319001
GO_ADULT_BEHAVIOR	86	0.325978	1.30078	0.0947776	0.320154
GO_B_CELL_ACTIVATION_INVOLVED_IN_IMMUNE_RESPONSE	51	0.356293	1.30067	0.11946	0.319886
GO_REGULATION_OF_T_CELL_ACTIVATION	183	0.290348	1.30015	0.03663	0.320444
GO_POSITIVE_REGULATION_OF_FIBROBLAST_PROLIFERATION	40	0.375854	1.29872	0.120755	0.322636
GO_PROTEIN_LOCALIZATION_TO_ENDOPLASMIC_RETICULUM	128	0.305714	1.29869	0.0597826	0.322261
GO_POSITIVE_REGULATION_OF_PEPTIDYL_SERINE_PHOSPHORYLATION	67	0.3381	1.29863	0.0874317	0.32189
GO_POSITIVE_REGULATION_OF_PROTEIN_CONTAINING_COMPLEX_DISASSEMBLY	32	0.394913	1.29843	0.120155	0.321833
GO_COLLATERAL_SPROUTING	22	0.425602	1.29777	0.125	0.322578
GO_PLATELET_DEGRANULATION	93	0.316499	1.29757	0.0647059	0.322484
GO_CELL_DIFFERENTIATION_INVOLVED_IN_EMBRYONIC_PLACENTA_DEVELOPMENT	19	0.452364	1.29693	0.156746	0.323223
GO_POSITIVE_REGULATION_OF_EXTRACELLULAR_MATRIX_ORGANIZATION	19	0.448432	1.29692	0.151013	0.322806
GO_NEGATIVE_REGULATION_OF_COAGULATION	30	0.393733	1.29663	0.14257	0.322839
GO_REGULATION_OF_DNA_BIOSYNTHETIC_PROCESS	96	0.315438	1.29652	0.0783582	0.322597
GO_TUMOR_NECROSIS_FACTOR_MEDIATED_SIGNALING_PATHWAY	122	0.306103	1.2957	0.0773481	0.323812
GO_NEGATIVE_REGULATION_OF_FATTY_ACID_METABOLIC_PROCESS	16	0.466406	1.29386	0.179134	0.32685
GO_MYOBLAST_DIFFERENTIATION	66	0.337818	1.29334	0.0914286	0.327386
GO_NERVE_DEVELOPMENT	55	0.351301	1.29328	0.103512	0.327073
GO_REGULATION_OF_STEROID_METABOLIC_PROCESS	87	0.320689	1.29243	0.0785047	0.3283
GO_KINETOCHORE_ORGANIZATION	21	0.43906	1.29232	0.163065	0.328039
GO_AXIS_ELONGATION	24	0.426095	1.29222	0.17154	0.327824
GO_SOMATIC_STEM_CELL_DIVISION	21	0.435059	1.29181	0.170297	0.328147
GO_REGULATION_OF_FATTY_ACID_METABOLIC_PROCESS	61	0.335434	1.29167	0.10586	0.327945
GO_REGULATION_OF_HUMORAL_IMMUNE_RESPONSE	21	0.439736	1.29106	0.152174	0.328599
GO_NEGATIVE_REGULATION_OF_CATION_CHANNEL_ACTIVITY	28	0.405674	1.2907	0.150579	0.328848
GO_EMBRYONIC_AXIS_SPECIFICATION	21	0.438286	1.29032	0.144554	0.329126
GO_PROTEIN_HETEROTETRAMERIZATION	21	0.434869	1.28906	0.172345	0.331039
GO_NEGATIVE_REGULATION_OF_NEURON_APOPTOTIC_PROCESS	109	0.308969	1.28888	0.0923077	0.330953
GO_CENTRAL_NERVOUS_SYSTEM_NEURON_AXONOGENESIS	31	0.395526	1.28835	0.128773	0.331529
GO_HAIR_CELL_DIFFERENTIATION	27	0.410295	1.28803	0.139165	0.331695
GO_ACTOMYOSIN_STRUCTURE_ORGANIZATION	161	0.290911	1.28799	0.0461255	0.331327
GO_MEMBRANE_RAFT_ORGANIZATION	18	0.445414	1.28795	0.152174	0.330966
GO_EPITHELIAL_TUBE_FORMATION	108	0.309238	1.28775	0.0747126	0.330846
GO_LOW_DENSITY_LIPOPROTEIN_PARTICLE_RECEPTOR_CATABOLIC_PROCESS	15	0.465432	1.28755	0.165121	0.330781
GO_PATTERN_SPECIFICATION_PROCESS	307	0.270446	1.28689	0.0183486	0.331685
GO_REGULATION_OF_BINDING	319	0.266456	1.28686	0.0189655	0.331309
GO_FOREBRAIN_DEVELOPMENT	273	0.274785	1.28654	0.0318021	0.331476
GO_REGULATION_OF_NUCLEAR_DIVISION	154	0.290644	1.2837	0.0497336	0.336551
GO_HEART_DEVELOPMENT	457	0.260273	1.28256	0.00353982	0.338214
GO_SMOOTH_MUSCLE_TISSUE_DEVELOPMENT	16	0.467775	1.28133	0.170732	0.340144
GO_DETECTION_OF_STIMULUS	130	0.300389	1.28102	0.0702087	0.340354
GO_CENTRAL_NERVOUS_SYSTEM_PROJECTION_NEURON_AXONOGENESIS	22	0.426933	1.28072	0.158582	0.340498
GO_NEGATIVE_REGULATION_OF_NEURAL_PRECURSOR_CELL_PROLIFERATION	16	0.464927	1.28049	0.151515	0.340476
GO_INTERFERON_GAMMA_PRODUCTION	46	0.364372	1.28011	0.107632	0.340753
GO_POSITIVE_REGULATION_OF_INTERLEUKIN_10_PRODUCTION	17	0.45895	1.28004	0.147002	0.340446
GO_REGULATION_OF_VENTRICULAR_CARDIAC_MUSCLE_CELL_ACTION_POTENTIAL	15	0.461917	1.27949	0.16699	0.341042
GO_REGULATION_OF_LIPASE_ACTIVITY	55	0.34438	1.27934	0.121032	0.340889
GO_REGULATION_OF_SIGNALING_RECEPTOR_ACTIVITY	105	0.306875	1.27911	0.090573	0.340924
GO_REGULATION_OF_OXIDATIVE_STRESS_INDUCED_CELL_DEATH	52	0.355711	1.27882	0.126894	0.341116
GO_CHROMOSOME_LOCALIZATION	65	0.333739	1.27863	0.0983936	0.341056
GO_BONE_RESORPTION	40	0.376298	1.27855	0.128107	0.340751
GO_POSITIVE_REGULATION_OF_CELL_CYCLE_ARREST	73	0.33147	1.27839	0.102273	0.340686
GO_NEGATIVE_REGULATION_OF_CHEMOTAXIS	40	0.366028	1.27773	0.117202	0.341573
GO_CELLULAR_LIPID_CATABOLIC_PROCESS	150	0.290677	1.27759	0.0480592	0.34142
GO_POSITIVE_REGULATION_OF_BONE_MINERALIZATION	30	0.402533	1.27736	0.171429	0.341384
GO_ERROR_PRONE_TRANSLESION_SYNTHESIS	20	0.439964	1.27721	0.176806	0.341255
GO_NEGATIVE_REGULATION_OF_DEPHOSPHORYLATION	86	0.320406	1.2772	0.0987203	0.340852
GO_MITOTIC_CELL_CYCLE_CHECKPOINT	156	0.292129	1.27656	0.0556553	0.341607
GO_FATTY_ACID_DERIVATIVE_METABOLIC_PROCESS	87	0.317685	1.27625	0.0992218	0.341856
GO_POSITIVE_REGULATION_OF_MORPHOGENESIS_OF_AN_EPITHELIUM	25	0.403296	1.27481	0.151923	0.344066
GO_INTRASPECIES_INTERACTION_BETWEEN_ORGANISMS	29	0.401027	1.2745	0.138258	0.344243
GO_MITOCHONDRIAL_TRANSLATION	131	0.296366	1.27423	0.0697248	0.344306
GO_PLACENTA_DEVELOPMENT	119	0.301426	1.27385	0.0573614	0.344611
GO_FOREBRAIN_GENERATION_OF_NEURONS	40	0.365313	1.27356	0.142308	0.344762
GO_ESTABLISHMENT_OF_PIGMENT_GRANULE_LOCALIZATION	23	0.418867	1.27348	0.156863	0.344494
GO_CYTOKINETIC_PROCESS	37	0.379731	1.27266	0.126233	0.3457
GO_NEGATIVE_REGULATION_OF_AXON_GUIDANCE	23	0.417059	1.27184	0.155689	0.346876
GO_NEGATIVE_REGULATION_OF_RESPONSE_TO_WOUNDING	58	0.348017	1.27158	0.118547	0.347033
GO_DNA_REPAIR	492	0.254187	1.27144	0.0122807	0.346882
GO_POSITIVE_REGULATION_OF_EPITHELIAL_CELL_APOPTOTIC_PROCESS	25	0.41953	1.27118	0.149901	0.346959
GO_REGULATION_OF_RECEPTOR_INTERNALIZATION	39	0.374114	1.27075	0.129741	0.347326
GO_REGULATION_OF_EPITHELIAL_TO_MESENCHYMAL_TRANSITION	65	0.330415	1.27066	0.102941	0.347068
GO_NUCLEOSIDE_SALVAGE	15	0.46357	1.27051	0.174699	0.346948
GO_REGULATION_OF_CELL_SUBSTRATE_ADHESION	164	0.283551	1.2704	0.0633147	0.346709
GO_POSITIVE_REGULATION_OF_NEURON_APOPTOTIC_PROCESS	47	0.356269	1.27025	0.119705	0.346518
GO_NEGATIVE_REGULATION_OF_CELL_ACTIVATION	116	0.298865	1.2698	0.0804388	0.347017
GO_DIVALENT_INORGANIC_CATION_HOMEOSTASIS	290	0.268091	1.26901	0.0382514	0.348077
GO_REGULATION_OF_NEURON_PROJECTION_DEVELOPMENT	407	0.259781	1.26876	0.0190972	0.348126
GO_LAMELLIPODIUM_ORGANIZATION	68	0.331389	1.26841	0.0962264	0.348368
GO_EMBRYONIC_PATTERN_SPECIFICATION	39	0.37276	1.2678	0.15261	0.349107
GO_ORGANISM_EMERGENCE_FROM_PROTECTIVE_STRUCTURE	20	0.439363	1.26773	0.165085	0.348811
GO_NEGATIVE_REGULATION_OF_UBIQUITIN_PROTEIN_TRANSFERASE_ACTIVITY	15	0.466447	1.26746	0.183267	0.348913
GO_NEGATIVE_REGULATION_OF_ORGANELLE_ORGANIZATION	314	0.264574	1.26663	0.0375671	0.350098
GO_NEGATIVE_REGULATION_OF_CYTOSKELETON_ORGANIZATION	118	0.299854	1.26634	0.0773585	0.350244
GO_ICOSANOID_METABOLIC_PROCESS	51	0.350087	1.26631	0.12381	0.349885
GO_REGULATION_OF_RECEPTOR_BIOSYNTHETIC_PROCESS	19	0.442689	1.26576	0.169697	0.350447
GO_POSITIVE_REGULATION_OF_BLOOD_VESSEL_ENDOTHELIAL_CELL_MIGRATION	48	0.353168	1.26576	0.144841	0.350017
GO_POSITIVE_REGULATION_OF_COLLAGEN_METABOLIC_PROCESS	20	0.428958	1.26572	0.190114	0.349649
GO_PEPTIDYL_TYROSINE_MODIFICATION	257	0.269305	1.2656	0.0445269	0.349437
GO_RESPONSE_TO_XENOBIOTIC_STIMULUS	175	0.281684	1.26553	0.0616822	0.349151
GO_MITOTIC_CYTOKINESIS	65	0.338896	1.26553	0.0978887	0.348735
GO_REGULATION_OF_CELL_CYCLE_ARREST	91	0.311003	1.26508	0.0881226	0.349194
GO_POSITIVE_REGULATION_OF_PROTEIN_EXPORT_FROM_NUCLEUS	19	0.439605	1.26327	0.155136	0.352349
GO_FC_RECEPTOR_SIGNALING_PATHWAY	146	0.291506	1.26319	0.0763766	0.352059
GO_NEGATIVE_REGULATION_OF_SUPRAMOLECULAR_FIBER_ORGANIZATION	111	0.29928	1.26286	0.0901961	0.352272
GO_SULFUR_COMPOUND_BIOSYNTHETIC_PROCESS	153	0.28674	1.26281	0.0666667	0.35193
GO_IN_UTERO_EMBRYONIC_DEVELOPMENT	309	0.264431	1.26251	0.0353357	0.352052
GO_SKIN_DEVELOPMENT	172	0.282767	1.26246	0.0591497	0.351756
GO_CYTOKINE_METABOLIC_PROCESS	62	0.33505	1.26223	0.127376	0.35176
GO_MUSCLE_CELL_PROLIFERATION	157	0.284765	1.26163	0.0680147	0.352514
GO_POSITIVE_REGULATION_OF_HEART_CONTRACTION	25	0.402009	1.25954	0.166359	0.356297
GO_ESTABLISHMENT_OR_MAINTENANCE_OF_CYTOSKELETON_POLARITY	16	0.45482	1.25943	0.170683	0.356065
GO_POSITIVE_REGULATION_OF_MUSCLE_CONTRACTION	29	0.390173	1.25839	0.162524	0.357702
GO_LATE_ENDOSOME_TO_VACUOLE_TRANSPORT	16	0.455601	1.25723	0.207661	0.359608
GO_REGULATION_OF_LEUKOCYTE_MIGRATION	118	0.294926	1.25642	0.0769231	0.360745
GO_ATP_SYNTHESIS_COUPLED_ELECTRON_TRANSPORT	92	0.315349	1.25536	0.117864	0.362502
GO_REGULATION_OF_RECEPTOR_MEDIATED_ENDOCYTOSIS	72	0.322031	1.25508	0.117988	0.362686
GO_POSITIVE_REGULATION_OF_CELLULAR_COMPONENT_BIOGENESIS	405	0.25421	1.25467	0.0358362	0.363075
GO_ANATOMICAL_STRUCTURE_MATURATION	110	0.304476	1.25391	0.0888889	0.364135
GO_RESPONSE_TO_FLUID_SHEAR_STRESS	30	0.38912	1.25361	0.179487	0.364274
GO_REGULATION_OF_ACTOMYOSIN_STRUCTURE_ORGANIZATION	73	0.325178	1.25262	0.117296	0.365842
GO_RESPONSE_TO_ELECTRICAL_STIMULUS	26	0.394809	1.25163	0.160164	0.367394
GO_NEURON_RECOGNITION	39	0.365426	1.25138	0.156942	0.367474
GO_REGULATION_OF_NEURAL_PRECURSOR_CELL_PROLIFERATION	56	0.34	1.25102	0.133588	0.367739
GO_VIRAL_BUDDING	24	0.409459	1.25098	0.187135	0.367401
GO_NEGATIVE_REGULATION_OF_AXON_EXTENSION	34	0.378401	1.2507	0.155963	0.36753
GO_SUBPALLIUM_DEVELOPMENT	17	0.444092	1.25049	0.190476	0.367566
GO_POSITIVE_REGULATION_OF_PROTEIN_IMPORT	32	0.377359	1.24975	0.169261	0.368578
GO_RESPONSE_TO_LEUKEMIA_INHIBITORY_FACTOR	80	0.319873	1.24959	0.101103	0.36845
GO_RRNA_METHYLATION	22	0.422934	1.2492	0.179842	0.368791
GO_NEURON_APOPTOTIC_PROCESS	189	0.273802	1.24872	0.0595668	0.369368
GO_SENSORY_PERCEPTION_OF_LIGHT_STIMULUS	103	0.304108	1.24827	0.090566	0.369863
GO_B_CELL_RECEPTOR_SIGNALING_PATHWAY	29	0.396605	1.24821	0.178295	0.369544
GO_ANIMAL_ORGAN_MATURATION	17	0.438338	1.24785	0.158513	0.369915
GO_POLYAMINE_METABOLIC_PROCESS	15	0.464964	1.24684	0.201161	0.371485
GO_RIBONUCLEOSIDE_CATABOLIC_PROCESS	16	0.457336	1.24631	0.197628	0.371991
GO_REGULATION_OF_SODIUM_ION_TRANSMEMBRANE_TRANSPORTER_ACTIVITY	39	0.364564	1.24604	0.169591	0.37214
GO_NEGATIVE_REGULATION_OF_BIOMINERALIZATION	21	0.413905	1.24584	0.181989	0.372131
GO_NEGATIVE_REGULATION_OF_CYCLIN_DEPENDENT_PROTEIN_KINASE_ACTIVITY	27	0.403331	1.24548	0.174349	0.372399
GO_ARACHIDONIC_ACID_METABOLIC_PROCESS	21	0.414045	1.24527	0.189349	0.372391
GO_TUBE_FORMATION	121	0.29347	1.24495	0.0888099	0.372627
GO_REGULATION_OF_TRANSMEMBRANE_RECEPTOR_PROTEIN_SERINE_THREONINE_KINASE_SIGNALING_PATHWAY	178	0.281229	1.24447	0.0626186	0.373165
GO_BEHAVIOR	379	0.255746	1.24387	0.0371747	0.373945
GO_PERIPHERAL_NERVOUS_SYSTEM_DEVELOPMENT	55	0.336541	1.2427	0.14741	0.375891
GO_REGULATION_OF_PROTEIN_IMPORT	49	0.342097	1.24255	0.150476	0.375765
GO_PROTEIN_DEPOLYMERIZATION	94	0.30707	1.24229	0.118677	0.375869
GO_RAS_PROTEIN_SIGNAL_TRANSDUCTION	360	0.254813	1.24141	0.0265957	0.377158
GO_RETINA_MORPHOGENESIS_IN_CAMERA_TYPE_EYE	32	0.382648	1.2413	0.179924	0.376936
GO_LEUKOCYTE_MIGRATION	233	0.268255	1.24	0.053211	0.379137
GO_REGULATION_OF_ANION_TRANSPORT	52	0.341571	1.23923	0.143657	0.380296
GO_REGULATION_OF_B_CELL_PROLIFERATION	31	0.377573	1.23891	0.1673	0.380489
GO_POSITIVE_REGULATION_OF_PROTEIN_SERINE_THREONINE_KINASE_ACTIVITY	260	0.264596	1.23869	0.064695	0.380454
GO_CELL_MATURATION	95	0.304549	1.23862	0.125234	0.380173
GO_INTERLEUKIN_1_MEDIATED_SIGNALING_PATHWAY	90	0.309209	1.23839	0.122449	0.380234
GO_REGULATION_OF_NUCLEOCYTOPLASMIC_TRANSPORT	95	0.302854	1.23833	0.11002	0.37992
GO_IMMUNE_RESPONSE_REGULATING_CELL_SURFACE_RECEPTOR_SIGNALING_PATHWAY	250	0.266786	1.23773	0.0714286	0.380793
GO_REGULATION_OF_REPRODUCTIVE_PROCESS	89	0.306456	1.23762	0.128544	0.380541
GO_FIBROBLAST_PROLIFERATION	66	0.327219	1.23746	0.14751	0.380427
GO_CHROMOSOME_SEPARATION	79	0.311952	1.23712	0.140927	0.380616
GO_HEPATICOBILIARY_SYSTEM_DEVELOPMENT	106	0.299513	1.23702	0.103578	0.380358
GO_REGULATION_OF_LIPID_TRANSPORT	64	0.319402	1.237	0.141304	0.379958
GO_RETINOL_METABOLIC_PROCESS	16	0.451209	1.23623	0.209924	0.381132
GO_NEURAL_TUBE_DEVELOPMENT	136	0.285592	1.23616	0.0914286	0.380834
GO_NUCLEOSIDE_BISPHOSPHATE_METABOLIC_PROCESS	101	0.29866	1.23582	0.120755	0.381074
GO_CELLULAR_RESPONSE_TO_VITAMIN	22	0.416966	1.2358	0.191489	0.380684
GO_REGULATION_OF_DNA_BINDING	100	0.30333	1.23577	0.118959	0.380302
GO_DEVELOPMENTAL_CELL_GROWTH	177	0.278952	1.23564	0.0982143	0.380108
GO_WOUND_HEALING	376	0.251806	1.23558	0.0446429	0.379806
GO_REGULATION_OF_INFLAMMATORY_RESPONSE	196	0.276	1.23524	0.0796296	0.380064
GO_POSITIVE_REGULATION_OF_CELL_CYCLE_G2_M_PHASE_TRANSITION	27	0.390169	1.2347	0.183398	0.380748
GO_POSITIVE_REGULATION_OF_PROTEIN_POLYMERIZATION	104	0.298562	1.23411	0.108	0.381552
GO_LIPID_LOCALIZATION	249	0.264587	1.23377	0.0545455	0.381813
GO_COLUMNAR_CUBOIDAL_EPITHELIAL_CELL_DEVELOPMENT	42	0.352789	1.23347	0.172727	0.381989
GO_RECEPTOR_BIOSYNTHETIC_PROCESS	20	0.422513	1.23301	0.2	0.382467
GO_NEGATIVE_REGULATION_OF_OXIDATIVE_STRESS_INDUCED_NEURON_DEATH	18	0.430677	1.2318	0.1875	0.384403
GO_REGULATION_OF_B_CELL_ACTIVATION	76	0.31433	1.23117	0.125	0.385281
GO_REGULATION_OF_CELL_PROJECTION_ASSEMBLY	142	0.283724	1.23052	0.0994475	0.386205
GO_NEGATIVE_REGULATION_OF_TRANSPORT	327	0.255182	1.23016	0.0518784	0.386548
GO_INTERLEUKIN_10_PRODUCTION	28	0.388171	1.23	0.19084	0.386452
GO_POSITIVE_REGULATION_OF_CHEMOTAXIS	83	0.308369	1.22941	0.137218	0.38719
GO_AORTA_MORPHOGENESIS	27	0.390213	1.22778	0.191532	0.39017
GO_VASCULAR_ENDOTHELIAL_CELL_PROLIFERATION	17	0.435999	1.22714	0.234951	0.391145
GO_NUCLEAR_ENVELOPE_REASSEMBLY	18	0.436194	1.22697	0.230469	0.391062
GO_NEGATIVE_REGULATION_OF_BLOOD_CIRCULATION	24	0.39851	1.22692	0.188017	0.390742
GO_FEMALE_GAMETE_GENERATION	88	0.301506	1.2269	0.112648	0.390352
GO_CELLULAR_HORMONE_METABOLIC_PROCESS	64	0.322906	1.22475	0.152642	0.394431
GO_DOUBLE_STRAND_BREAK_REPAIR	218	0.268485	1.22453	0.0746004	0.394497
GO_RETINOIC_ACID_RECEPTOR_SIGNALING_PATHWAY	24	0.399249	1.22408	0.174	0.394992
GO_NEGATIVE_REGULATION_OF_POTASSIUM_ION_TRANSPORT	22	0.411402	1.22402	0.196262	0.394688
GO_LAMELLIPODIUM_ASSEMBLY	53	0.336428	1.22401	0.164122	0.394271
GO_NEGATIVE_REGULATION_OF_TUMOR_NECROSIS_FACTOR_SUPERFAMILY_CYTOKINE_PRODUCTION	34	0.375785	1.22378	0.193227	0.39429
GO_REGULATION_OF_CELL_MORPHOGENESIS_INVOLVED_IN_DIFFERENTIATION	246	0.262184	1.22371	0.0839161	0.394017
GO_VASCULAR_SMOOTH_MUSCLE_CELL_DIFFERENTIATION	23	0.412191	1.22343	0.20412	0.394156
GO_REGULATION_OF_AXONOGENESIS	149	0.279799	1.22342	0.112933	0.393729
GO_POSTREPLICATION_REPAIR	50	0.337358	1.22341	0.161736	0.393345
GO_POSITIVE_REGULATION_OF_OSTEOBLAST_DIFFERENTIATION	48	0.34275	1.22227	0.150289	0.395356
GO_RESPONSE_TO_MECHANICAL_STIMULUS	153	0.278639	1.22169	0.0927644	0.396182
GO_RESPONSE_TO_VITAMIN_D	24	0.394345	1.22167	0.194605	0.395771
GO_BLASTOCYST_DEVELOPMENT	74	0.307494	1.22161	0.114815	0.395461
GO_AUTONOMIC_NERVOUS_SYSTEM_DEVELOPMENT	29	0.376511	1.22101	0.191321	0.396371
GO_NUCLEOTIDE_EXCISION_REPAIR_DNA_DAMAGE_RECOGNITION	23	0.415512	1.22067	0.210938	0.396693
GO_CELL_CYCLE_CHECKPOINT	203	0.267143	1.21954	0.0704762	0.398596
GO_POSITIVE_REGULATION_OF_FILOPODIUM_ASSEMBLY	24	0.395549	1.21889	0.2	0.399531
GO_REGULATION_OF_CELL_DIVISION	123	0.285913	1.21877	0.11619	0.399377
GO_CELLULAR_RESPONSE_TO_HYDROGEN_PEROXIDE	75	0.307049	1.2181	0.150391	0.400352
GO_NEURAL_CREST_CELL_MIGRATION	39	0.354699	1.21752	0.171171	0.401116
GO_RESPONSE_TO_ACID_CHEMICAL	251	0.259587	1.217	0.0649123	0.401711
GO_PROTEIN_DNA_COMPLEX_DISASSEMBLY	17	0.436134	1.21633	0.226054	0.402742
GO_AXON_EXTENSION	104	0.294558	1.21565	0.113139	0.403735
GO_CELL_MORPHOGENESIS_INVOLVED_IN_NEURON_DIFFERENTIATION	473	0.245287	1.21492	0.0353982	0.404842
GO_OSTEOBLAST_PROLIFERATION	21	0.40641	1.21453	0.21501	0.405189
GO_CENTRIOLE_ASSEMBLY	36	0.356082	1.21406	0.188571	0.405739
GO_GERM_CELL_DEVELOPMENT	144	0.276516	1.21404	0.113027	0.405326
GO_MATURE_B_CELL_DIFFERENTIATION	17	0.444422	1.21358	0.226121	0.405884
GO_CELL_COMMUNICATION_BY_ELECTRICAL_COUPLING_INVOLVED_IN_CARDIAC_CONDUCTION	22	0.404831	1.21351	0.234252	0.405617
GO_CAMERA_TYPE_EYE_MORPHOGENESIS	83	0.305169	1.2128	0.153992	0.406747
GO_SMALL_GTPASE_MEDIATED_SIGNAL_TRANSDUCTION	458	0.243493	1.2127	0.0431894	0.406535
GO_NEGATIVE_REGULATION_OF_CELL_CELL_ADHESION	107	0.287463	1.21187	0.124549	0.407859
GO_POSITIVE_REGULATION_OF_GLIOGENESIS	50	0.332416	1.21185	0.173913	0.407466
GO_POSITIVE_REGULATION_OF_CANONICAL_WNT_SIGNALING_PATHWAY	127	0.286484	1.2115	0.129921	0.407795
GO_MRNA_PROCESSING	455	0.243652	1.2115	0.0413793	0.407371
GO_RESPONSE_TO_SALT_STRESS	19	0.413112	1.21123	0.234818	0.407549
GO_CHROMATIN_REMODELING	137	0.278589	1.21109	0.118547	0.407416
GO_EMBRYONIC_CAMERA_TYPE_EYE_DEVELOPMENT	28	0.381629	1.21029	0.212008	0.408652
GO_SENSORY_PERCEPTION_OF_TEMPERATURE_STIMULUS	15	0.45178	1.20988	0.227612	0.409053
GO_COGNITION	202	0.264321	1.20944	0.0943061	0.409607
GO_TRNA_METABOLIC_PROCESS	157	0.275674	1.20934	0.0839286	0.409371
GO_POSITIVE_REGULATION_OF_CELL_DIVISION	55	0.325261	1.20895	0.167653	0.409774
GO_SISTER_CHROMATID_COHESION	54	0.334649	1.20893	0.173993	0.409397
GO_POSITIVE_REGULATION_OF_LOCOMOTION	415	0.243285	1.20861	0.0352734	0.409669
GO_PHOSPHOLIPID_BIOSYNTHETIC_PROCESS	212	0.263157	1.20806	0.0893536	0.410364
GO_POSITIVE_REGULATION_OF_CELL_DEVELOPMENT	425	0.243507	1.20723	0.0531915	0.4117
GO_CELL_KILLING	55	0.326232	1.20675	0.149905	0.412312
GO_REGULATION_OF_NEUROINFLAMMATORY_RESPONSE	15	0.440914	1.20675	0.231214	0.411882
GO_CONTRACTILE_ACTIN_FILAMENT_BUNDLE_ASSEMBLY	80	0.309818	1.20629	0.169811	0.412499
GO_POSITIVE_REGULATION_OF_INTERFERON_GAMMA_PRODUCTION	25	0.39545	1.2062	0.220676	0.412283
GO_LUNG_EPITHELIUM_DEVELOPMENT	27	0.382313	1.20564	0.213725	0.413097
GO_REGULATION_OF_DEVELOPMENTAL_GROWTH	259	0.255164	1.20556	0.077193	0.412847
GO_NUCLEOSIDE_CATABOLIC_PROCESS	24	0.387749	1.20489	0.205825	0.4138
GO_REGULATION_OF_CYSTEINE_TYPE_ENDOPEPTIDASE_ACTIVITY_INVOLVED_IN_APOPTOTIC_SIGNALING_PATHWAY	15	0.445789	1.20487	0.240848	0.41339
GO_NEGATIVE_REGULATION_OF_HYDROLASE_ACTIVITY	284	0.255284	1.20423	0.0735294	0.414283
GO_POSITIVE_REGULATION_OF_MESENCHYMAL_CELL_PROLIFERATION	21	0.40961	1.2042	0.213725	0.413926
GO_NEGATIVE_REGULATION_OF_STRIATED_MUSCLE_CELL_APOPTOTIC_PROCESS	20	0.422694	1.20396	0.232465	0.414027
GO_PROTEIN_TETRAMERIZATION	96	0.296724	1.20387	0.146154	0.413787
GO_POSITIVE_REGULATION_OF_PROTEIN_BINDING	84	0.299872	1.20378	0.156757	0.413538
GO_LEARNING	103	0.292294	1.20355	0.139194	0.413605
GO_REGULATION_OF_CELL_CELL_ADHESION	246	0.260912	1.20353	0.0776515	0.413209
GO_ORGANIC_ACID_TRANSPORT	193	0.264516	1.20327	0.0956522	0.413339
GO_VIRAL_RNA_GENOME_REPLICATION	29	0.369536	1.20283	0.211132	0.413845
GO_POSITIVE_REGULATION_OF_PROTEIN_CONTAINING_COMPLEX_ASSEMBLY	186	0.26821	1.20249	0.0984848	0.414217
GO_NEGATIVE_REGULATION_OF_RESPONSE_TO_DNA_DAMAGE_STIMULUS	75	0.308859	1.20213	0.170412	0.41458
GO_EMBRYONIC_PLACENTA_DEVELOPMENT	67	0.314464	1.20143	0.178832	0.415694
GO_LYMPHOCYTE_ACTIVATION	400	0.242929	1.20004	0.0614035	0.418292
GO_AXIS_SPECIFICATION	55	0.326383	1.19982	0.19137	0.418321
GO_REGULATION_OF_RESPONSE_TO_DRUG	55	0.333893	1.19903	0.174419	0.419643
GO_RETINA_HOMEOSTASIS	32	0.367386	1.19877	0.198529	0.419768
GO_VASCULAR_ENDOTHELIAL_GROWTH_FACTOR_PRODUCTION	23	0.392541	1.19867	0.222917	0.419559
GO_POSITIVE_REGULATION_OF_LYMPHOCYTE_DIFFERENTIATION	55	0.321705	1.19846	0.168627	0.419585
GO_DETECTION_OF_STIMULUS_INVOLVED_IN_SENSORY_PERCEPTION	33	0.369848	1.19817	0.196629	0.419733
GO_CHEMOKINE_PRODUCTION	48	0.330441	1.19797	0.168986	0.419732
GO_POSITIVE_REGULATION_OF_CARDIAC_MUSCLE_CELL_DIFFERENTIATION	16	0.44234	1.1972	0.243615	0.420968
GO_REGULATION_OF_MAP_KINASE_ACTIVITY	260	0.255326	1.19703	0.0800745	0.420901
GO_NEGATIVE_REGULATION_OF_HISTONE_METHYLATION	17	0.42418	1.1968	0.231683	0.42093
GO_BRANCHING_INVOLVED_IN_SALIVARY_GLAND_MORPHOGENESIS	17	0.420285	1.19648	0.219885	0.421209
GO_POSITIVE_REGULATION_OF_ADAPTIVE_IMMUNE_RESPONSE	61	0.319671	1.1963	0.18068	0.421147
GO_POSITIVE_REGULATION_OF_PROTEIN_ACETYLATION	34	0.361378	1.196	0.197343	0.421377
GO_LEUKOCYTE_CELL_CELL_ADHESION	195	0.264452	1.19559	0.111111	0.421803
GO_NEGATIVE_REGULATION_OF_LYMPHOCYTE_APOPTOTIC_PROCESS	19	0.420319	1.19551	0.214421	0.42153
GO_CARDIOCYTE_DIFFERENTIATION	114	0.284325	1.1948	0.148008	0.422683
GO_NEGATIVE_REGULATION_OF_CELL_ADHESION	188	0.263997	1.19449	0.0992509	0.422916
GO_NEGATIVE_REGULATION_OF_ENDOCYTOSIS	34	0.356358	1.19427	0.198413	0.422995
GO_RESPONSE_TO_VITAMIN	63	0.315839	1.19399	0.18622	0.42316
GO_REGULATION_OF_ORGAN_GROWTH	77	0.305357	1.19371	0.167897	0.423347
GO_DENDRITE_EXTENSION	22	0.402606	1.19307	0.222664	0.424295
GO_REGULATION_OF_METANEPHROS_DEVELOPMENT	15	0.442607	1.19272	0.231068	0.424645
GO_APOPTOTIC_CELL_CLEARANCE	30	0.368542	1.19214	0.200371	0.425501
GO_REGULATION_OF_NEUTROPHIL_CHEMOTAXIS	19	0.417045	1.19206	0.23166	0.425242
GO_POSITIVE_REGULATION_OF_INTERLEUKIN_1_PRODUCTION	26	0.384253	1.1919	0.234252	0.425157
GO_LEUKOCYTE_ADHESION_TO_VASCULAR_ENDOTHELIAL_CELL	20	0.409576	1.19148	0.248521	0.425606
GO_MEMORY	79	0.299184	1.19128	0.174812	0.425634
GO_PROTEIN_HOMOOLIGOMERIZATION	214	0.26037	1.19061	0.104205	0.426748
GO_POSITIVE_REGULATION_OF_LEUKOCYTE_MIGRATION	77	0.310703	1.19033	0.160878	0.426928
GO_B_CELL_PROLIFERATION	39	0.349066	1.19023	0.198444	0.426733
GO_REGULATION_OF_TRANS_SYNAPTIC_SIGNALING	302	0.249787	1.19019	0.077187	0.426399
GO_EYE_MORPHOGENESIS	102	0.287109	1.1901	0.16499	0.426156
GO_INTRACELLULAR_LIPID_TRANSPORT	37	0.352249	1.18999	0.226103	0.425961
GO_REGULATION_OF_HEART_GROWTH	55	0.326157	1.18995	0.187008	0.425632
GO_POSITIVE_REGULATION_OF_ORGANIC_ACID_TRANSPORT	15	0.426177	1.1886	0.231076	0.428149
GO_TISSUE_REGENERATION	58	0.321651	1.18848	0.170588	0.428019
GO_MODULATION_OF_EXCITATORY_POSTSYNAPTIC_POTENTIAL	32	0.35992	1.18799	0.225873	0.428679
GO_ERROR_FREE_TRANSLESION_SYNTHESIS	20	0.412757	1.18673	0.245059	0.431122
GO_RESPONSE_TO_CHEMOKINE	35	0.360252	1.18604	0.221996	0.432312
GO_RETINA_DEVELOPMENT_IN_CAMERA_TYPE_EYE	98	0.291176	1.18603	0.164486	0.431916
GO_RESPONSE_TO_ALCOHOL	147	0.268462	1.18571	0.132379	0.432212
GO_MIDDLE_EAR_MORPHOGENESIS	18	0.421445	1.18453	0.25098	0.434402
GO_REGULATION_OF_NUCLEASE_ACTIVITY	18	0.421685	1.18437	0.269777	0.434327
GO_REGULATION_OF_PROTEIN_DEPOLYMERIZATION	72	0.312656	1.1834	0.180583	0.436081
GO_CELL_CELL_JUNCTION_ASSEMBLY	97	0.290696	1.1831	0.163303	0.436309
GO_REGULATION_OF_CELL_AGING	41	0.346815	1.18288	0.214425	0.436321
GO_NEGATIVE_REGULATION_OF_CHROMOSOME_SEGREGATION	41	0.341184	1.18228	0.225092	0.437186
GO_REGULATION_OF_PROTON_TRANSPORT	16	0.431829	1.18031	0.261811	0.441223
GO_GLIAL_CELL_ACTIVATION	28	0.372111	1.18023	0.216599	0.440994
GO_OUTFLOW_TRACT_SEPTUM_MORPHOGENESIS	22	0.391739	1.17863	0.227545	0.444091
GO_POSITIVE_REGULATION_OF_NEURON_DIFFERENTIATION	302	0.247111	1.17817	0.0932358	0.444697
GO_SECONDARY_PALATE_DEVELOPMENT	20	0.405247	1.17794	0.248509	0.444774
GO_OOCYTE_DIFFERENTIATION	32	0.358208	1.17772	0.224568	0.44481
GO_NEGATIVE_REGULATION_OF_CARDIOCYTE_DIFFERENTIATION	19	0.398869	1.17699	0.268994	0.446084
GO_NEGATIVE_REGULATION_OF_CARDIAC_MUSCLE_TISSUE_DEVELOPMENT	29	0.370476	1.17698	0.233663	0.445684
GO_SPINAL_CORD_MOTOR_NEURON_DIFFERENTIATION	19	0.402286	1.17625	0.277108	0.446893
GO_T_CELL_ACTIVATION	271	0.250415	1.1762	0.103636	0.446581
GO_POSITIVE_REGULATION_OF_RESPONSE_TO_WOUNDING	44	0.329761	1.17617	0.229602	0.446224
GO_ESTABLISHMENT_OF_PLANAR_POLARITY_OF_EMBRYONIC_EPITHELIUM	15	0.437957	1.17548	0.247544	0.447391
GO_REGULATION_OF_ATPASE_ACTIVITY	70	0.302243	1.17544	0.183594	0.447067
GO_REGULATION_OF_WNT_SIGNALING_PATHWAY_PLANAR_CELL_POLARITY_PATHWAY	15	0.436425	1.17461	0.261538	0.448623
GO_NEGATIVE_REGULATION_OF_I_KAPPAB_KINASE_NF_KAPPAB_SIGNALING	33	0.356875	1.17458	0.22449	0.448245
GO_NEGATIVE_REGULATION_OF_T_CELL_DIFFERENTIATION	30	0.359934	1.17434	0.212766	0.44834
GO_RESPONSE_TO_ANTIBIOTIC	226	0.255681	1.17313	0.112281	0.450648
GO_POSITIVE_REGULATION_OF_MUSCLE_TISSUE_DEVELOPMENT	59	0.306554	1.17312	0.181474	0.450233
GO_LEUKOCYTE_ACTIVATION_INVOLVED_IN_INFLAMMATORY_RESPONSE	23	0.387849	1.17215	0.236084	0.452055
GO_SENSORY_PERCEPTION	253	0.251263	1.17153	0.122841	0.452993
GO_GAMETE_GENERATION	410	0.237313	1.17151	0.0846561	0.452591
GO_PARASYMPATHETIC_NERVOUS_SYSTEM_DEVELOPMENT	15	0.433191	1.17053	0.265306	0.454385
GO_SYNAPTIC_VESICLE_LOCALIZATION	50	0.321004	1.17003	0.208647	0.455092
GO_REGULATION_OF_LEUKOCYTE_MEDIATED_CYTOTOXICITY	24	0.368746	1.16994	0.245968	0.45487
GO_NADH_DEHYDROGENASE_COMPLEX_ASSEMBLY	63	0.307567	1.16918	0.201905	0.45621
GO_CHONDROCYTE_DIFFERENTIATION_INVOLVED_IN_ENDOCHONDRAL_BONE_MORPHOGENESIS	19	0.403936	1.16912	0.268	0.455899
GO_REGULATION_OF_FAT_CELL_DIFFERENTIATION	99	0.287138	1.1687	0.181132	0.456435
GO_HOMOLOGOUS_CHROMOSOME_SEGREGATION	27	0.377804	1.16861	0.228407	0.456193
GO_HISTONE_H4_K16_ACETYLATION	20	0.401483	1.16855	0.27955	0.455902
GO_CELLULAR_PROTEIN_COMPLEX_DISASSEMBLY	201	0.257044	1.16829	0.144082	0.456057
GO_REGULATION_OF_RECEPTOR_RECYCLING	22	0.388131	1.16743	0.256757	0.457637
GO_ACTIVATION_OF_MAPK_ACTIVITY	111	0.284716	1.16699	0.180952	0.458179
GO_METAPHASE_ANAPHASE_TRANSITION_OF_CELL_CYCLE	54	0.320012	1.1669	0.208092	0.457934
GO_REGULATION_OF_DOUBLE_STRAND_BREAK_REPAIR_VIA_HOMOLOGOUS_RECOMBINATION	43	0.331862	1.16623	0.249042	0.459076
GO_REGULATION_OF_ORGANIC_ACID_TRANSPORT	31	0.36147	1.16609	0.245968	0.458984
GO_RESPONSE_TO_INTERLEUKIN_4	25	0.376452	1.1647	0.263052	0.461711
GO_POSITIVE_REGULATION_OF_CELLULAR_PROTEIN_CATABOLIC_PROCESS	128	0.271107	1.16464	0.179439	0.461414
GO_PROTEIN_COMPLEX_OLIGOMERIZATION	330	0.242437	1.16415	0.110092	0.462161
GO_CELL_DEATH_IN_RESPONSE_TO_HYDROGEN_PEROXIDE	22	0.400535	1.16414	0.253283	0.461731
GO_B_CELL_DIFFERENTIATION	78	0.297944	1.16389	0.216981	0.461881
GO_SYNAPTIC_VESICLE_RECYCLING	57	0.30974	1.16387	0.207767	0.461502
GO_REGULATION_OF_SYSTEM_PROCESS	383	0.237865	1.16382	0.057554	0.461204
GO_NEGATIVE_REGULATION_OF_DNA_BINDING_TRANSCRIPTION_FACTOR_ACTIVITY	125	0.277499	1.16357	0.183267	0.46137
GO_BONE_CELL_DEVELOPMENT	28	0.366278	1.1634	0.255489	0.461312
GO_THYMOCYTE_APOPTOTIC_PROCESS	15	0.429672	1.16318	0.27	0.461378
GO_NEGATIVE_REGULATION_OF_BMP_SIGNALING_PATHWAY	37	0.345058	1.16283	0.255624	0.461759
GO_REGULATION_OF_CHROMOSOME_SEPARATION	58	0.310248	1.16235	0.207939	0.46239
GO_MIDBRAIN_DEVELOPMENT	66	0.303279	1.16226	0.20412	0.462142
GO_CELL_CELL_RECOGNITION	29	0.362413	1.16211	0.254902	0.462084
GO_SPERM_EGG_RECOGNITION	20	0.396893	1.16146	0.275154	0.463138
GO_EPITHELIAL_CELL_PROLIFERATION	290	0.245421	1.16135	0.130996	0.462957
GO_REGULATION_OF_SMALL_MOLECULE_METABOLIC_PROCESS	335	0.239539	1.16068	0.121265	0.464001
GO_MEIOTIC_CHROMOSOME_SEPARATION	17	0.412092	1.1599	0.282101	0.465293
GO_NEGATIVE_REGULATION_OF_INTERLEUKIN_6_PRODUCTION	25	0.36347	1.1598	0.260618	0.465105
GO_GLYCOSYL_COMPOUND_CATABOLIC_PROCESS	32	0.351565	1.15972	0.262136	0.46487
GO_NEURON_DEATH_IN_RESPONSE_TO_OXIDATIVE_STRESS	26	0.36851	1.15944	0.259259	0.465048
GO_NEGATIVE_REGULATION_OF_STEM_CELL_DIFFERENTIATION	17	0.402643	1.15937	0.267176	0.464787
GO_MICROTUBULE_BUNDLE_FORMATION	59	0.307616	1.15917	0.217391	0.464822
GO_CELLULAR_RESPONSE_TO_ORGANIC_CYCLIC_COMPOUND	426	0.235896	1.15909	0.0898305	0.464533
GO_ACTIVATION_OF_IMMUNE_RESPONSE	375	0.239064	1.15906	0.105802	0.464191
GO_NEGATIVE_REGULATION_OF_PHOSPHORUS_METABOLIC_PROCESS	453	0.230639	1.1588	0.0804196	0.464334
GO_LYMPHOCYTE_DIFFERENTIATION	208	0.254546	1.15848	0.156746	0.464623
GO_GLIOGENESIS	205	0.254661	1.15769	0.140288	0.466025
GO_MULTIVESICULAR_BODY_ORGANIZATION	30	0.351957	1.15758	0.26145	0.465847
GO_NEGATIVE_REGULATION_OF_MRNA_PROCESSING	29	0.369355	1.1572	0.259117	0.466293
GO_LEUKOCYTE_DIFFERENTIATION	317	0.240799	1.15719	0.119298	0.465883
GO_CELLULAR_RESPONSE_TO_DRUG	297	0.24264	1.15681	0.140952	0.466323
GO_REGULATION_OF_PEPTIDYL_SERINE_PHOSPHORYLATION	96	0.282786	1.1566	0.183594	0.466359
GO_POSITIVE_REGULATION_OF_GRANULOCYTE_CHEMOTAXIS	15	0.424784	1.15626	0.284615	0.466694
GO_REGULATION_OF_MUSCLE_ORGAN_DEVELOPMENT	115	0.279212	1.15623	0.195298	0.466326
GO_CELLULAR_RESPONSE_TO_BIOTIC_STIMULUS	143	0.26728	1.15581	0.168932	0.466896
GO_REGULATION_OF_SYNAPSE_STRUCTURE_OR_ACTIVITY	174	0.257004	1.15384	0.163669	0.471235
GO_REGULATION_OF_STEROL_TRANSPORT	29	0.363172	1.15354	0.250996	0.471539
GO_CELLULAR_RESPONSE_TO_ACID_CHEMICAL	155	0.263112	1.15328	0.157895	0.471763
GO_CELL_CYCLE_ARREST	207	0.253521	1.15306	0.161597	0.471856
GO_REGULATION_OF_LYMPHOCYTE_APOPTOTIC_PROCESS	31	0.355518	1.15299	0.270677	0.471597
GO_REGULATION_OF_LEUKOCYTE_DIFFERENTIATION	169	0.259648	1.15258	0.17452	0.472079
GO_MUSCLE_CELL_MIGRATION	76	0.293416	1.15198	0.212724	0.473082
GO_B_CELL_MEDIATED_IMMUNITY	61	0.304768	1.15165	0.231068	0.473445
GO_REGULATION_OF_NEUTROPHIL_MIGRATION	25	0.372343	1.15069	0.287671	0.475231
GO_CYTOSKELETON_DEPENDENT_CYTOKINESIS	78	0.293968	1.15067	0.213628	0.474868
GO_MITOCHONDRIAL_ELECTRON_TRANSPORT_NADH_TO_UBIQUINONE	52	0.316757	1.15023	0.224044	0.475453
GO_RETINA_VASCULATURE_DEVELOPMENT_IN_CAMERA_TYPE_EYE	17	0.419486	1.15004	0.276	0.475467
GO_CELL_CYCLE_G1_S_PHASE_TRANSITION	234	0.247994	1.14998	0.139746	0.475189
GO_RECEPTOR_METABOLIC_PROCESS	154	0.260919	1.14957	0.174377	0.475641
GO_POSITIVE_REGULATION_OF_CALCIUM_ION_TRANSPORT	73	0.298004	1.14957	0.230476	0.475218
GO_NEGATIVE_REGULATION_OF_CYSTEINE_TYPE_ENDOPEPTIDASE_ACTIVITY	68	0.296871	1.14855	0.226908	0.477272
GO_PYRIMIDINE_CONTAINING_COMPOUND_CATABOLIC_PROCESS	30	0.355092	1.14803	0.272189	0.478117
GO_NEGATIVE_REGULATION_OF_MUSCLE_CELL_APOPTOTIC_PROCESS	29	0.360355	1.148	0.262	0.477736
GO_DRUG_METABOLIC_PROCESS	379	0.234486	1.14686	0.110909	0.480043
GO_FATTY_ACYL_COA_BIOSYNTHETIC_PROCESS	23	0.378729	1.14677	0.287402	0.479834
GO_REGULATION_OF_RELEASE_OF_CYTOCHROME_C_FROM_MITOCHONDRIA	41	0.323827	1.14593	0.229862	0.481462
GO_ESTABLISHMENT_OF_ENDOTHELIAL_BARRIER	31	0.345204	1.14542	0.238698	0.482224
GO_CELL_COMMUNICATION_INVOLVED_IN_CARDIAC_CONDUCTION	42	0.329247	1.14522	0.238281	0.482234
GO_POSITIVE_REGULATION_OF_EXCITATORY_POSTSYNAPTIC_POTENTIAL	23	0.379443	1.14514	0.274319	0.482011
GO_REGULATION_OF_DENDRITE_DEVELOPMENT	130	0.266576	1.14408	0.186691	0.484121
GO_NEURON_PROJECTION_EXTENSION	136	0.261857	1.14386	0.177359	0.48417
GO_REGULATION_OF_SODIUM_ION_TRANSMEMBRANE_TRANSPORT	47	0.316158	1.14331	0.243396	0.485093
GO_SECOND_MESSENGER_MEDIATED_SIGNALING	245	0.242345	1.14322	0.147005	0.484867
GO_REGULATION_OF_INTRINSIC_APOPTOTIC_SIGNALING_PATHWAY_IN_RESPONSE_TO_DNA_DAMAGE	34	0.344505	1.14312	0.255952	0.484655
GO_POSITIVE_REGULATION_OF_VASCULAR_ENDOTHELIAL_GROWTH_FACTOR_PRODUCTION	19	0.389577	1.14274	0.303502	0.485079
GO_REGULATION_OF_COLLAGEN_METABOLIC_PROCESS	32	0.348686	1.14234	0.293774	0.485596
GO_ENDOCYTOSIS	392	0.233013	1.14217	0.122807	0.485575
GO_EMBRYONIC_EYE_MORPHOGENESIS	25	0.377918	1.14187	0.2603	0.485895
GO_PIGMENT_GRANULE_LOCALIZATION	25	0.372723	1.14003	0.267057	0.489865
GO_SEMAPHORIN_PLEXIN_SIGNALING_PATHWAY	36	0.336467	1.13994	0.25969	0.489638
GO_KERATINOCYTE_PROLIFERATION	33	0.351507	1.13987	0.293033	0.489371
GO_CELL_PROJECTION_ASSEMBLY	461	0.228681	1.13983	0.0996622	0.489084
GO_SOMITE_DEVELOPMENT	66	0.297662	1.13969	0.24486	0.488955
GO_CARDIAC_MUSCLE_TISSUE_DEVELOPMENT	166	0.258292	1.13924	0.191413	0.489577
GO_POSITIVE_REGULATION_OF_ATPASE_ACTIVITY	50	0.317893	1.13889	0.242424	0.489991
GO_RESPONSE_TO_MUSCLE_ACTIVITY	22	0.379882	1.13876	0.292398	0.489828
GO_ENTRY_INTO_HOST	94	0.279824	1.13865	0.214414	0.489658
GO_POSTSYNAPTIC_CYTOSKELETON_ORGANIZATION	15	0.421921	1.13791	0.302469	0.491051
GO_SMOOTH_MUSCLE_CELL_MIGRATION	63	0.30201	1.13637	0.240777	0.494314
GO_CHONDROCYTE_DEVELOPMENT_INVOLVED_IN_ENDOCHONDRAL_BONE_MORPHOGENESIS	15	0.4189	1.13634	0.279022	0.493976
GO_POSITIVE_REGULATION_OF_IMMUNE_RESPONSE	464	0.229328	1.13613	0.113971	0.494032
GO_TUBE_CLOSURE	82	0.286315	1.13594	0.221172	0.494072
GO_CELLULAR_ION_HOMEOSTASIS	395	0.232439	1.13499	0.142096	0.495919
GO_FIBROBLAST_MIGRATION	38	0.334355	1.13425	0.260274	0.497335
GO_POSITIVE_REGULATION_OF_FAT_CELL_DIFFERENTIATION	50	0.311823	1.13334	0.263158	0.499099
GO_MICROTUBULE_CYTOSKELETON_ORGANIZATION	468	0.225919	1.13274	0.137221	0.500112
GO_ENDOTHELIAL_CELL_PROLIFERATION	110	0.267696	1.13218	0.208577	0.501009
GO_EXTRACELLULAR_STRUCTURE_ORGANIZATION	275	0.23963	1.13216	0.151675	0.500615
GO_REGULATION_OF_CELLULAR_RESPIRATION	26	0.359418	1.13196	0.277247	0.500648
GO_POSITIVE_REGULATION_OF_NEURON_DEATH	78	0.290392	1.13138	0.230616	0.50164
GO_STEROID_HORMONE_BIOSYNTHETIC_PROCESS	38	0.335304	1.13096	0.277064	0.502244
GO_NEGATIVE_REGULATION_OF_PEPTIDASE_ACTIVITY	134	0.258778	1.13064	0.213483	0.502604
GO_VENTRAL_SPINAL_CORD_DEVELOPMENT	23	0.365577	1.13059	0.316602	0.502242
GO_REGULATION_OF_ADAPTIVE_IMMUNE_RESPONSE	94	0.272732	1.13058	0.224335	0.50184
GO_ANTIBIOTIC_CATABOLIC_PROCESS	28	0.347058	1.12974	0.285978	0.503387
GO_MONOCARBOXYLIC_ACID_METABOLIC_PROCESS	433	0.227171	1.12946	0.113514	0.503623
GO_PLATELET_DERIVED_GROWTH_FACTOR_RECEPTOR_SIGNALING_PATHWAY	52	0.310915	1.12944	0.262956	0.503248
GO_CELL_CELL_JUNCTION_ORGANIZATION	144	0.259911	1.12926	0.208661	0.503224
GO_VASCULOGENESIS	57	0.30503	1.12894	0.255102	0.503543
GO_CELLULAR_RESPONSE_TO_EXTERNAL_STIMULUS	267	0.240245	1.12839	0.179533	0.504336
GO_SIGNAL_TRANSDUCTION_BY_P53_CLASS_MEDIATOR	245	0.243873	1.12835	0.176245	0.504002
GO_MULTICELLULAR_ORGANISMAL_HOMEOSTASIS	307	0.235409	1.12807	0.17509	0.504234
GO_PHOTORECEPTOR_CELL_MAINTENANCE	21	0.377608	1.12764	0.304781	0.504846
GO_REGULATION_OF_FILOPODIUM_ASSEMBLY	38	0.330987	1.12721	0.286527	0.505466
GO_REGULATION_OF_T_CELL_DIFFERENTIATION	81	0.281037	1.12701	0.263359	0.505507
GO_RECEPTOR_LOCALIZATION_TO_SYNAPSE	47	0.315194	1.12679	0.272553	0.505594
GO_CELLULAR_RESPONSE_TO_OSMOTIC_STRESS	36	0.336593	1.12679	0.302041	0.505162
GO_POSITIVE_REGULATION_OF_REPRODUCTIVE_PROCESS	40	0.325283	1.12674	0.279297	0.504853
GO_SMAD_PROTEIN_SIGNAL_TRANSDUCTION	48	0.310643	1.12671	0.259325	0.504475
GO_NEUTRAL_LIPID_METABOLIC_PROCESS	77	0.289951	1.12666	0.254864	0.504162
GO_FOREBRAIN_CELL_MIGRATION	44	0.320504	1.12585	0.277674	0.505699
GO_ACTIVATION_OF_ADENYLATE_CYCLASE_ACTIVITY	17	0.392574	1.12546	0.308738	0.506175
GO_CELLULAR_RESPONSE_TO_ABIOTIC_STIMULUS	245	0.239824	1.12535	0.182948	0.506009
GO_GROWTH_PLATE_CARTILAGE_DEVELOPMENT	25	0.369444	1.12526	0.308958	0.505826
GO_NEGATIVE_REGULATION_OF_NF_KAPPAB_TRANSCRIPTION_FACTOR_ACTIVITY	62	0.301363	1.12434	0.255682	0.507613
GO_CRISTAE_FORMATION	34	0.343307	1.1241	0.284274	0.507776
GO_REGULATION_OF_RHO_PROTEIN_SIGNAL_TRANSDUCTION	105	0.271632	1.12409	0.264973	0.50738
GO_LIPID_OXIDATION	83	0.283485	1.12391	0.247601	0.507366
GO_NEGATIVE_REGULATION_OF_CELL_CYCLE_G1_S_PHASE_TRANSITION	99	0.27582	1.12388	0.237548	0.506996
GO_GLIAL_CELL_DIFFERENTIATION	154	0.258011	1.12374	0.198165	0.506905
GO_REGULATION_OF_MRNA_SPLICING_VIA_SPLICEOSOME	87	0.280105	1.12175	0.264014	0.511279
GO_ANTIGEN_PROCESSING_AND_PRESENTATION_OF_PEPTIDE_OR_POLYSACCHARIDE_ANTIGEN_VIA_MHC_CLASS_II	74	0.289389	1.12165	0.252372	0.511095
GO_MORPHOGENESIS_OF_A_POLARIZED_EPITHELIUM	130	0.263075	1.12089	0.246296	0.512449
GO_PLASMA_MEMBRANE_TUBULATION	16	0.407988	1.12083	0.30315	0.512157
GO_CELLULAR_KETONE_METABOLIC_PROCESS	179	0.249692	1.12075	0.200743	0.511926
GO_REGULATION_OF_CYTOKINESIS	72	0.287881	1.1207	0.25498	0.511615
GO_DNA_INTEGRITY_CHECKPOINT	148	0.256908	1.12033	0.228846	0.512092
GO_REGULATION_OF_TELOMERASE_ACTIVITY	45	0.315994	1.12028	0.276596	0.51177
GO_RESPONSE_TO_MOLECULE_OF_BACTERIAL_ORIGIN	202	0.244243	1.12002	0.211832	0.511873
GO_PLATELET_ACTIVATION	106	0.273487	1.11959	0.233663	0.512522
GO_REGULATION_OF_CHROMATIN_BINDING	23	0.373532	1.11956	0.306796	0.512187
GO_POSITIVE_REGULATION_OF_NEURAL_PRECURSOR_CELL_PROLIFERATION	33	0.340116	1.11952	0.282651	0.511846
GO_REGULATION_OF_MYELINATION	32	0.344259	1.11924	0.291506	0.512118
GO_REGULATION_OF_GLUTAMATE_RECEPTOR_SIGNALING_PATHWAY	41	0.322427	1.11912	0.312127	0.511976
GO_REGULATION_OF_T_CELL_APOPTOTIC_PROCESS	19	0.386767	1.11875	0.3	0.512422
GO_REGULATION_OF_HISTONE_H3_K4_METHYLATION	22	0.376795	1.11848	0.310019	0.512634
GO_OSTEOCLAST_DIFFERENTIATION	64	0.289411	1.11831	0.252988	0.512622
GO_NEUROMUSCULAR_PROCESS	62	0.292981	1.11758	0.266537	0.514061
GO_EXOCRINE_SYSTEM_DEVELOPMENT	36	0.332235	1.11734	0.301645	0.514254
GO_PROSTANOID_METABOLIC_PROCESS	27	0.350507	1.11719	0.310019	0.514182
GO_HISTONE_PHOSPHORYLATION	32	0.336687	1.11703	0.274472	0.514118
GO_POSITIVE_REGULATION_OF_KINASE_ACTIVITY	433	0.223965	1.11675	0.144348	0.514323
GO_OSTEOBLAST_DEVELOPMENT	15	0.414804	1.1158	0.310139	0.516267
GO_CELLULAR_RESPONSE_TO_ESTRADIOL_STIMULUS	27	0.363052	1.11506	0.313525	0.517705
GO_POSITIVE_REGULATION_OF_PROTEIN_LOCALIZATION_TO_NUCLEUS	64	0.291991	1.11504	0.260618	0.517313
GO_ADAPTIVE_IMMUNE_RESPONSE	195	0.248193	1.11502	0.203358	0.516918
GO_ACTIN_NUCLEATION	41	0.322925	1.11502	0.293069	0.516492
GO_ANGIOGENESIS_INVOLVED_IN_WOUND_HEALING	16	0.402893	1.11467	0.320537	0.516965
GO_MULTI_ORGANISM_BEHAVIOR	37	0.327128	1.1145	0.304264	0.517007
GO_CIRCULATORY_SYSTEM_PROCESS	347	0.231698	1.11439	0.15942	0.516825
GO_POSITIVE_REGULATION_OF_EPITHELIAL_CELL_MIGRATION	120	0.264418	1.11413	0.228625	0.517035
GO_TRANSCRIPTION_PREINITIATION_COMPLEX_ASSEMBLY	37	0.328342	1.11354	0.277467	0.518032
GO_POSITIVE_REGULATION_OF_RECEPTOR_INTERNALIZATION	19	0.371845	1.11262	0.302419	0.519913
GO_ANTIBIOTIC_METABOLIC_PROCESS	63	0.295175	1.11191	0.278505	0.521227
GO_NEURAL_TUBE_FORMATION	93	0.278148	1.11172	0.268199	0.52125
GO_TELENCEPHALON_DEVELOPMENT	191	0.246984	1.1109	0.198502	0.522867
GO_POSITIVE_REGULATION_OF_NITRIC_OXIDE_METABOLIC_PROCESS	29	0.346652	1.11044	0.317757	0.523623
GO_REGULATION_OF_NEUROTRANSMITTER_UPTAKE	15	0.412404	1.11012	0.33463	0.524001
GO_BASEMENT_MEMBRANE_ORGANIZATION	26	0.346394	1.11011	0.3054	0.523592
GO_OLIGODENDROCYTE_DIFFERENTIATION	72	0.288697	1.10954	0.261036	0.524629
GO_REGULATION_OF_MACROPHAGE_ACTIVATION	29	0.342076	1.10926	0.303644	0.524944
GO_FIBROBLAST_GROWTH_FACTOR_RECEPTOR_SIGNALING_PATHWAY	82	0.273495	1.10913	0.269091	0.524828
GO_RHYTHMIC_PROCESS	217	0.241829	1.10893	0.209125	0.524881
GO_NEURAL_RETINA_DEVELOPMENT	37	0.32585	1.10888	0.286853	0.524604
GO_REGULATION_OF_LIPOPOLYSACCHARIDE_MEDIATED_SIGNALING_PATHWAY	15	0.408945	1.10866	0.342799	0.524694
GO_ORGANIC_HYDROXY_COMPOUND_TRANSPORT	123	0.258552	1.10865	0.267925	0.524312
GO_CELL_COMMUNICATION_BY_ELECTRICAL_COUPLING	27	0.351627	1.10844	0.298211	0.52435
GO_NOTCH_SIGNALING_PATHWAY	149	0.252241	1.10826	0.22482	0.524351
GO_RESPONSE_TO_TOXIC_SUBSTANCE	357	0.22739	1.10823	0.192308	0.523982
GO_POSITIVE_REGULATION_OF_LEUKOCYTE_DIFFERENTIATION	92	0.275895	1.10794	0.260606	0.52428
GO_POSITIVE_REGULATION_OF_MRNA_SPLICING_VIA_SPLICEOSOME	16	0.40349	1.10704	0.327345	0.526053
GO_T_CELL_MEDIATED_CYTOTOXICITY	19	0.387072	1.10686	0.336576	0.526073
GO_NEGATIVE_REGULATION_OF_LIPID_METABOLIC_PROCESS	55	0.30007	1.10674	0.286527	0.525966
GO_B_CELL_ACTIVATION	151	0.250222	1.10667	0.216981	0.525678
GO_SALIVARY_GLAND_DEVELOPMENT	29	0.344905	1.10589	0.301397	0.527196
GO_RESPONSE_TO_ESTRADIOL	98	0.273012	1.10535	0.28702	0.528084
GO_POSITIVE_REGULATION_OF_NERVOUS_SYSTEM_DEVELOPMENT	413	0.22407	1.10513	0.16129	0.528158
GO_DEFINITIVE_HEMOPOIESIS	16	0.405264	1.10469	0.333333	0.528799
GO_REGULATION_OF_CELLULAR_KETONE_METABOLIC_PROCESS	133	0.257292	1.10458	0.250474	0.528649
GO_LYMPHOCYTE_MEDIATED_IMMUNITY	125	0.258614	1.10456	0.25394	0.528267
GO_METAL_ION_HOMEOSTASIS	384	0.226931	1.10388	0.175943	0.529503
GO_RESPONSE_TO_KETONE	137	0.256434	1.10206	0.245681	0.533607
GO_GLYCOSYL_COMPOUND_METABOLIC_PROCESS	104	0.264765	1.10128	0.267308	0.535116
GO_ATP_SYNTHESIS_COUPLED_PROTON_TRANSPORT	24	0.363806	1.10092	0.333988	0.53562
GO_DIGESTIVE_SYSTEM_PROCESS	44	0.3097	1.10079	0.320965	0.535531
GO_DNA_DOUBLE_STRAND_BREAK_PROCESSING	22	0.371996	1.10074	0.324701	0.535273
GO_NUCLEOTIDE_EXCISION_REPAIR_DNA_INCISION_3_TO_LESION	21	0.368837	1.0997	0.324578	0.537448
GO_REGULATION_OF_SYNAPTIC_VESICLE_CYCLE	79	0.274259	1.0997	0.294231	0.537035
GO_REGULATION_OF_PROTEIN_CONTAINING_COMPLEX_ASSEMBLY	338	0.22867	1.09963	0.194245	0.536783
GO_TRANSMEMBRANE_RECEPTOR_PROTEIN_SERINE_THREONINE_KINASE_SIGNALING_PATHWAY	256	0.236394	1.0992	0.227778	0.537368
GO_BONE_MATURATION	16	0.411321	1.09919	0.361905	0.536974
GO_RESPONSE_TO_ACTIVITY	52	0.299171	1.09863	0.28463	0.537936
GO_DNA_TEMPLATED_TRANSCRIPTION_INITIATION	202	0.239558	1.0984	0.222423	0.53808
GO_SMOOTH_MUSCLE_CELL_PROLIFERATION	109	0.264339	1.09787	0.257951	0.538921
GO_CELLULAR_MODIFIED_AMINO_ACID_BIOSYNTHETIC_PROCESS	42	0.31536	1.09752	0.290807	0.539347
GO_POSITIVE_REGULATION_OF_HEMOPOIESIS	119	0.258472	1.09733	0.261426	0.539385
GO_GLANDULAR_EPITHELIAL_CELL_DIFFERENTIATION	30	0.334475	1.09718	0.329524	0.539312
GO_POSITIVE_REGULATION_OF_EXTRINSIC_APOPTOTIC_SIGNALING_PATHWAY	42	0.309039	1.09712	0.307836	0.539013
GO_RESPONSE_TO_TRANSFORMING_GROWTH_FACTOR_BETA	194	0.242087	1.09699	0.233456	0.538931
GO_SUBSTANTIA_NIGRA_DEVELOPMENT	36	0.326084	1.09688	0.310484	0.538798
GO_REGULATION_OF_INTERLEUKIN_1_SECRETION	22	0.371954	1.09646	0.342685	0.539379
GO_REGULATION_OF_ESTABLISHMENT_OF_PLANAR_POLARITY	104	0.26924	1.09635	0.265306	0.539212
GO_REGULATION_OF_PEPTIDYL_TYROSINE_PHOSPHORYLATION	172	0.248365	1.09624	0.263815	0.539094
GO_NEGATIVE_REGULATION_OF_HEART_CONTRACTION	16	0.384099	1.09495	0.319361	0.541867
GO_REGULATION_OF_CAMP_MEDIATED_SIGNALING	24	0.350922	1.09472	0.339921	0.542024
GO_NEGATIVE_REGULATION_OF_CHROMATIN_ORGANIZATION	40	0.321998	1.09466	0.3174	0.541757
GO_STEROL_HOMEOSTASIS	49	0.300526	1.09397	0.309441	0.542964
GO_CARDIAC_MUSCLE_CELL_DIFFERENTIATION	91	0.26851	1.09382	0.289855	0.542922
GO_REGULATION_OF_AXON_GUIDANCE	34	0.330655	1.09378	0.319756	0.542603
GO_ESTABLISHMENT_OF_SPINDLE_ORIENTATION	33	0.332398	1.09287	0.312261	0.544443
GO_VIRION_ASSEMBLY	38	0.317269	1.09198	0.295669	0.546324
GO_NEGATIVE_REGULATION_OF_PROTEIN_MODIFICATION_PROCESS	481	0.219293	1.09187	0.194958	0.546193
GO_LEUKOCYTE_MEDIATED_IMMUNITY	488	0.219219	1.0914	0.212585	0.546969
GO_SOMATIC_DIVERSIFICATION_OF_IMMUNE_RECEPTORS_VIA_GERMLINE_RECOMBINATION_WITHIN_A_SINGLE_LOCUS	50	0.306522	1.09139	0.30566	0.546555
GO_REGULATION_OF_DNA_BINDING_TRANSCRIPTION_FACTOR_ACTIVITY	324	0.226453	1.09119	0.217391	0.54663
GO_TUMOR_NECROSIS_FACTOR_SUPERFAMILY_CYTOKINE_PRODUCTION	88	0.272443	1.09074	0.276557	0.547313
GO_SOMATIC_RECOMBINATION_OF_IMMUNOGLOBULIN_GENE_SEGMENTS	41	0.316088	1.08968	0.308617	0.549515
GO_REGULATION_OF_G_PROTEIN_COUPLED_RECEPTOR_SIGNALING_PATHWAY	84	0.27308	1.08968	0.269643	0.549082
GO_COLLAGEN_CATABOLIC_PROCESS	31	0.334673	1.08941	0.312741	0.549361
GO_RECEPTOR_RECYCLING	33	0.322627	1.08903	0.313761	0.549903
GO_POSITIVE_REGULATION_OF_PROTEIN_CATABOLIC_PROCESS	194	0.240808	1.08877	0.251786	0.550095
GO_RESPONSE_TO_HYDROGEN_PEROXIDE	114	0.260805	1.08854	0.289331	0.550205
GO_POSITIVE_REGULATION_OF_VASOCONSTRICTION	17	0.391963	1.08852	0.35119	0.549823
GO_DNA_DEPENDENT_DNA_REPLICATION_MAINTENANCE_OF_FIDELITY	41	0.317172	1.08839	0.326415	0.549746
GO_POSITIVE_REGULATION_OF_NEUROBLAST_PROLIFERATION	15	0.393268	1.08828	0.349705	0.549556
GO_POSITIVE_REGULATION_OF_PEPTIDYL_TYROSINE_PHOSPHORYLATION	119	0.259223	1.08798	0.286239	0.549945
GO_GLYCEROLIPID_BIOSYNTHETIC_PROCESS	194	0.240403	1.08719	0.253188	0.551509
GO_SIGNAL_TRANSDUCTION_INVOLVED_IN_CELL_CYCLE_CHECKPOINT	69	0.282286	1.08718	0.307692	0.551116
GO_CELL_JUNCTION_ASSEMBLY	201	0.237569	1.08643	0.263538	0.552538
GO_REGULATORY_T_CELL_DIFFERENTIATION	17	0.383997	1.08593	0.347909	0.553409
GO_REGULATION_OF_SISTER_CHROMATID_SEGREGATION	75	0.274693	1.08576	0.294574	0.553431
GO_INOSITOL_PHOSPHATE_CATABOLIC_PROCESS	15	0.406967	1.08565	0.34879	0.553254
GO_POSITIVE_REGULATION_OF_CELL_MORPHOGENESIS_INVOLVED_IN_DIFFERENTIATION	135	0.251423	1.08527	0.266667	0.553804
GO_REGULATION_OF_HEMOPOIESIS	314	0.227878	1.08516	0.226549	0.553649
GO_REGULATION_OF_PROTEIN_SERINE_THREONINE_KINASE_ACTIVITY	407	0.219153	1.08514	0.222621	0.553263
GO_REGULATION_OF_DNA_RECOMBINATION	78	0.272443	1.08508	0.300589	0.552991
GO_ION_HOMEOSTASIS	487	0.217064	1.08491	0.211806	0.552933
GO_HEART_TRABECULA_MORPHOGENESIS	26	0.35305	1.08428	0.335821	0.5541
GO_GRANULOCYTE_MIGRATION	60	0.286346	1.08427	0.310987	0.553706
GO_PEPTIDE_CROSS_LINKING	15	0.399705	1.08404	0.377778	0.553824
GO_MICROTUBULE_POLYMERIZATION	68	0.283523	1.08371	0.314563	0.554232
GO_RESPONSE_TO_AMPHETAMINE	19	0.37053	1.08358	0.344468	0.554153
GO_CALCIUM_ION_REGULATED_EXOCYTOSIS	43	0.312176	1.08341	0.325142	0.554181
GO_REGULATION_OF_HISTONE_H3_K9_METHYLATION	20	0.36211	1.08219	0.337398	0.556832
GO_EPIDERMIS_MORPHOGENESIS	20	0.367729	1.08172	0.351562	0.557606
GO_POSITIVE_REGULATION_OF_HISTONE_H3_K4_METHYLATION	15	0.402211	1.08156	0.369606	0.557582
GO_OXIDATIVE_PHOSPHORYLATION	135	0.250278	1.08127	0.29517	0.557886
GO_RESPONSE_TO_PLATELET_DERIVED_GROWTH_FACTOR	18	0.380794	1.08126	0.351351	0.557486
GO_ACETYL_COA_BIOSYNTHETIC_PROCESS	20	0.365205	1.08084	0.358824	0.558167
GO_TRNA_METHYLATION	37	0.316246	1.08064	0.333984	0.55819
GO_CELLULAR_RESPONSE_TO_EXTRACELLULAR_STIMULUS	213	0.234525	1.08055	0.269725	0.558027
GO_TRANSLESION_SYNTHESIS	40	0.312454	1.08029	0.333988	0.558233
GO_CELL_JUNCTION_ORGANIZATION	241	0.230968	1.07984	0.261168	0.558959
GO_REGULATION_OF_LONG_TERM_NEURONAL_SYNAPTIC_PLASTICITY	20	0.37579	1.07833	0.361616	0.562222
GO_AORTA_DEVELOPMENT	48	0.301764	1.07781	0.337522	0.563166
GO_NEURAL_TUBE_PATTERNING	30	0.337798	1.07744	0.332024	0.563696
GO_SULFUR_COMPOUND_METABOLIC_PROCESS	285	0.224985	1.07717	0.250896	0.563965
GO_DIGESTION	51	0.297266	1.07636	0.323699	0.565583
GO_MULTICELLULAR_ORGANISMAL_RESPONSE_TO_STRESS	43	0.305841	1.07626	0.339658	0.565416
GO_CHONDROCYTE_DEVELOPMENT	35	0.319339	1.07615	0.339015	0.565288
GO_NEGATIVE_REGULATION_OF_EMBRYONIC_DEVELOPMENT	22	0.361262	1.07615	0.36699	0.564864
GO_FATTY_ACID_CATABOLIC_PROCESS	84	0.267077	1.0761	0.292453	0.564559
GO_REGULATION_OF_LIPID_LOCALIZATION	84	0.267722	1.07572	0.3049	0.56511
GO_FEAR_RESPONSE	23	0.35051	1.07572	0.34717	0.564693
GO_NON_CANONICAL_WNT_SIGNALING_PATHWAY	135	0.247027	1.07561	0.305343	0.564531
GO_TRANSCRIPTION_INITIATION_FROM_RNA_POLYMERASE_II_PROMOTER	157	0.248018	1.07549	0.300766	0.564425
GO_FATTY_ACYL_COA_METABOLIC_PROCESS	29	0.334467	1.07518	0.35568	0.56478
GO_REGULATION_OF_GLIOGENESIS	79	0.275107	1.07469	0.313433	0.565588
GO_C21_STEROID_HORMONE_METABOLIC_PROCESS	24	0.351539	1.07414	0.344569	0.566541
GO_POSITIVE_REGULATION_OF_NERVOUS_SYSTEM_PROCESS	43	0.311254	1.074	0.339518	0.566469
GO_PROTEIN_PEPTIDYL_PROLYL_ISOMERIZATION	34	0.316184	1.07391	0.35259	0.566248
GO_GLYCEROPHOSPHOLIPID_METABOLIC_PROCESS	255	0.229679	1.0738	0.265193	0.566089
GO_TRNA_PROCESSING	121	0.252239	1.07299	0.322464	0.567817
GO_REGULATION_OF_LEUKOCYTE_APOPTOTIC_PROCESS	52	0.294163	1.07194	0.332696	0.570083
GO_LYMPH_VESSEL_MORPHOGENESIS	15	0.405943	1.07184	0.373717	0.569871
GO_NEUROINFLAMMATORY_RESPONSE	35	0.32055	1.07162	0.360862	0.569979
GO_POSITIVE_REGULATION_OF_MRNA_PROCESSING	25	0.341946	1.07161	0.353783	0.569562
GO_COAGULATION	207	0.233566	1.07141	0.270476	0.569673
GO_OLIGODENDROCYTE_DEVELOPMENT	30	0.333763	1.07115	0.344622	0.569913
GO_DECIDUALIZATION	20	0.369306	1.07078	0.373106	0.57043
GO_POSITIVE_REGULATION_OF_APOPTOTIC_SIGNALING_PATHWAY	148	0.244473	1.07072	0.289963	0.570177
GO_RESPONSE_TO_ORGANOPHOSPHORUS	88	0.264267	1.07023	0.30916	0.571026
GO_POSITIVE_REGULATION_OF_GLIAL_CELL_DIFFERENTIATION	31	0.331746	1.07001	0.358416	0.571156
GO_DIVALENT_INORGANIC_CATION_TRANSPORT	307	0.224813	1.06995	0.276522	0.570897
GO_LEUKOCYTE_CHEMOTAXIS	105	0.258316	1.06988	0.336957	0.570644
GO_INORGANIC_ANION_TRANSPORT	82	0.268077	1.06978	0.348624	0.57049
GO_POSITIVE_REGULATION_OF_TELOMERASE_ACTIVITY	35	0.317296	1.06862	0.348928	0.573013
GO_REGULATION_OF_STEM_CELL_POPULATION_MAINTENANCE	23	0.349377	1.06841	0.369748	0.573099
GO_PURINE_CONTAINING_COMPOUND_METABOLIC_PROCESS	346	0.219979	1.06802	0.270945	0.573693
GO_POSITIVE_REGULATION_OF_MONOOXYGENASE_ACTIVITY	20	0.364661	1.06751	0.340292	0.574553
GO_GROWTH_PLATE_CARTILAGE_CHONDROCYTE_DIFFERENTIATION	15	0.392398	1.06725	0.384158	0.574781
GO_RESPONSE_TO_FATTY_ACID	60	0.286339	1.06607	0.35009	0.57736
GO_CALCIUM_ION_TRANSMEMBRANE_TRANSPORT	206	0.233138	1.06589	0.27963	0.577383
GO_POSITIVE_REGULATION_OF_IMMUNOGLOBULIN_PRODUCTION	26	0.350038	1.06541	0.363095	0.578164
GO_REGULATION_OF_LAMELLIPODIUM_ORGANIZATION	35	0.319885	1.06528	0.36692	0.57808
GO_POSITIVE_REGULATION_OF_CELL_PROJECTION_ORGANIZATION	320	0.221799	1.06483	0.265151	0.57878
GO_POSITIVE_REGULATION_OF_GENE_EXPRESSION_EPIGENETIC	49	0.293947	1.06475	0.342105	0.578566
GO_ANION_TRANSPORT	367	0.218946	1.06445	0.268836	0.578931
GO_POSITIVE_REGULATION_OF_PROTEOLYSIS_INVOLVED_IN_CELLULAR_PROTEIN_CATABOLIC_PROCESS	109	0.255153	1.06378	0.333333	0.580211
GO_NEUROPEPTIDE_SIGNALING_PATHWAY	27	0.334133	1.06339	0.355899	0.580821
GO_RESPONSE_TO_EXTRACELLULAR_STIMULUS	375	0.2202	1.06273	0.277778	0.582132
GO_REGULATION_OF_SIGNAL_TRANSDUCTION_BY_P53_CLASS_MEDIATOR	165	0.239179	1.06229	0.304104	0.582768
GO_NEGATIVE_REGULATION_OF_ERK1_AND_ERK2_CASCADE	57	0.289927	1.06209	0.35619	0.58283
GO_LUNG_CELL_DIFFERENTIATION	15	0.396294	1.06198	0.392857	0.582682
GO_NEGATIVE_REGULATION_OF_ORGANELLE_ASSEMBLY	34	0.312935	1.06101	0.358349	0.584827
GO_ADAPTIVE_IMMUNE_RESPONSE_BASED_ON_SOMATIC_RECOMBINATION_OF_IMMUNE_RECEPTORS_BUILT_FROM_IMMUNOGLOBULIN_SUPERFAMILY_DOMAINS	142	0.241169	1.06045	0.311755	0.585807
GO_ODONTOGENESIS	87	0.260998	1.05953	0.347349	0.587728
GO_NEGATIVE_REGULATION_OF_EXOCYTOSIS	22	0.351752	1.05882	0.369781	0.589169
GO_CYTOKINE_MEDIATED_SIGNALING_PATHWAY	483	0.213859	1.05878	0.297683	0.588864
GO_CYTOKINESIS	135	0.243925	1.05811	0.318182	0.59017
GO_PYRIMIDINE_NUCLEOSIDE_CATABOLIC_PROCESS	15	0.396269	1.0579	0.366	0.590292
GO_CYTOKINE_SECRETION	120	0.25254	1.0578	0.333333	0.590122
GO_POSITIVE_REGULATION_OF_CALCIUM_ION_TRANSMEMBRANE_TRANSPORT	46	0.298499	1.05762	0.352475	0.590169
GO_THYMUS_DEVELOPMENT	36	0.313753	1.05697	0.362101	0.591403
GO_PYRIMIDINE_NUCLEOSIDE_METABOLIC_PROCESS	28	0.331847	1.05639	0.382591	0.592434
GO_REGULATION_OF_COAGULATION	50	0.293756	1.05637	0.373358	0.592059
GO_ODONTOGENESIS_OF_DENTIN_CONTAINING_TOOTH	58	0.281239	1.05608	0.341509	0.592368
GO_NEGATIVE_REGULATION_OF_WOUND_HEALING	47	0.299906	1.05582	0.367387	0.592611
GO_POSITIVE_REGULATION_OF_INTERLEUKIN_6_SECRETION	18	0.372939	1.05554	0.359918	0.592922
GO_IMMUNE_RESPONSE_REGULATING_SIGNALING_PATHWAY	365	0.217906	1.0553	0.316695	0.593086
GO_DNA_DAMAGE_RESPONSE_SIGNAL_TRANSDUCTION_RESULTING_IN_TRANSCRIPTION	17	0.378428	1.0552	0.389414	0.592896
GO_NEGATIVE_REGULATION_OF_REPRODUCTIVE_PROCESS	33	0.320948	1.05478	0.374517	0.593509
GO_LABYRINTHINE_LAYER_DEVELOPMENT	33	0.317562	1.05402	0.372222	0.595047
GO_REGULATION_OF_EPIDERMAL_CELL_DIFFERENTIATION	40	0.304111	1.05338	0.373563	0.596278
GO_NEGATIVE_REGULATION_OF_CELL_AGING	19	0.362286	1.05185	0.391039	0.599856
GO_LIPOPOLYSACCHARIDE_MEDIATED_SIGNALING_PATHWAY	36	0.317461	1.05179	0.393075	0.599565
GO_MITOTIC_DNA_INTEGRITY_CHECKPOINT	100	0.257498	1.05172	0.337917	0.599307
GO_RESPONSE_TO_STEROID_HORMONE	272	0.223432	1.05149	0.306839	0.599445
GO_POSITIVE_REGULATION_OF_SIGNAL_TRANSDUCTION_BY_P53_CLASS_MEDIATOR	20	0.353989	1.05094	0.406015	0.60044
GO_CELLULAR_PIGMENTATION	46	0.299004	1.05075	0.361702	0.600484
GO_DETOXIFICATION	84	0.261319	1.05067	0.330325	0.600263
GO_RESPONSE_TO_ETHANOL	71	0.272271	1.04973	0.351923	0.602262
GO_REGULATION_OF_LYMPHOCYTE_MEDIATED_IMMUNITY	70	0.269128	1.04971	0.330189	0.601884
GO_REGULATION_OF_POSTSYNAPSE_ORGANIZATION	79	0.265886	1.04948	0.328897	0.602019
GO_NEUROTRANSMITTER_UPTAKE	28	0.32855	1.04922	0.399606	0.602293
GO_POSITIVE_REGULATION_OF_TYROSINE_PHOSPHORYLATION_OF_STAT_PROTEIN	32	0.32391	1.04846	0.372624	0.603807
GO_POSITIVE_REGULATION_OF_NEURON_PROJECTION_DEVELOPMENT	243	0.225692	1.04846	0.340111	0.603376
GO_POSITIVE_REGULATION_OF_PROTEIN_MATURATION	15	0.38828	1.04812	0.394118	0.603871
GO_POSITIVE_REGULATION_OF_ENDOTHELIAL_CELL_PROLIFERATION	72	0.269359	1.04805	0.377609	0.603568
GO_NUCLEOSIDE_MONOPHOSPHATE_BIOSYNTHETIC_PROCESS	37	0.310131	1.04792	0.351923	0.603486
GO_POSITIVE_REGULATION_OF_RECEPTOR_MEDIATED_ENDOCYTOSIS	38	0.30919	1.04774	0.381958	0.603535
GO_ALPHA_BETA_T_CELL_ACTIVATION	78	0.269144	1.0476	0.347328	0.603506
GO_REGULATION_OF_EPIDERMIS_DEVELOPMENT	58	0.277324	1.04738	0.36722	0.603661
GO_CELLULAR_RESPONSE_TO_TOXIC_SUBSTANCE	175	0.23377	1.0472	0.344569	0.603721
GO_MOLTING_CYCLE	75	0.2711	1.04666	0.374761	0.604717
GO_NEGATIVE_REGULATION_OF_COLD_INDUCED_THERMOGENESIS	42	0.30398	1.04609	0.380859	0.605799
GO_DNA_SYNTHESIS_INVOLVED_IN_DNA_REPAIR	46	0.299286	1.04594	0.381605	0.605767
GO_BICARBONATE_TRANSPORT	18	0.37146	1.04557	0.409006	0.60633
GO_REGULATION_OF_GASTRULATION	25	0.334823	1.04557	0.412331	0.605911
GO_REGULATION_OF_ACTIN_NUCLEATION	20	0.354402	1.04432	0.38755	0.6088
GO_POSITIVE_REGULATION_OF_PEPTIDE_SECRETION	163	0.238515	1.04413	0.349908	0.608869
GO_MICROTUBULE_POLYMERIZATION_OR_DEPOLYMERIZATION	100	0.254917	1.0441	0.332707	0.608523
GO_REGULATION_OF_MUSCLE_CONTRACTION	119	0.246232	1.044	0.346821	0.608356
GO_NUCLEOSIDE_BISPHOSPHATE_BIOSYNTHETIC_PROCESS	56	0.282473	1.04396	0.365949	0.608032
GO_SIALYLATION	16	0.378076	1.0437	0.399225	0.608289
GO_REACTIVE_NITROGEN_SPECIES_METABOLIC_PROCESS	58	0.280183	1.04265	0.376673	0.610604
GO_POSITIVE_REGULATION_OF_SYNAPTIC_TRANSMISSION	109	0.252347	1.04195	0.400387	0.612082
GO_NEGATIVE_REGULATION_OF_IMMUNE_SYSTEM_PROCESS	285	0.217004	1.04147	0.340226	0.612943
GO_NEGATIVE_REGULATION_OF_BLOOD_VESSEL_DIAMETER	50	0.289724	1.04142	0.376866	0.612646
GO_COENZYME_METABOLIC_PROCESS	203	0.229869	1.04137	0.330275	0.612333
GO_REGULATION_OF_TISSUE_REMODELING	47	0.289473	1.03986	0.387947	0.615882
GO_CENTRAL_NERVOUS_SYSTEM_NEURON_DEVELOPMENT	58	0.277203	1.03884	0.39434	0.618156
GO_NEGATIVE_REGULATION_OF_DNA_RECOMBINATION	32	0.315173	1.03842	0.407787	0.618875
GO_POSITIVE_REGULATION_OF_SECRETION	251	0.222731	1.03794	0.372093	0.619698
GO_RESPONSE_TO_INORGANIC_SUBSTANCE	397	0.212324	1.03789	0.348639	0.619396
GO_TRNA_MODIFICATION	82	0.263096	1.03787	0.394834	0.618984
GO_REGULATION_OF_SPINDLE_ORGANIZATION	39	0.293861	1.03777	0.386792	0.618811
GO_MYELOID_LEUKOCYTE_ACTIVATION	423	0.211788	1.03694	0.324916	0.620613
GO_DNA_DAMAGE_RESPONSE_SIGNAL_TRANSDUCTION_BY_P53_CLASS_MEDIATOR	99	0.258032	1.03685	0.397849	0.620422
GO_PIGMENT_GRANULE_ORGANIZATION	23	0.34297	1.0367	0.409357	0.620412
GO_SOMATIC_DIVERSIFICATION_OF_IMMUNE_RECEPTORS	59	0.278521	1.03665	0.385659	0.620126
GO_CELLULAR_DETOXIFICATION	72	0.268779	1.03651	0.378987	0.620018
GO_REGULATION_OF_VESICLE_MEDIATED_TRANSPORT	382	0.210589	1.03597	0.323268	0.620975
GO_MATERNAL_PLACENTA_DEVELOPMENT	30	0.319874	1.03567	0.391473	0.621356
GO_REGULATION_OF_VESICLE_FUSION	23	0.335142	1.03527	0.40499	0.621934
GO_AEROBIC_RESPIRATION	83	0.258022	1.03525	0.371154	0.62155
GO_HISTONE_H2A_ACETYLATION	16	0.372061	1.0352	0.422846	0.621267
GO_DETECTION_OF_ABIOTIC_STIMULUS	60	0.270572	1.03478	0.400771	0.621899
GO_POSITIVE_REGULATION_OF_EPITHELIAL_CELL_PROLIFERATION	140	0.241131	1.03445	0.381919	0.622342
GO_REGULATION_OF_VIRAL_TRANSCRIPTION	57	0.277313	1.03266	0.397287	0.626664
GO_NEGATIVE_REGULATION_OF_NUCLEOCYTOPLASMIC_TRANSPORT	19	0.35476	1.03261	0.393762	0.626338
GO_REGULATION_OF_DEFENSE_RESPONSE_TO_VIRUS_BY_HOST	25	0.3321	1.03228	0.405354	0.626793
GO_REGULATION_OF_ENDOCYTOSIS	154	0.235968	1.03218	0.363281	0.626586
GO_POSITIVE_REGULATION_OF_CELL_JUNCTION_ASSEMBLY	29	0.319295	1.03186	0.396518	0.627004
GO_RESPONSE_TO_CARBOHYDRATE	167	0.234139	1.03138	0.3898	0.627893
GO_GLIAL_CELL_PROLIFERATION	33	0.313002	1.03093	0.405242	0.628617
GO_NEGATIVE_REGULATION_OF_SMOOTH_MUSCLE_CELL_PROLIFERATION	38	0.301285	1.03052	0.398876	0.629247
GO_POSITIVE_REGULATION_OF_HISTONE_METHYLATION	35	0.306867	1.03041	0.426386	0.62907
GO_FATTY_ACID_BETA_OXIDATION	62	0.277241	1.03026	0.420319	0.629039
GO_REGULATION_OF_PROTEIN_LOCALIZATION_TO_NUCLEUS	101	0.250603	1.03022	0.380074	0.628692
GO_HORMONE_METABOLIC_PROCESS	119	0.243747	1.0298	0.3859	0.629406
GO_POSITIVE_REGULATION_OF_DNA_METABOLIC_PROCESS	168	0.23046	1.0298	0.390374	0.628982
GO_CELL_ACTIVATION_INVOLVED_IN_IMMUNE_RESPONSE	459	0.207629	1.02971	0.35614	0.628806
GO_NEGATIVE_REGULATION_OF_EPITHELIAL_TO_MESENCHYMAL_TRANSITION	19	0.352979	1.02951	0.424658	0.628894
GO_MISMATCH_REPAIR	30	0.317808	1.02947	0.423892	0.628535
GO_SOMITOGENESIS	51	0.279523	1.02916	0.431481	0.628994
GO_COENZYME_BIOSYNTHETIC_PROCESS	123	0.240881	1.02889	0.373358	0.629337
GO_SENSORY_PERCEPTION_OF_MECHANICAL_STIMULUS	95	0.254574	1.02831	0.404494	0.630332
GO_REGULATION_OF_SECRETION	489	0.205664	1.02753	0.365646	0.631968
GO_POSITIVE_REGULATION_OF_CELL_MATRIX_ADHESION	40	0.297161	1.02714	0.404175	0.632568
GO_ESTABLISHMENT_OF_MITOTIC_SPINDLE_LOCALIZATION	33	0.310932	1.02698	0.426326	0.632565
GO_NEGATIVE_REGULATION_OF_LEUKOCYTE_CELL_CELL_ADHESION	71	0.26369	1.02668	0.41651	0.632974
GO_REGULATION_OF_VASOCONSTRICTION	36	0.30256	1.02588	0.418868	0.634649
GO_INNER_MITOCHONDRIAL_MEMBRANE_ORGANIZATION	47	0.287252	1.02564	0.388679	0.634857
GO_NEGATIVE_REGULATION_OF_CELL_SUBSTRATE_ADHESION	52	0.285754	1.02532	0.414449	0.635296
GO_POSTSYNAPTIC_MEMBRANE_ORGANIZATION	35	0.300663	1.02419	0.387755	0.637889
GO_CELLULAR_RESPIRATION	172	0.232431	1.0237	0.408922	0.638728
GO_MUSCLE_TISSUE_DEVELOPMENT	313	0.213871	1.02356	0.365108	0.638647
GO_REGULATION_OF_LAMELLIPODIUM_ASSEMBLY	25	0.331749	1.02328	0.417795	0.638986
GO_SIGNAL_TRANSDUCTION_IN_RESPONSE_TO_DNA_DAMAGE	122	0.243495	1.023	0.389397	0.639285
GO_REGULATION_OF_ION_TRANSPORT	390	0.209573	1.02299	0.363139	0.638858
GO_SERINE_FAMILY_AMINO_ACID_BIOSYNTHETIC_PROCESS	15	0.376765	1.02289	0.420945	0.6387
GO_VIRAL_LIFE_CYCLE	260	0.217144	1.02265	0.390459	0.638886
GO_POSITIVE_REGULATION_OF_DNA_BINDING_TRANSCRIPTION_FACTOR_ACTIVITY	197	0.224785	1.02215	0.380357	0.639759
GO_NEGATIVE_REGULATION_OF_PROTEIN_ACETYLATION	15	0.376498	1.02144	0.438182	0.641247
GO_REGULATION_OF_POSITIVE_CHEMOTAXIS	17	0.357821	1.02123	0.432638	0.641404
GO_MEMBRANE_LIPID_BIOSYNTHETIC_PROCESS	116	0.24408	1.02115	0.389513	0.641186
GO_POSITIVE_REGULATION_OF_CYTOKINE_PRODUCTION	272	0.216688	1.02115	0.410163	0.640772
GO_REGULATION_OF_DNA_METABOLIC_PROCESS	290	0.214414	1.02088	0.387387	0.641049
GO_POSITIVE_REGULATION_OF_AMYLOID_PRECURSOR_PROTEIN_CATABOLIC_PROCESS	16	0.371504	1.02012	0.452611	0.642649
GO_NUCLEOBASE_CONTAINING_SMALL_MOLECULE_METABOLIC_PROCESS	487	0.204637	1.01964	0.388385	0.643488
GO_NEGATIVE_REGULATION_OF_SIGNAL_TRANSDUCTION_IN_ABSENCE_OF_LIGAND	23	0.340241	1.01963	0.436255	0.643083
GO_APOPTOTIC_PROCESS_INVOLVED_IN_MORPHOGENESIS	18	0.349771	1.01954	0.432331	0.642886
GO_MACROMOLECULE_DEACYLATION	90	0.253504	1.01934	0.429379	0.642969
GO_REGULATION_OF_BONE_REMODELING	30	0.314815	1.01927	0.416974	0.642737
GO_NEGATIVE_REGULATION_OF_DNA_REPLICATION	31	0.31298	1.01914	0.423892	0.642637
GO_MITOCHONDRIAL_TRANSMEMBRANE_TRANSPORT	85	0.250882	1.0184	0.438492	0.644176
GO_REGULATION_OF_PROTEIN_BINDING	191	0.224	1.01796	0.397086	0.644953
GO_NEGATIVE_REGULATION_OF_CAMP_MEDIATED_SIGNALING	17	0.368496	1.01789	0.42803	0.644703
GO_NUCLEAR_TRANSCRIBED_MRNA_CATABOLIC_PROCESS_EXONUCLEOLYTIC	35	0.302456	1.01785	0.414487	0.644387
GO_RETROGRADE_TRANSPORT_ENDOSOME_TO_PLASMA_MEMBRANE	27	0.323514	1.01762	0.434694	0.644533
GO_POSITIVE_REGULATION_OF_LEUKOCYTE_MEDIATED_CYTOTOXICITY	15	0.374367	1.01753	0.410646	0.64434
GO_PROTEIN_CONTAINING_COMPLEX_DISASSEMBLY	295	0.216572	1.0175	0.398182	0.643994
GO_GLUTAMATE_RECEPTOR_SIGNALING_PATHWAY	60	0.268938	1.01722	0.423664	0.644269
GO_MOLTING_CYCLE_PROCESS	67	0.26677	1.01708	0.411765	0.644233
GO_T_CELL_DIFFERENTIATION	144	0.233764	1.0162	0.424762	0.646053
GO_REGULATION_OF_INTRINSIC_APOPTOTIC_SIGNALING_PATHWAY_BY_P53_CLASS_MEDIATOR	24	0.332473	1.01603	0.4334	0.646078
GO_ENDOSOME_TRANSPORT_VIA_MULTIVESICULAR_BODY_SORTING_PATHWAY	25	0.327765	1.01553	0.45351	0.647004
GO_NEGATIVE_REGULATION_OF_LYMPHOCYTE_ACTIVATION	84	0.249992	1.01513	0.405204	0.647621
GO_REGULATION_OF_SMOOTH_MUSCLE_CELL_DIFFERENTIATION	27	0.324301	1.01501	0.418994	0.64753
GO_HORMONE_MEDIATED_SIGNALING_PATHWAY	159	0.230829	1.01485	0.454717	0.647514
GO_POSITIVE_REGULATION_OF_DEVELOPMENTAL_GROWTH	130	0.237379	1.01474	0.415194	0.647368
GO_POSITIVE_REGULATION_OF_NEUTROPHIL_MIGRATION	19	0.341853	1.0139	0.434783	0.649162
GO_GLUTATHIONE_METABOLIC_PROCESS	40	0.288782	1.01299	0.434702	0.651199
GO_POSITIVE_REGULATION_OF_CD4_POSITIVE_ALPHA_BETA_T_CELL_DIFFERENTIATION	15	0.370987	1.01277	0.417671	0.651374
GO_POSITIVE_REGULATION_OF_VIRAL_TRANSCRIPTION	39	0.295292	1.01267	0.413306	0.651218
GO_REGULATION_OF_DENDRITIC_SPINE_MORPHOGENESIS	41	0.287376	1.01193	0.426326	0.652712
GO_ALTERNATIVE_MRNA_SPLICING_VIA_SPLICEOSOME	67	0.26323	1.01151	0.430233	0.653369
GO_REGULATION_OF_CHROMOSOME_SEGREGATION	93	0.24825	1.0111	0.432432	0.654019
GO_REGULATION_OF_MICROTUBULE_BASED_PROCESS	196	0.223031	1.01088	0.420664	0.65418
GO_NEGATIVE_REGULATION_OF_PROTEIN_LOCALIZATION_TO_CELL_PERIPHERY	23	0.334069	1.01062	0.424951	0.654439
GO_BRANCHING_INVOLVED_IN_BLOOD_VESSEL_MORPHOGENESIS	23	0.336831	1.01062	0.438247	0.654007
GO_REGULATION_OF_SMALL_GTPASE_MEDIATED_SIGNAL_TRANSDUCTION	268	0.215499	1.01047	0.409174	0.653958
GO_PHOSPHATIDYLINOSITOL_DEPHOSPHORYLATION	22	0.337493	1.01021	0.444227	0.654195
GO_SYNAPTIC_VESICLE_TRANSPORT	40	0.293742	1.00992	0.414449	0.654537
GO_REGULATION_OF_B_CELL_MEDIATED_IMMUNITY	30	0.309774	1.00936	0.430168	0.655587
GO_P38MAPK_CASCADE	37	0.292813	1.00911	0.463115	0.655784
GO_PURINE_CONTAINING_COMPOUND_BIOSYNTHETIC_PROCESS	159	0.231711	1.00873	0.436229	0.656361
GO_REGULATION_OF_NEUROTRANSMITTER_RECEPTOR_ACTIVITY	47	0.283016	1.00791	0.436782	0.658138
GO_POSITIVE_REGULATION_OF_CELL_CYCLE_PROCESS	228	0.21731	1.00759	0.442561	0.658572
GO_SPERMATID_DIFFERENTIATION	79	0.25755	1.00758	0.438532	0.658168
GO_CELLULAR_RESPONSE_TO_FATTY_ACID	42	0.288215	1.00743	0.439216	0.658119
GO_NEURON_DEATH	271	0.214133	1.00702	0.419966	0.658773
GO_STRIATED_MUSCLE_CELL_APOPTOTIC_PROCESS	32	0.31022	1.00678	0.441406	0.658957
GO_RNA_METHYLATION	74	0.260279	1.00674	0.422481	0.658625
GO_ORGANIC_ANION_TRANSPORT	291	0.214088	1.0058	0.471455	0.660706
GO_POSITIVE_REGULATION_OF_CELL_CYCLE	300	0.212058	1.00574	0.441071	0.660447
GO_NEGATIVE_REGULATION_OF_DNA_BINDING	47	0.280309	1.00558	0.456562	0.660412
GO_GLYCEROLIPID_METABOLIC_PROCESS	306	0.21133	1.0051	0.42732	0.661274
GO_CELLULAR_RESPONSE_TO_GAMMA_RADIATION	28	0.315363	1.00507	0.436673	0.660928
GO_POSITIVE_REGULATION_OF_PEPTIDYL_THREONINE_PHOSPHORYLATION	23	0.328189	1.00489	0.427723	0.660957
GO_POSITIVE_REGULATION_OF_IMMUNE_EFFECTOR_PROCESS	114	0.241122	1.00478	0.424408	0.66082
GO_CELLULAR_RESPONSE_TO_CARBOHYDRATE_STIMULUS	106	0.239733	1.00364	0.428295	0.663348
GO_CYTOPLASMIC_TRANSLATION	93	0.24937	1.00358	0.451677	0.663068
GO_TRICARBOXYLIC_ACID_CYCLE	32	0.30606	1.00292	0.454023	0.664389
GO_INSULIN_SECRETION_INVOLVED_IN_CELLULAR_RESPONSE_TO_GLUCOSE_STIMULUS	51	0.275738	1.00288	0.447217	0.664075
GO_G2_DNA_DAMAGE_CHECKPOINT	30	0.311794	1.00223	0.454012	0.665394
GO_NEGATIVE_REGULATION_OF_MUSCLE_CELL_DIFFERENTIATION	45	0.27791	1.00173	0.454721	0.666272
GO_RESPONSE_TO_FIBROBLAST_GROWTH_FACTOR	106	0.241028	1.00132	0.461248	0.666943
GO_REGULATION_OF_DNA_DAMAGE_RESPONSE_SIGNAL_TRANSDUCTION_BY_P53_CLASS_MEDIATOR	31	0.308975	1.00115	0.45648	0.666944
GO_ESTABLISHMENT_OF_PROTEIN_LOCALIZATION_TO_MEMBRANE	290	0.209589	1.0009	0.45679	0.667207
GO_PROTEIN_LOCALIZATION_TO_SYNAPSE	65	0.264325	1.00035	0.453155	0.668239
GO_REGULATION_OF_SODIUM_ION_TRANSPORT	63	0.2691	0.999978	0.451056	0.668878
GO_MAST_CELL_ACTIVATION	28	0.314612	0.99989	0.441459	0.668662
GO_FILOPODIUM_ASSEMBLY	48	0.278765	0.999484	0.457854	0.669351
GO_RELEASE_OF_CYTOCHROME_C_FROM_MITOCHONDRIA	50	0.27671	0.999006	0.44636	0.670208
GO_HISTONE_H3_ACETYLATION	53	0.267167	0.998748	0.454191	0.670478
GO_POSITIVE_REGULATION_OF_AXONOGENESIS	77	0.255915	0.998454	0.448141	0.670821
GO_NUCLEUS_LOCALIZATION	25	0.320185	0.998251	0.440075	0.670936
GO_ANTIGEN_RECEPTOR_MEDIATED_SIGNALING_PATHWAY	157	0.227429	0.997932	0.456604	0.671357
GO_MEMBRANE_DOCKING	169	0.224039	0.997915	0.480634	0.670972
GO_POSITIVE_REGULATION_OF_DNA_TEMPLATED_TRANSCRIPTION_INITIATION	21	0.336331	0.997852	0.453668	0.670694
GO_REGULATION_OF_PROTEIN_ACETYLATION	57	0.27151	0.996869	0.444015	0.67292
GO_LYMPHOCYTE_APOPTOTIC_PROCESS	45	0.28149	0.9968	0.460227	0.672665
GO_RELAXATION_OF_MUSCLE	23	0.3273	0.996367	0.446768	0.673403
GO_RESPONSE_TO_TUMOR_NECROSIS_FACTOR	211	0.219112	0.996157	0.471664	0.673485
GO_PERK_MEDIATED_UNFOLDED_PROTEIN_RESPONSE	18	0.3458	0.995816	0.440154	0.673948
GO_MYELOID_LEUKOCYTE_MEDIATED_IMMUNITY	378	0.204291	0.995641	0.475763	0.673981
GO_MAINTENANCE_OF_LOCATION_IN_CELL	79	0.25299	0.995636	0.483333	0.673559
GO_REGULATION_OF_WOUND_HEALING	94	0.244857	0.995076	0.476471	0.674562
GO_STEROL_TRANSPORT	59	0.264495	0.994459	0.46516	0.675727
GO_REGULATION_OF_RNA_SPLICING	118	0.235331	0.994389	0.452427	0.675473
GO_MALE_GAMETE_GENERATION	306	0.210166	0.994152	0.452424	0.675653
GO_NEGATIVE_REGULATION_OF_GENE_EXPRESSION_EPIGENETIC	74	0.253264	0.994073	0.464217	0.67544
GO_REGULATION_OF_APOPTOTIC_SIGNALING_PATHWAY	326	0.206803	0.993488	0.466102	0.676569
GO_POSITIVE_REGULATION_OF_RESPONSE_TO_EXTERNAL_STIMULUS	379	0.203169	0.993321	0.452899	0.676567
GO_POSTSYNAPTIC_SIGNAL_TRANSDUCTION	20	0.338914	0.993021	0.471311	0.67691
GO_POSITIVE_REGULATION_OF_CELL_CYCLE_PHASE_TRANSITION	80	0.250323	0.991886	0.442718	0.679511
GO_POSITIVE_REGULATION_OF_ESTABLISHMENT_OF_PROTEIN_LOCALIZATION	321	0.208198	0.991837	0.480836	0.679191
GO_POSITIVE_REGULATION_OF_P38MAPK_CASCADE	21	0.332774	0.991248	0.474206	0.680412
GO_AMINE_TRANSPORT	37	0.290226	0.99119	0.460194	0.680122
GO_REGULATION_OF_MEIOTIC_CELL_CYCLE	32	0.29712	0.990797	0.441176	0.680771
GO_POSITIVE_REGULATION_OF_ANION_TRANSPORT	24	0.322747	0.989613	0.479508	0.683514
GO_SIGNAL_TRANSDUCTION_IN_ABSENCE_OF_LIGAND	54	0.270829	0.989292	0.482692	0.68391
GO_NUCLEOSIDE_METABOLIC_PROCESS	84	0.248102	0.989197	0.47786	0.683728
GO_PROTEIN_REFOLDING	27	0.319357	0.988781	0.463796	0.684437
GO_NEGATIVE_REGULATION_OF_PROTEIN_CONTAINING_COMPLEX_DISASSEMBLY	64	0.264076	0.988697	0.481188	0.684213
GO_REGULATION_OF_DEFENSE_RESPONSE	472	0.198758	0.98801	0.491468	0.685639
GO_POSITIVE_REGULATION_OF_CELL_SUBSTRATE_JUNCTION_ORGANIZATION	22	0.329903	0.987845	0.474088	0.685653
GO_NUCLEAR_ENVELOPE_ORGANIZATION	48	0.271597	0.987256	0.457407	0.686712
GO_REGULATION_OF_PHAGOCYTOSIS	49	0.277925	0.986754	0.489564	0.687567
GO_VIRAL_GENOME_REPLICATION	100	0.242852	0.986505	0.469043	0.687772
GO_SULFUR_AMINO_ACID_BIOSYNTHETIC_PROCESS	15	0.364915	0.985823	0.507246	0.689223
GO_CELLULAR_RESPONSE_TO_ALCOHOL	62	0.259165	0.985543	0.499069	0.689516
GO_LYMPHOCYTE_ACTIVATION_INVOLVED_IN_IMMUNE_RESPONSE	100	0.239162	0.984625	0.479167	0.691561
GO_REGULATION_OF_NEUROTRANSMITTER_LEVELS	219	0.216194	0.984482	0.490672	0.691498
GO_NEGATIVE_REGULATION_OF_G_PROTEIN_COUPLED_RECEPTOR_SIGNALING_PATHWAY	33	0.299248	0.984285	0.480159	0.691587
GO_NEUROTRANSMITTER_BIOSYNTHETIC_PROCESS	60	0.267514	0.9841	0.489484	0.69168
GO_LONG_CHAIN_FATTY_ACYL_COA_METABOLIC_PROCESS	16	0.349302	0.98357	0.5	0.692696
GO_MEMBRANE_INVAGINATION	45	0.281351	0.983424	0.480695	0.692617
GO_MITOCHONDRIAL_RESPIRATORY_CHAIN_COMPLEX_ASSEMBLY	92	0.246979	0.983125	0.48513	0.692973
GO_COLLAGEN_METABOLIC_PROCESS	77	0.250072	0.981754	0.479705	0.696177
GO_NEUTRAL_LIPID_BIOSYNTHETIC_PROCESS	27	0.316681	0.98165	0.494186	0.696017
GO_LONG_TERM_SYNAPTIC_POTENTIATION	58	0.26197	0.981126	0.468571	0.696998
GO_NEUROTROPHIN_TRK_RECEPTOR_SIGNALING_PATHWAY	26	0.312265	0.980955	0.487129	0.697033
GO_REGULATION_OF_METAL_ION_TRANSPORT	248	0.208555	0.980243	0.516832	0.698478
GO_TRABECULA_FORMATION	20	0.33113	0.979582	0.497196	0.699751
GO_TYROSINE_PHOSPHORYLATION_OF_STAT_PROTEIN	44	0.27902	0.978792	0.488593	0.701413
GO_MACROPHAGE_ACTIVATION	49	0.272517	0.977973	0.49631	0.703154
GO_REGULATION_OF_CELL_CYCLE_G1_S_PHASE_TRANSITION	148	0.222917	0.977907	0.506542	0.702907
GO_REGULATION_OF_CELL_KILLING	31	0.300515	0.977049	0.494231	0.704756
GO_NATURAL_KILLER_CELL_ACTIVATION	35	0.293776	0.977027	0.483685	0.704361
GO_POSITIVE_REGULATION_OF_TUMOR_NECROSIS_FACTOR_SUPERFAMILY_CYTOKINE_PRODUCTION	46	0.275366	0.977023	0.513026	0.70393
GO_POSITIVE_REGULATION_OF_DNA_RECOMBINATION	31	0.297453	0.976883	0.493256	0.703849
GO_POSITIVE_REGULATION_OF_LIPID_TRANSPORT	36	0.292101	0.976638	0.478346	0.70406
GO_RIBOSOMAL_SMALL_SUBUNIT_ASSEMBLY	18	0.342	0.976557	0.484849	0.703845
GO_DEFENSE_RESPONSE_TO_GRAM_NEGATIVE_BACTERIUM	21	0.329785	0.976074	0.494424	0.704646
GO_ELECTRON_TRANSPORT_CHAIN	156	0.221508	0.974907	0.514815	0.707286
GO_REGULATION_OF_PROTEIN_CONTAINING_COMPLEX_DISASSEMBLY	101	0.238987	0.974901	0.482042	0.706861
GO_IMMUNOGLOBULIN_PRODUCTION_INVOLVED_IN_IMMUNOGLOBULIN_MEDIATED_IMMUNE_RESPONSE	38	0.283164	0.974604	0.488048	0.707204
GO_HORMONE_BIOSYNTHETIC_PROCESS	48	0.273364	0.974556	0.499025	0.70689
GO_REGULATION_OF_GLIAL_CELL_PROLIFERATION	22	0.327167	0.974058	0.47379	0.707779
GO_REGULATION_OF_BLOOD_CIRCULATION	187	0.216464	0.973524	0.529412	0.708767
GO_RESPONSE_TO_ESTROGEN	49	0.270101	0.97349	0.494231	0.708423
GO_CELL_DEATH_IN_RESPONSE_TO_OXIDATIVE_STRESS	69	0.250882	0.972992	0.50096	0.709354
GO_CGMP_MEDIATED_SIGNALING	19	0.343605	0.972031	0.491054	0.711503
GO_INTERLEUKIN_1_PRODUCTION	51	0.26707	0.97168	0.500935	0.711994
GO_ANATOMICAL_STRUCTURE_HOMEOSTASIS	301	0.204902	0.971028	0.533074	0.713273
GO_REGULATION_OF_MUSCLE_SYSTEM_PROCESS	182	0.215333	0.970705	0.508108	0.713672
GO_REGULATION_OF_PROTEIN_MATURATION	42	0.278833	0.970463	0.508841	0.713838
GO_TYPE_B_PANCREATIC_CELL_PROLIFERATION	17	0.343537	0.97018	0.497992	0.714156
GO_NEGATIVE_REGULATION_OF_VASCULAR_SMOOTH_MUSCLE_CELL_PROLIFERATION	17	0.34724	0.970071	0.487448	0.714014
GO_REGULATION_OF_PEPTIDE_SECRETION	297	0.203858	0.969357	0.547203	0.715489
GO_ADAPTIVE_THERMOGENESIS	115	0.231062	0.968661	0.502935	0.716898
GO_REGULATION_OF_MRNA_PROCESSING	124	0.227207	0.968555	0.522988	0.716729
GO_NEGATIVE_REGULATION_OF_CELL_DIVISION	15	0.356946	0.968549	0.528226	0.716306
GO_ANOIKIS	29	0.303905	0.968346	0.5	0.716412
GO_STEROID_HORMONE_MEDIATED_SIGNALING_PATHWAY	143	0.224959	0.968141	0.522059	0.716538
GO_FAT_SOLUBLE_VITAMIN_METABOLIC_PROCESS	19	0.336434	0.967543	0.490234	0.717744
GO_POSITIVE_REGULATION_OF_ENDOCYTOSIS	79	0.248358	0.967483	0.506641	0.71748
GO_REGULATION_OF_CALCIUM_ION_TRANSPORT	160	0.220255	0.967169	0.541958	0.717916
GO_NEUROTRANSMITTER_SECRETION	108	0.232608	0.966781	0.526515	0.718541
GO_POSITIVE_REGULATION_OF_RECEPTOR_SIGNALING_PATHWAY_VIA_STAT	44	0.276537	0.966763	0.502857	0.718155
GO_REGULATION_OF_ALPHA_BETA_T_CELL_ACTIVATION	52	0.262459	0.966312	0.509542	0.718972
GO_CELL_ADHESION_MEDIATED_BY_INTEGRIN	50	0.269202	0.966273	0.521484	0.718638
GO_REGULATION_OF_NEUROTRANSMITTER_TRANSPORT	90	0.235663	0.965889	0.516854	0.719258
GO_EXTRACELLULAR_MATRIX_DISASSEMBLY	53	0.266681	0.965804	0.493359	0.719047
GO_HISTONE_DEACETYLATION	65	0.256427	0.965374	0.509018	0.719732
GO_CORPUS_CALLOSUM_DEVELOPMENT	16	0.345053	0.964285	0.518145	0.722244
GO_REGULATION_OF_CAMP_DEPENDENT_PROTEIN_KINASE_ACTIVITY	16	0.353428	0.964065	0.517647	0.722364
GO_MITOCHONDRIAL_GENE_EXPRESSION	157	0.221009	0.963739	0.525714	0.722774
GO_REGULATION_OF_MONOOXYGENASE_ACTIVITY	40	0.279943	0.963541	0.520875	0.72288
GO_ANTIGEN_PROCESSING_AND_PRESENTATION_OF_PEPTIDE_ANTIGEN	144	0.221895	0.962808	0.535055	0.724407
GO_VISUAL_BEHAVIOR	36	0.288395	0.962397	0.519231	0.725067
GO_ADRENERGIC_RECEPTOR_SIGNALING_PATHWAY	17	0.344165	0.962248	0.522417	0.725035
GO_REGULATION_OF_NATURAL_KILLER_CELL_ACTIVATION	16	0.350718	0.960652	0.493256	0.728941
GO_CELLULAR_RESPONSE_TO_EXOGENOUS_DSRNA	15	0.358537	0.960552	0.484849	0.728764
GO_NEGATIVE_REGULATION_OF_CELLULAR_SENESCENCE	16	0.341167	0.960343	0.495049	0.72889
GO_REGULATION_OF_INTRINSIC_APOPTOTIC_SIGNALING_PATHWAY	137	0.219955	0.959647	0.533333	0.730357
GO_MUSCLE_ORGAN_DEVELOPMENT	318	0.20154	0.959563	0.568266	0.730132
GO_GLANDULAR_EPITHELIAL_CELL_DEVELOPMENT	18	0.338967	0.959345	0.526923	0.730255
GO_MYELOID_LEUKOCYTE_DIFFERENTIATION	137	0.222671	0.958812	0.543233	0.731209
GO_CELL_REDOX_HOMEOSTASIS	59	0.254787	0.958792	0.521179	0.730812
GO_INTERLEUKIN_6_SECRETION	28	0.304693	0.958233	0.527831	0.731853
GO_NEGATIVE_REGULATION_OF_NEURON_DEATH	151	0.21939	0.957594	0.559223	0.733094
GO_RESPIRATORY_ELECTRON_TRANSPORT_CHAIN	108	0.232327	0.957488	0.554307	0.732923
GO_ANIMAL_ORGAN_REGENERATION	56	0.25816	0.956956	0.527725	0.733927
GO_NEGATIVE_REGULATION_OF_PROTEIN_LOCALIZATION_TO_MEMBRANE	27	0.299866	0.956441	0.523551	0.734815
GO_PEPTIDYL_GLUTAMIC_ACID_MODIFICATION	19	0.332592	0.955653	0.508333	0.736507
GO_NEGATIVE_REGULATION_OF_PROTEIN_KINASE_B_SIGNALING	42	0.273853	0.955562	0.530242	0.7363
GO_POSITIVE_REGULATION_OF_GROWTH	190	0.2116	0.954849	0.56926	0.737786
GO_REGULATION_OF_LEUKOCYTE_MEDIATED_IMMUNITY	105	0.232322	0.954727	0.549898	0.737661
GO_SYNAPTIC_VESICLE_EXOCYTOSIS	76	0.244344	0.954036	0.510516	0.739102
GO_REGULATION_OF_HEART_RATE	66	0.249601	0.95401	0.541133	0.738715
GO_REGULATION_OF_TRANSPORTER_ACTIVITY	187	0.209262	0.953534	0.578671	0.739563
GO_FOCAL_ADHESION_ASSEMBLY	76	0.243963	0.952692	0.536765	0.741301
GO_RRNA_MODIFICATION	32	0.287017	0.952676	0.533333	0.740893
GO_POSITIVE_REGULATION_OF_NOTCH_SIGNALING_PATHWAY	39	0.278439	0.951442	0.543796	0.74382
GO_CYTOKINE_PRODUCTION	483	0.190117	0.951258	0.61913	0.743839
GO_HEPARAN_SULFATE_PROTEOGLYCAN_METABOLIC_PROCESS	28	0.295747	0.950509	0.493151	0.745365
GO_NEURON_MATURATION	29	0.296176	0.950313	0.516699	0.745472
GO_ALPHA_BETA_T_CELL_PROLIFERATION	19	0.32924	0.950027	0.532039	0.74581
GO_CORTICAL_CYTOSKELETON_ORGANIZATION	40	0.280157	0.949961	0.539889	0.745549
GO_REGULATION_OF_SMOOTHENED_SIGNALING_PATHWAY	71	0.246561	0.949279	0.553435	0.746932
GO_PYRIMIDINE_NUCLEOBASE_METABOLIC_PROCESS	15	0.351875	0.949009	0.539078	0.747213
GO_COFACTOR_METABOLIC_PROCESS	331	0.199112	0.948469	0.617284	0.748234
GO_REGULATION_OF_STRIATED_MUSCLE_CELL_DIFFERENTIATION	79	0.241639	0.948241	0.541744	0.748398
GO_NEGATIVE_REGULATION_OF_HEMOPOIESIS	96	0.228272	0.948161	0.578755	0.748152
GO_NEGATIVE_REGULATION_OF_ORGAN_GROWTH	29	0.297354	0.947768	0.542	0.748724
GO_ASYMMETRIC_CELL_DIVISION	15	0.348295	0.947677	0.499048	0.748524
GO_DOPAMINE_TRANSPORT	18	0.332705	0.947571	0.53012	0.748357
GO_REGULATION_OF_ACTION_POTENTIAL	39	0.272304	0.947469	0.54023	0.748178
GO_POSITIVE_REGULATION_OF_TRANSCRIPTION_OF_NOTCH_RECEPTOR_TARGET	17	0.338942	0.947245	0.526733	0.748278
GO_NEGATIVE_REGULATION_OF_LIPID_LOCALIZATION	30	0.288584	0.946799	0.522988	0.749004
GO_NEGATIVE_REGULATION_OF_SMOOTHENED_SIGNALING_PATHWAY	25	0.307325	0.946715	0.532692	0.748801
GO_NEGATIVE_REGULATION_OF_LIPID_BIOSYNTHETIC_PROCESS	37	0.281184	0.946443	0.516544	0.749094
GO_NEGATIVE_REGULATION_OF_BINDING	138	0.219789	0.946265	0.571691	0.749113
GO_POSITIVE_REGULATION_OF_LIPID_LOCALIZATION	48	0.265076	0.945278	0.529081	0.751262
GO_SYNAPTIC_TRANSMISSION_GABAERGIC	21	0.322984	0.94483	0.526415	0.752007
GO_MALE_MEIOTIC_NUCLEAR_DIVISION	22	0.311807	0.944107	0.540338	0.753456
GO_POSITIVE_REGULATION_OF_ISOTYPE_SWITCHING	19	0.329149	0.942912	0.525194	0.756235
GO_REGULATION_OF_TRANSLATIONAL_ELONGATION	17	0.337246	0.942878	0.526616	0.755874
GO_NEGATIVE_REGULATION_OF_PROTEIN_BINDING	83	0.236853	0.942866	0.568317	0.755462
GO_FATTY_ACID_TRANSMEMBRANE_TRANSPORT	16	0.345088	0.942177	0.527426	0.756739
GO_AEROBIC_ELECTRON_TRANSPORT_CHAIN	19	0.327151	0.941762	0.549902	0.75739
GO_CARBOHYDRATE_DERIVATIVE_CATABOLIC_PROCESS	144	0.216916	0.941557	0.580897	0.757464
GO_NUCLEAR_TRANSPORT	305	0.198082	0.94155	0.659612	0.757036
GO_POSITIVE_REGULATION_OF_MUSCLE_CELL_DIFFERENTIATION	70	0.243214	0.941544	0.549323	0.756604
GO_REGULATION_OF_EXOCYTOSIS	141	0.219095	0.941373	0.603516	0.756603
GO_NUCLEAR_TRANSCRIBED_MRNA_CATABOLIC_PROCESS	198	0.209243	0.940842	0.589649	0.757562
GO_POSITIVE_REGULATION_OF_UBIQUITIN_DEPENDENT_PROTEIN_CATABOLIC_PROCESS	90	0.230096	0.940831	0.587687	0.757149
GO_MONOAMINE_TRANSPORT	34	0.282828	0.940773	0.556622	0.756855
GO_RIBONUCLEOPROTEIN_COMPLEX_SUBUNIT_ORGANIZATION	178	0.206946	0.939764	0.621974	0.75901
GO_INTERLEUKIN_1_BETA_PRODUCTION	46	0.266477	0.939524	0.543353	0.759204
GO_POLYOL_CATABOLIC_PROCESS	21	0.321568	0.939483	0.525355	0.758853
GO_REGULATION_OF_CELLULAR_PROTEIN_CATABOLIC_PROCESS	219	0.204339	0.939467	0.630996	0.758446
GO_POSITIVE_REGULATION_OF_SMOOTH_MUSCLE_CELL_PROLIFERATION	66	0.249791	0.938745	0.576046	0.759925
GO_RESPONSE_TO_RADIATION	332	0.194305	0.938526	0.645614	0.760052
GO_POSITIVE_REGULATION_OF_CD4_POSITIVE_ALPHA_BETA_T_CELL_ACTIVATION	19	0.327163	0.938445	0.544379	0.759825
GO_POSITIVE_REGULATION_OF_INTERLEUKIN_2_PRODUCTION	18	0.327927	0.937844	0.531915	0.760962
GO_FOREBRAIN_NEURON_DEVELOPMENT	18	0.337216	0.936996	0.52381	0.762716
GO_SMALL_MOLECULE_CATABOLIC_PROCESS	312	0.195338	0.93657	0.647059	0.763361
GO_NUCLEOSIDE_PHOSPHATE_BIOSYNTHETIC_PROCESS	218	0.203559	0.935327	0.623675	0.766111
GO_POSITIVE_REGULATION_OF_PEPTIDYL_LYSINE_ACETYLATION	26	0.300976	0.935044	0.544256	0.766401
GO_CELLULAR_RESPONSE_TO_REACTIVE_OXYGEN_SPECIES	128	0.21948	0.934861	0.628627	0.766461
GO_TRANSCRIPTION_INITIATION_FROM_RNA_POLYMERASE_I_PROMOTER	35	0.278278	0.934855	0.562745	0.766036
GO_POSITIVE_REGULATION_OF_RELEASE_OF_CYTOCHROME_C_FROM_MITOCHONDRIA	26	0.301374	0.934827	0.581673	0.765668
GO_NEGATIVE_REGULATION_OF_RELEASE_OF_CYTOCHROME_C_FROM_MITOCHONDRIA	16	0.337903	0.934571	0.544715	0.765857
GO_ESTABLISHMENT_OF_ORGANELLE_LOCALIZATION	345	0.193532	0.934319	0.662544	0.766092
GO_LYSOSOME_LOCALIZATION	52	0.257278	0.934073	0.559615	0.766308
GO_DENDRITIC_SPINE_MORPHOGENESIS	53	0.255259	0.934054	0.578846	0.765915
GO_HEPARAN_SULFATE_PROTEOGLYCAN_BIOSYNTHETIC_PROCESS	23	0.308516	0.933825	0.540486	0.766036
GO_ESTABLISHMENT_OF_LOCALIZATION_IN_CELL	421	0.190131	0.933813	0.691781	0.765619
GO_RESPONSE_TO_DSRNA	34	0.282451	0.933804	0.572835	0.765194
GO_NEGATIVE_REGULATION_OF_HISTONE_MODIFICATION	33	0.282608	0.933478	0.548327	0.765656
GO_NEGATIVE_REGULATION_OF_TRANSFERASE_ACTIVITY	227	0.20333	0.933228	0.664395	0.765854
GO_ENDOTHELIAL_CELL_DEVELOPMENT	43	0.264016	0.932544	0.577696	0.767197
GO_LENS_DEVELOPMENT_IN_CAMERA_TYPE_EYE	51	0.256493	0.930939	0.566265	0.770911
GO_POSITIVE_REGULATION_OF_CHEMOKINE_PRODUCTION	29	0.291539	0.930512	0.550832	0.771545
GO_REGULATION_OF_IMMUNOGLOBULIN_PRODUCTION	39	0.272846	0.930308	0.542214	0.771632
GO_NEGATIVE_REGULATION_OF_LEUKOCYTE_MIGRATION	28	0.294488	0.929871	0.568932	0.772371
GO_REGULATION_OF_CD4_POSITIVE_ALPHA_BETA_T_CELL_ACTIVATION	35	0.276473	0.928436	0.559687	0.775716
GO_G1_DNA_DAMAGE_CHECKPOINT	61	0.246481	0.928289	0.573308	0.775656
GO_NEGATIVE_REGULATION_OF_PROTEOLYSIS	207	0.201649	0.928057	0.642468	0.775825
GO_NEGATIVE_REGULATION_OF_VIRAL_TRANSCRIPTION	21	0.317138	0.927385	0.533582	0.777133
GO_RIBOSOME_ASSEMBLY	56	0.252167	0.927206	0.594643	0.777122
GO_INTERACTION_WITH_HOST	157	0.207541	0.927185	0.627376	0.776725
GO_NEGATIVE_REGULATION_OF_SIGNAL_TRANSDUCTION_BY_P53_CLASS_MEDIATOR	27	0.302261	0.926915	0.561905	0.776969
GO_LIMBIC_SYSTEM_DEVELOPMENT	78	0.233879	0.926082	0.580952	0.778694
GO_REGULATION_OF_MEMBRANE_PROTEIN_ECTODOMAIN_PROTEOLYSIS	19	0.313158	0.925218	0.562624	0.780467
GO_POSITIVE_REGULATION_OF_PHOSPHOPROTEIN_PHOSPHATASE_ACTIVITY	15	0.339081	0.92512	0.555118	0.780291
GO_B_CELL_APOPTOTIC_PROCESS	19	0.323415	0.924595	0.562753	0.781216
GO_POSITIVE_REGULATION_OF_NIK_NF_KAPPAB_SIGNALING	53	0.255233	0.924517	0.572727	0.780968
GO_RESPONSE_TO_PURINE_CONTAINING_COMPOUND	102	0.224376	0.923848	0.596522	0.782208
GO_PIGMENTATION	79	0.234943	0.922851	0.609195	0.784274
GO_NUCLEOBASE_CONTAINING_SMALL_MOLECULE_CATABOLIC_PROCESS	37	0.276188	0.922695	0.56903	0.784236
GO_MAINTENANCE_OF_PROTEIN_LOCATION_IN_CELL	63	0.24214	0.922534	0.595865	0.784201
GO_REGULATION_OF_TUMOR_NECROSIS_FACTOR_MEDIATED_SIGNALING_PATHWAY	44	0.261192	0.922143	0.59707	0.784766
GO_REGULATION_OF_PROTEIN_MODIFICATION_BY_SMALL_PROTEIN_CONJUGATION_OR_REMOVAL	206	0.200331	0.921911	0.655477	0.784899
GO_CARDIAC_VENTRICLE_MORPHOGENESIS	52	0.254014	0.921733	0.59319	0.784902
GO_CYTOSOLIC_CALCIUM_ION_TRANSPORT	120	0.219774	0.921049	0.637547	0.786196
GO_PROTEIN_CONTAINING_COMPLEX_LOCALIZATION	253	0.19757	0.920699	0.697802	0.786664
GO_CELLULAR_RESPONSE_TO_IONIZING_RADIATION	63	0.243932	0.920622	0.579892	0.786443
GO_MULTIVESICULAR_BODY_SORTING_PATHWAY	33	0.273948	0.920164	0.566288	0.787148
GO_NEGATIVE_REGULATION_OF_VIRAL_GENOME_REPLICATION	45	0.258366	0.91985	0.576172	0.78752
GO_REGULATION_OF_UBIQUITIN_PROTEIN_TRANSFERASE_ACTIVITY	47	0.256189	0.919835	0.618147	0.787107
GO_SPHINGOLIPID_BIOSYNTHETIC_PROCESS	80	0.235499	0.91974	0.624088	0.786898
GO_MUSCLE_ORGAN_MORPHOGENESIS	61	0.244042	0.91862	0.616326	0.789325
GO_PLASMA_LIPOPROTEIN_PARTICLE_CLEARANCE	36	0.273422	0.918287	0.594747	0.789714
GO_T_HELPER_1_TYPE_IMMUNE_RESPONSE	22	0.305095	0.918264	0.559921	0.789325
GO_IMMUNOGLOBULIN_PRODUCTION	71	0.238812	0.918164	0.615238	0.789146
GO_POSITIVE_REGULATION_OF_LAMELLIPODIUM_ORGANIZATION	24	0.300185	0.917919	0.587879	0.789331
GO_DOPAMINE_METABOLIC_PROCESS	18	0.324783	0.917894	0.552632	0.788935
GO_CARDIAC_CELL_DEVELOPMENT	65	0.238092	0.917497	0.614662	0.789518
GO_PYRIMIDINE_NUCLEOSIDE_TRIPHOSPHATE_METABOLIC_PROCESS	19	0.323947	0.916621	0.57563	0.791367
GO_MITOCHONDRIAL_RNA_PROCESSING	16	0.333126	0.91548	0.574553	0.793838
GO_REGULATION_OF_RESPONSE_TO_DNA_DAMAGE_STIMULUS	201	0.203245	0.914411	0.699825	0.796097
GO_POSITIVE_REGULATION_OF_INSULIN_SECRETION	48	0.256158	0.914274	0.606855	0.79597
GO_REGULATION_OF_CALCIUM_ION_TRANSMEMBRANE_TRANSPORT	101	0.22517	0.914046	0.641366	0.796098
GO_NEGATIVE_REGULATION_OF_REACTIVE_OXYGEN_SPECIES_BIOSYNTHETIC_PROCESS	20	0.310237	0.913934	0.588583	0.795953
GO_POSITIVE_REGULATION_OF_PRI_MIRNA_TRANSCRIPTION_BY_RNA_POLYMERASE_II	24	0.307269	0.913718	0.560158	0.796049
GO_NEGATIVE_REGULATION_OF_CARDIAC_MUSCLE_TISSUE_GROWTH	22	0.307432	0.91318	0.586466	0.796936
GO_MITOCHONDRION_MORPHOGENESIS	20	0.313592	0.912689	0.567134	0.797797
GO_RESPONSE_TO_METAL_ION	250	0.194917	0.912617	0.732495	0.797538
GO_LEUKOCYTE_APOPTOTIC_PROCESS	71	0.232964	0.911717	0.619926	0.799434
GO_REGULATION_OF_ISOTYPE_SWITCHING	26	0.294463	0.911472	0.58209	0.799562
GO_REGULATION_OF_CYCLIN_DEPENDENT_PROTEIN_KINASE_ACTIVITY	89	0.224019	0.911242	0.637024	0.79971
GO_CELLULAR_RESPONSE_TO_INORGANIC_SUBSTANCE	144	0.210064	0.911107	0.677543	0.799598
GO_INTRACELLULAR_RECEPTOR_SIGNALING_PATHWAY	222	0.199737	0.910906	0.703097	0.799631
GO_HEMATOPOIETIC_STEM_CELL_PROLIFERATION	18	0.321658	0.910382	0.569416	0.800508
GO_ENDODERM_DEVELOPMENT	53	0.2445	0.910328	0.628866	0.800181
GO_RESPONSE_TO_EPIDERMAL_GROWTH_FACTOR	42	0.257492	0.910153	0.594961	0.80019
GO_MAGNESIUM_ION_TRANSPORT	16	0.338684	0.910124	0.599198	0.79982
GO_REGULATION_OF_RESPONSE_TO_OXIDATIVE_STRESS	67	0.237507	0.909518	0.64794	0.800899
GO_VENTRICULAR_CARDIAC_MUSCLE_TISSUE_DEVELOPMENT	42	0.265019	0.908963	0.600368	0.80184
GO_ALPHA_AMINO_ACID_BIOSYNTHETIC_PROCESS	53	0.247598	0.908309	0.609665	0.803102
GO_MYELOID_CELL_DEVELOPMENT	51	0.248748	0.908168	0.589595	0.803023
GO_POSITIVE_REGULATION_OF_B_CELL_MEDIATED_IMMUNITY	21	0.303648	0.908074	0.576271	0.802814
GO_POSITIVE_REGULATION_OF_JUN_KINASE_ACTIVITY	54	0.246422	0.907661	0.621521	0.803431
GO_GLYCOLIPID_BIOSYNTHETIC_PROCESS	55	0.248466	0.907482	0.6	0.803436
GO_PYRIMIDINE_NUCLEOSIDE_BIOSYNTHETIC_PROCESS	15	0.335412	0.906868	0.59375	0.804508
GO_MUSCLE_CELL_APOPTOTIC_PROCESS	55	0.244803	0.906853	0.613678	0.804093
GO_REGULATION_OF_FIBROBLAST_GROWTH_FACTOR_RECEPTOR_SIGNALING_PATHWAY	22	0.305799	0.906175	0.607767	0.805277
GO_POSITIVE_REGULATION_OF_PROTEIN_DEPHOSPHORYLATION	34	0.275955	0.90602	0.60521	0.805193
GO_VASCULAR_SMOOTH_MUSCLE_CONTRACTION	18	0.320134	0.905391	0.577651	0.806301
GO_DETECTION_OF_MECHANICAL_STIMULUS_INVOLVED_IN_SENSORY_PERCEPTION	17	0.326814	0.904951	0.597938	0.806942
GO_RNA_MODIFICATION	145	0.207369	0.904864	0.7	0.80671
GO_RESPONSE_TO_OXIDATIVE_STRESS	349	0.187028	0.904256	0.770154	0.807744
GO_REGULATION_OF_MACROPHAGE_MIGRATION	25	0.294082	0.903882	0.577154	0.808249
GO_REGULATION_OF_VACUOLE_ORGANIZATION	39	0.261339	0.903511	0.615665	0.80873
GO_CARDIAC_MYOFIBRIL_ASSEMBLY	18	0.321601	0.903023	0.598077	0.809476
GO_MUSCLE_CONTRACTION	263	0.192275	0.902711	0.762963	0.809777
GO_SECRETORY_GRANULE_ORGANIZATION	26	0.290105	0.902708	0.591919	0.809333
GO_REGULATION_OF_MACROPHAGE_DIFFERENTIATION	16	0.328447	0.902119	0.563953	0.81038
GO_POSITIVE_REGULATION_OF_I_KAPPAB_KINASE_NF_KAPPAB_SIGNALING	149	0.207284	0.90202	0.671698	0.810178
GO_REGULATION_OF_EXTRACELLULAR_MATRIX_ORGANIZATION	34	0.266306	0.902013	0.601547	0.809746
GO_HISTONE_H4_ACETYLATION	59	0.242002	0.901921	0.651116	0.809536
GO_POSITIVE_REGULATION_OF_REACTIVE_OXYGEN_SPECIES_BIOSYNTHETIC_PROCESS	35	0.267492	0.901176	0.612774	0.810903
GO_EXTRINSIC_APOPTOTIC_SIGNALING_PATHWAY	181	0.203189	0.901136	0.698556	0.810561
GO_MUSCLE_SYSTEM_PROCESS	338	0.18668	0.898966	0.791971	0.815374
GO_RESPONSE_TO_UV	125	0.208573	0.898213	0.705996	0.816785
GO_CD4_POSITIVE_ALPHA_BETA_T_CELL_ACTIVATION	53	0.241988	0.898058	0.623423	0.816713
GO_GLOBAL_GENOME_NUCLEOTIDE_EXCISION_REPAIR	25	0.289666	0.897988	0.617871	0.816418
GO_REGULATION_OF_SYMBIOSIS_ENCOMPASSING_MUTUALISM_THROUGH_PARASITISM	177	0.199905	0.896963	0.701465	0.818428
GO_ESTABLISHMENT_OF_PROTEIN_LOCALIZATION_TO_POSTSYNAPTIC_MEMBRANE	18	0.314979	0.896442	0.595483	0.819245
GO_GLIAL_CELL_MIGRATION	38	0.262686	0.896096	0.606742	0.819599
GO_G0_TO_G1_TRANSITION	42	0.26059	0.895697	0.635514	0.820079
GO_CEREBRAL_CORTEX_RADIALLY_ORIENTED_CELL_MIGRATION	24	0.289929	0.895412	0.604697	0.820317
GO_HETEROPHILIC_CELL_CELL_ADHESION_VIA_PLASMA_MEMBRANE_CELL_ADHESION_MOLECULES	25	0.291399	0.895285	0.604	0.820192
GO_REGULATION_OF_DNA_REPAIR	115	0.212839	0.895271	0.673913	0.819771
GO_REGULATION_OF_REACTIVE_OXYGEN_SPECIES_BIOSYNTHETIC_PROCESS	60	0.237902	0.894587	0.629559	0.820971
GO_POSITIVE_REGULATION_OF_SMOOTH_MUSCLE_CELL_MIGRATION	33	0.272687	0.894549	0.615819	0.820616
GO_CELLULAR_RESPONSE_TO_MECHANICAL_STIMULUS	62	0.237823	0.893994	0.65415	0.821538
GO_REGULATION_OF_PROTEIN_CATABOLIC_PROCESS	336	0.185736	0.892913	0.811151	0.823735
GO_REGULATION_OF_MUSCLE_CELL_DIFFERENTIATION	126	0.210962	0.892634	0.706226	0.823927
GO_RESPONSE_TO_BRONCHODILATOR	32	0.27245	0.892617	0.621302	0.823512
GO_POSITIVE_REGULATION_OF_RHO_PROTEIN_SIGNAL_TRANSDUCTION	17	0.316489	0.892247	0.616766	0.823986
GO_SYNAPTIC_VESICLE_ENDOCYTOSIS	48	0.2475	0.892015	0.645291	0.824092
GO_POSITIVE_REGULATION_OF_LYMPHOCYTE_MEDIATED_IMMUNITY	49	0.251443	0.891693	0.650284	0.824441
GO_POSITIVE_REGULATION_OF_CELL_KILLING	18	0.312571	0.891334	0.600394	0.824873
GO_TOLL_LIKE_RECEPTOR_3_SIGNALING_PATHWAY	18	0.312322	0.891045	0.617143	0.825093
GO_REGULATION_OF_ESTABLISHMENT_OR_MAINTENANCE_OF_CELL_POLARITY	20	0.304958	0.890973	0.631373	0.824823
GO_REGULATION_OF_PROTEIN_EXPORT_FROM_NUCLEUS	36	0.26702	0.889867	0.627151	0.827037
GO_REGULATION_OF_RESPONSE_TO_INTERFERON_GAMMA	19	0.307254	0.889506	0.617647	0.827417
GO_CELLULAR_COMPONENT_DISASSEMBLY	469	0.1783	0.889402	0.854895	0.827206
GO_POSITIVE_REGULATION_OF_LAMELLIPODIUM_ASSEMBLY	17	0.319322	0.889291	0.620042	0.827012
GO_NEGATIVE_REGULATION_OF_DOUBLE_STRAND_BREAK_REPAIR_VIA_HOMOLOGOUS_RECOMBINATION	19	0.308663	0.888581	0.612774	0.828239
GO_PROTEIN_ACYLATION	206	0.19437	0.8885	0.731261	0.827998
GO_I_KAPPAB_KINASE_NF_KAPPAB_SIGNALING	214	0.192208	0.888337	0.758148	0.827928
GO_REGULATION_OF_CHROMATIN_SILENCING	23	0.289861	0.88811	0.612774	0.827996
GO_NEGATIVE_REGULATION_OF_CELLULAR_RESPONSE_TO_GROWTH_FACTOR_STIMULUS	117	0.210656	0.888011	0.679245	0.827793
GO_TOLL_LIKE_RECEPTOR_SIGNALING_PATHWAY	100	0.217227	0.887327	0.660232	0.829012
GO_CELLULAR_RESPONSE_TO_CHEMICAL_STRESS	281	0.186678	0.88635	0.808028	0.830856
GO_POSITIVE_REGULATION_OF_COLD_INDUCED_THERMOGENESIS	67	0.228728	0.886348	0.699248	0.830406
GO_RIBOSE_PHOSPHATE_METABOLIC_PROCESS	328	0.185158	0.885757	0.796396	0.831357
GO_NEGATIVE_REGULATION_OF_TOLL_LIKE_RECEPTOR_SIGNALING_PATHWAY	27	0.279953	0.885139	0.643725	0.832355
GO_NEGATIVE_REGULATION_OF_LEUKOCYTE_DIFFERENTIATION	64	0.235183	0.884634	0.659048	0.833109
GO_MYD88_DEPENDENT_TOLL_LIKE_RECEPTOR_SIGNALING_PATHWAY	24	0.29406	0.883972	0.626415	0.834181
GO_CELLULAR_AMINO_ACID_BIOSYNTHETIC_PROCESS	62	0.231331	0.883859	0.669794	0.833985
GO_REGULATION_OF_ANTIGEN_RECEPTOR_MEDIATED_SIGNALING_PATHWAY	38	0.255555	0.883425	0.649606	0.834526
GO_SKELETAL_MUSCLE_ORGAN_DEVELOPMENT	138	0.203626	0.883169	0.74026	0.834687
GO_TRANSFORMING_GROWTH_FACTOR_BETA_RECEPTOR_SIGNALING_PATHWAY	151	0.203518	0.883078	0.718336	0.834432
GO_RESPONSE_TO_REACTIVE_OXYGEN_SPECIES	178	0.196725	0.882476	0.774492	0.835407
GO_POSITIVE_REGULATION_OF_OXIDOREDUCTASE_ACTIVITY	41	0.255622	0.881588	0.669187	0.836993
GO_RESPONSE_TO_PAIN	15	0.319818	0.881258	0.615079	0.837317
GO_NEGATIVE_REGULATION_OF_SMALL_GTPASE_MEDIATED_SIGNAL_TRANSDUCTION	45	0.248814	0.881195	0.648544	0.837022
GO_REGULATION_OF_THE_FORCE_OF_HEART_CONTRACTION	20	0.299884	0.8806	0.606178	0.837946
GO_CELLULAR_RESPONSE_TO_RADIATION	142	0.200656	0.880493	0.730627	0.837741
GO_MOVEMENT_IN_ENVIRONMENT_OF_OTHER_ORGANISM_INVOLVED_IN_SYMBIOTIC_INTERACTION	31	0.276613	0.880315	0.627255	0.837708
GO_NEGATIVE_REGULATION_OF_GENE_SILENCING	20	0.302742	0.880207	0.615686	0.837501
GO_REGULATION_OF_SPINDLE_ASSEMBLY	25	0.284116	0.878935	0.632381	0.840051
GO_NEGATIVE_REGULATION_OF_APOPTOTIC_SIGNALING_PATHWAY	183	0.19423	0.877708	0.764151	0.842407
GO_REGULATION_OF_PEPTIDASE_ACTIVITY	275	0.185874	0.877396	0.827826	0.842693
GO_TELENCEPHALON_GLIAL_CELL_MIGRATION	20	0.304599	0.877342	0.640693	0.842359
GO_NON_RECOMBINATIONAL_REPAIR	77	0.224757	0.877297	0.7	0.842008
GO_CELL_AGING	92	0.213368	0.87689	0.726744	0.842502
GO_POSITIVE_REGULATION_OF_ALPHA_BETA_T_CELL_ACTIVATION	33	0.265544	0.876704	0.651731	0.842495
GO_RRNA_TRANSCRIPTION	30	0.269926	0.876595	0.638945	0.842292
GO_AMMONIUM_TRANSPORT	42	0.249797	0.875862	0.662963	0.843537
GO_MULTICELLULAR_ORGANISMAL_SIGNALING	117	0.206446	0.875313	0.740883	0.844341
GO_REGULATION_OF_IMMUNE_EFFECTOR_PROCESS	223	0.190281	0.875073	0.798214	0.844454
GO_ESTABLISHMENT_OF_PROTEIN_LOCALIZATION_TO_ORGANELLE	499	0.175478	0.87497	0.918367	0.844237
GO_REGULATION_OF_PEPTIDYL_THREONINE_PHOSPHORYLATION	37	0.255956	0.874581	0.69	0.844691
GO_GANGLIOSIDE_METABOLIC_PROCESS	16	0.31927	0.873959	0.617188	0.845742
GO_POSITIVE_REGULATION_OF_AMINE_TRANSPORT	16	0.315522	0.871812	0.635611	0.85022
GO_REGULATION_OF_MICROTUBULE_POLYMERIZATION	44	0.250003	0.871488	0.688	0.850515
GO_T_CELL_MEDIATED_IMMUNITY	55	0.237118	0.871293	0.652087	0.850527
GO_NEGATIVE_REGULATION_OF_PROTEIN_MODIFICATION_BY_SMALL_PROTEIN_CONJUGATION_OR_REMOVAL	73	0.22694	0.871063	0.721915	0.850608
GO_PYRIMIDINE_CONTAINING_COMPOUND_METABOLIC_PROCESS	81	0.219961	0.870683	0.702448	0.850979
GO_POSITIVE_REGULATION_OF_PROTEIN_MODIFICATION_BY_SMALL_PROTEIN_CONJUGATION_OR_REMOVAL	122	0.205599	0.87068	0.761733	0.850534
GO_NEGATIVE_REGULATION_OF_ANTIGEN_RECEPTOR_MEDIATED_SIGNALING_PATHWAY	18	0.305061	0.870164	0.644359	0.851261
GO_LIPID_MODIFICATION	191	0.192638	0.868742	0.814433	0.854036
GO_REGULATION_OF_EXTRINSIC_APOPTOTIC_SIGNALING_PATHWAY	124	0.205102	0.867708	0.755027	0.855917
GO_LOW_DENSITY_LIPOPROTEIN_PARTICLE_CLEARANCE	26	0.280821	0.867697	0.6629	0.85549
GO_APOPTOTIC_SIGNALING_PATHWAY	480	0.173394	0.866417	0.926829	0.857909
GO_OXIDOREDUCTION_COENZYME_METABOLIC_PROCESS	44	0.249957	0.866413	0.681901	0.857462
GO_T_CELL_APOPTOTIC_PROCESS	31	0.266478	0.865592	0.669246	0.858804
GO_DETECTION_OF_MECHANICAL_STIMULUS	26	0.281623	0.86526	0.658915	0.859052
GO_LIPOPROTEIN_METABOLIC_PROCESS	103	0.210833	0.864274	0.743833	0.860739
GO_REGULATION_OF_RESPONSE_TO_REACTIVE_OXYGEN_SPECIES	27	0.274122	0.863754	0.676289	0.861428
GO_RESPONSE_TO_OXYGEN_LEVELS	321	0.17898	0.863716	0.907826	0.86105
GO_HISTONE_H3_K9_TRIMETHYLATION	15	0.317942	0.863263	0.63189	0.861604
GO_MITOTIC_G2_M_TRANSITION_CHECKPOINT	28	0.273489	0.863111	0.67451	0.861527
GO_POSITIVE_REGULATION_OF_INFLAMMATORY_RESPONSE	70	0.219802	0.862703	0.747534	0.861946
GO_POSITIVE_REGULATION_OF_INTRACELLULAR_PROTEIN_TRANSPORT	133	0.199574	0.86266	0.805147	0.861585
GO_CELLULAR_DEFENSE_RESPONSE	17	0.309334	0.862566	0.653846	0.861337
GO_RESPONSE_TO_MORPHINE	19	0.297413	0.862339	0.673624	0.861371
GO_NEGATIVE_REGULATION_OF_MRNA_METABOLIC_PROCESS	70	0.222671	0.862167	0.70632	0.86128
GO_REGULATION_OF_LONG_TERM_SYNAPTIC_POTENTIATION	32	0.270094	0.861452	0.676413	0.862424
GO_REGULATION_OF_REGULATED_SECRETORY_PATHWAY	94	0.210192	0.860642	0.741874	0.863715
GO_REGULATION_OF_GRANULOCYTE_CHEMOTAXIS	28	0.270372	0.86042	0.664137	0.863706
GO_POSITIVE_REGULATION_OF_HISTONE_DEACETYLATION	15	0.318276	0.859515	0.622391	0.865163
GO_POSITIVE_REGULATION_OF_CHROMOSOME_ORGANIZATION	155	0.196797	0.859306	0.801818	0.865155
GO_NEGATIVE_REGULATION_OF_SMALL_MOLECULE_METABOLIC_PROCESS	65	0.22339	0.858167	0.741996	0.867116
GO_MYOFIBRIL_ASSEMBLY	56	0.233312	0.858045	0.707407	0.866937
GO_ALPHA_AMINO_ACID_CATABOLIC_PROCESS	60	0.230749	0.857654	0.732558	0.867316
GO_DORSAL_VENTRAL_NEURAL_TUBE_PATTERNING	20	0.298116	0.857583	0.676471	0.867004
GO_NEGATIVE_REGULATION_OF_DNA_BIOSYNTHETIC_PROCESS	29	0.270604	0.857061	0.673546	0.867663
GO_MACROPHAGE_MIGRATION	28	0.272084	0.856937	0.68472	0.867495
GO_NEGATIVE_REGULATION_OF_DNA_METABOLIC_PROCESS	93	0.211399	0.856861	0.756957	0.867196
GO_NEUROMUSCULAR_PROCESS_CONTROLLING_BALANCE	30	0.266178	0.856143	0.698842	0.868259
GO_APOPTOTIC_MITOCHONDRIAL_CHANGES	105	0.206411	0.855764	0.766727	0.86863
GO_CARDIAC_MUSCLE_TISSUE_MORPHOGENESIS	48	0.240013	0.855606	0.697842	0.868493
GO_NEGATIVE_REGULATION_OF_PLASMA_MEMBRANE_BOUNDED_CELL_PROJECTION_ASSEMBLY	20	0.299667	0.855366	0.665966	0.868544
GO_T_CELL_RECEPTOR_SIGNALING_PATHWAY	138	0.19938	0.855242	0.809434	0.868359
GO_PROTEIN_PALMITOYLATION	28	0.275998	0.855145	0.682879	0.868124
GO_PHOSPHATIDYLETHANOLAMINE_METABOLIC_PROCESS	18	0.303861	0.854983	0.643863	0.867972
GO_REGULATION_OF_LYASE_ACTIVITY	21	0.288511	0.854661	0.653101	0.8682
GO_CATECHOLAMINE_SECRETION	24	0.283766	0.854256	0.68972	0.868587
GO_PLACENTA_BLOOD_VESSEL_DEVELOPMENT	29	0.266634	0.854044	0.67002	0.868566
GO_ANTIGEN_PROCESSING_AND_PRESENTATION	166	0.193594	0.853573	0.829604	0.869098
GO_CHROMATIN_ORGANIZATION_INVOLVED_IN_REGULATION_OF_TRANSCRIPTION	72	0.219289	0.8532	0.739623	0.869425
GO_LIPID_DROPLET_ORGANIZATION	15	0.314991	0.853106	0.653846	0.869178
GO_ALCOHOL_CATABOLIC_PROCESS	36	0.253227	0.852596	0.676301	0.869812
GO_RESPONSE_TO_ANESTHETIC	46	0.241085	0.852561	0.710579	0.869426
GO_HOMEOSTASIS_OF_NUMBER_OF_CELLS_WITHIN_A_TISSUE	19	0.29007	0.851866	0.664762	0.870504
GO_REGULATION_OF_PHOSPHOPROTEIN_PHOSPHATASE_ACTIVITY	92	0.210852	0.851602	0.772556	0.870581
GO_POSITIVE_REGULATION_OF_INTRACELLULAR_TRANSPORT	176	0.193215	0.851545	0.810507	0.870244
GO_GRANULOCYTE_DIFFERENTIATION	19	0.291187	0.849951	0.689723	0.873175
GO_NEGATIVE_REGULATION_OF_OSTEOCLAST_DIFFERENTIATION	18	0.293858	0.849766	0.666667	0.873099
GO_UBIQUINONE_METABOLIC_PROCESS	18	0.301198	0.84976	0.651252	0.87266
GO_CELLULAR_RESPONSE_TO_NUTRIENT	53	0.231165	0.849649	0.712963	0.872455
GO_VITAMIN_BIOSYNTHETIC_PROCESS	16	0.311347	0.848967	0.687732	0.873403
GO_REPLICATION_FORK_PROCESSING	32	0.260235	0.848621	0.713461	0.873689
GO_PROTEIN_HETEROOLIGOMERIZATION	63	0.222131	0.848561	0.741107	0.873361
GO_PROTEIN_ACETYLATION	169	0.191906	0.847425	0.842391	0.875241
GO_POSITIVE_REGULATION_OF_VIRAL_PROCESS	93	0.206817	0.846765	0.773333	0.876166
GO_REGULATION_OF_COFACTOR_METABOLIC_PROCESS	27	0.268296	0.846413	0.688235	0.87643
GO_POSITIVE_REGULATION_OF_DENDRITIC_SPINE_DEVELOPMENT	44	0.24316	0.846357	0.73506	0.876088
GO_POSITIVE_REGULATION_OF_DENDRITIC_SPINE_MORPHOGENESIS	22	0.283079	0.845792	0.68677	0.87677
GO_REGULATION_OF_MEMBRANE_DEPOLARIZATION	32	0.255581	0.84556	0.716505	0.876787
GO_POSITIVE_REGULATION_OF_DEFENSE_RESPONSE	304	0.175895	0.844577	0.903704	0.878278
GO_REGULATION_OF_CYCLASE_ACTIVITY	19	0.29561	0.844168	0.688337	0.878641
GO_POSITIVE_REGULATION_OF_MULTI_ORGANISM_PROCESS	365	0.174522	0.843768	0.91274	0.879023
GO_WNT_SIGNALING_PATHWAY_CALCIUM_MODULATING_PATHWAY	33	0.256328	0.843585	0.690945	0.878934
GO_NEGATIVE_REGULATION_OF_DNA_REPAIR	34	0.254637	0.843442	0.703187	0.878767
GO_CEREBRAL_CORTEX_CELL_MIGRATION	36	0.248678	0.843158	0.696607	0.878911
GO_CELLULAR_RESPONSE_TO_STEROID_HORMONE_STIMULUS	190	0.188767	0.843017	0.847866	0.878741
GO_VERY_LONG_CHAIN_FATTY_ACID_METABOLIC_PROCESS	22	0.281535	0.842918	0.667992	0.878473
GO_PROTEIN_TARGETING	381	0.172052	0.842637	0.930357	0.878539
GO_REGULATION_OF_KERATINOCYTE_DIFFERENTIATION	27	0.264513	0.842257	0.696252	0.878858
GO_HISTONE_H3_DEACETYLATION	17	0.300322	0.842251	0.671371	0.87842
GO_REGULATION_OF_DOUBLE_STRAND_BREAK_REPAIR	74	0.21677	0.842158	0.785448	0.878152
GO_REGULATION_OF_RECEPTOR_SIGNALING_PATHWAY_VIA_STAT	68	0.220165	0.840472	0.738574	0.881089
GO_POSITIVE_REGULATION_OF_PEPTIDE_HORMONE_SECRETION	56	0.227001	0.839769	0.769231	0.882002
GO_REGULATION_OF_EXTRINSIC_APOPTOTIC_SIGNALING_PATHWAY_VIA_DEATH_DOMAIN_RECEPTORS	46	0.234009	0.839678	0.706564	0.881728
GO_REGULATION_OF_PEPTIDYL_LYSINE_ACETYLATION	47	0.234453	0.839585	0.737374	0.881471
GO_RAB_PROTEIN_SIGNAL_TRANSDUCTION	61	0.220339	0.838618	0.766082	0.882916
GO_NEGATIVE_REGULATION_OF_T_CELL_PROLIFERATION	31	0.257445	0.837841	0.702128	0.883981
GO_LUNG_ALVEOLUS_DEVELOPMENT	33	0.251934	0.83729	0.7249	0.884671
GO_RESPONSE_TO_CAMP	61	0.223319	0.836575	0.771107	0.885629
GO_MRNA_3_END_PROCESSING	93	0.207763	0.835762	0.809259	0.886763
GO_REGULATION_OF_PROTEIN_DEPHOSPHORYLATION	111	0.200785	0.835678	0.824373	0.886467
GO_REGULATION_OF_MYELOID_LEUKOCYTE_MEDIATED_IMMUNITY	31	0.255843	0.835346	0.714286	0.886713
GO_POSITIVE_REGULATION_OF_DEPHOSPHORYLATION	43	0.236836	0.834208	0.77668	0.888536
GO_REGULATION_OF_CYSTEINE_TYPE_ENDOPEPTIDASE_ACTIVITY	173	0.185892	0.833559	0.852113	0.88931
GO_MICROTUBULE_NUCLEATION	24	0.270921	0.833225	0.692308	0.889467
GO_POSITIVE_REGULATION_OF_VIRAL_LIFE_CYCLE	50	0.231174	0.832924	0.764244	0.889617
GO_NUCLEOBASE_BIOSYNTHETIC_PROCESS	19	0.286979	0.832019	0.715116	0.890872
GO_METANEPHRIC_NEPHRON_EPITHELIUM_DEVELOPMENT	15	0.301073	0.831361	0.703407	0.891708
GO_PROTEIN_IMPORT_INTO_MITOCHONDRIAL_MATRIX	16	0.304814	0.831133	0.678068	0.891653
GO_MONOCARBOXYLIC_ACID_CATABOLIC_PROCESS	96	0.202967	0.830747	0.828846	0.891964
GO_NEGATIVE_REGULATION_OF_TRANSMEMBRANE_RECEPTOR_PROTEIN_SERINE_THREONINE_KINASE_SIGNALING_PATHWAY	94	0.206759	0.830415	0.833645	0.892171
GO_REGULATION_OF_INTRACELLULAR_PROTEIN_TRANSPORT	197	0.18408	0.830183	0.903955	0.892156
GO_NEGATIVE_REGULATION_OF_INTRINSIC_APOPTOTIC_SIGNALING_PATHWAY_BY_P53_CLASS_MEDIATOR	17	0.304068	0.829671	0.714004	0.892675
GO_CELLULAR_AMINO_ACID_METABOLIC_PROCESS	234	0.176745	0.829162	0.918919	0.893225
GO_POSITIVE_REGULATION_OF_RESPONSE_TO_CYTOKINE_STIMULUS	40	0.239111	0.829022	0.731286	0.893035
GO_INTERLEUKIN_8_SECRETION	16	0.298471	0.828913	0.690522	0.892763
GO_MITOCHONDRIAL_RESPIRATORY_CHAIN_COMPLEX_IV_ASSEMBLY	18	0.291787	0.828231	0.711155	0.89358
GO_METANEPHRIC_EPITHELIUM_DEVELOPMENT	15	0.301073	0.827908	0.711198	0.893729
GO_RNA_CATABOLIC_PROCESS	366	0.169864	0.827175	0.949653	0.894679
GO_NEGATIVE_REGULATION_OF_CELL_JUNCTION_ASSEMBLY	21	0.271254	0.82712	0.689394	0.894325
GO_RECEPTOR_CATABOLIC_PROCESS	34	0.249011	0.826333	0.741935	0.895373
GO_NEGATIVE_REGULATION_OF_INTRACELLULAR_PROTEIN_TRANSPORT	34	0.24556	0.823989	0.747253	0.899196
GO_XENOBIOTIC_TRANSPORT	17	0.291881	0.822881	0.711423	0.900811
GO_FC_EPSILON_RECEPTOR_SIGNALING_PATHWAY	95	0.199161	0.822224	0.824497	0.901545
GO_REGULATION_OF_EXTRINSIC_APOPTOTIC_SIGNALING_PATHWAY_IN_ABSENCE_OF_LIGAND	33	0.246406	0.82219	0.722868	0.901155
GO_CELLULAR_RESPONSE_TO_UV	72	0.208438	0.821646	0.79588	0.9017
GO_COFACTOR_BIOSYNTHETIC_PROCESS	191	0.182198	0.820481	0.908451	0.903265
GO_ASPARTATE_FAMILY_AMINO_ACID_METABOLIC_PROCESS	38	0.239788	0.820138	0.740458	0.903424
GO_HEMATOPOIETIC_PROGENITOR_CELL_DIFFERENTIATION	134	0.191074	0.820088	0.859375	0.903054
GO_NEGATIVE_REGULATION_OF_PEPTIDYL_TYROSINE_PHOSPHORYLATION	44	0.231152	0.81951	0.779923	0.903654
GO_POSITIVE_REGULATION_OF_TRANSLATION	109	0.194674	0.819408	0.862637	0.903377
GO_PEPTIDYL_CYSTEINE_MODIFICATION	36	0.243895	0.819237	0.759766	0.903228
GO_RIBONUCLEOSIDE_METABOLIC_PROCESS	55	0.221617	0.819096	0.767892	0.90302
GO_REGULATION_OF_CHROMOSOME_ORGANIZATION	295	0.170725	0.817488	0.956217	0.905457
GO_NUCLEOSIDE_TRIPHOSPHATE_METABOLIC_PROCESS	92	0.2013	0.817273	0.838346	0.905382
GO_RETROGRADE_VESICLE_MEDIATED_TRANSPORT_GOLGI_TO_ENDOPLASMIC_RETICULUM	79	0.210295	0.817098	0.792706	0.90523
GO_TRANSCRIPTION_ELONGATION_FROM_RNA_POLYMERASE_I_PROMOTER	28	0.256014	0.815469	0.732039	0.907727
GO_INTRACILIARY_TRANSPORT	50	0.227772	0.81473	0.784	0.908595
GO_REGULATION_OF_INTRACELLULAR_TRANSPORT	295	0.172251	0.813785	0.961268	0.909819
GO_VENTRICULAR_CARDIAC_MUSCLE_CELL_ACTION_POTENTIAL	27	0.259579	0.812944	0.749503	0.910795
GO_CELLULAR_NITROGEN_COMPOUND_CATABOLIC_PROCESS	492	0.162987	0.811383	0.981884	0.913025
GO_REGULATION_OF_HISTONE_METHYLATION	55	0.221785	0.811296	0.809793	0.912725
GO_HYDROGEN_PEROXIDE_METABOLIC_PROCESS	26	0.259575	0.811048	0.737523	0.912712
GO_CILIUM_ORGANIZATION	308	0.168891	0.810745	0.974545	0.912786
GO_NEGATIVE_REGULATION_OF_CYTOKINE_SECRETION	36	0.238183	0.810176	0.738964	0.913311
[truncated: 1,512 more rows]

## Sheet: SMutvsCtrl_T120_gobp
List of GSEA gene ontology biological process in MutvsCtrl_T120 (Without time interaction term). A filter has been applied for NOM p < 0.05. Positive NES = up in Mut , negative NES = down in Mut.
NAME	SIZE	ES	NES	NOM p-val	FDR q-val
GO_REGULATION_OF_CARTILAGE_DEVELOPMENT	58	0.681331	2.54879	0	0
GO_REGULATION_OF_CHONDROCYTE_DIFFERENTIATION	45	0.691085	2.49712	0	0
GO_CHONDROCYTE_DIFFERENTIATION	100	0.599133	2.4773	0	0
GO_AORTIC_VALVE_DEVELOPMENT	27	0.764908	2.47302	0	0
GO_DNA_REPLICATION	248	0.505261	2.40455	0	0.000217
GO_DNA_DEPENDENT_DNA_REPLICATION	139	0.546363	2.38847	0	0.000181
GO_MESONEPHROS_DEVELOPMENT	80	0.594081	2.35693	0	0.000155
GO_CARTILAGE_DEVELOPMENT	159	0.524489	2.35462	0	0.000135
GO_NEGATIVE_REGULATION_OF_CARTILAGE_DEVELOPMENT	25	0.725069	2.32427	0	0.000239
GO_CONNECTIVE_TISSUE_DEVELOPMENT	210	0.484769	2.2847	0	0.000535
GO_KIDNEY_EPITHELIUM_DEVELOPMENT	105	0.537984	2.27916	0	0.000682
GO_POSITIVE_REGULATION_OF_ANIMAL_ORGAN_MORPHOGENESIS	59	0.585931	2.25398	0	0.0010715
GO_SEMI_LUNAR_VALVE_DEVELOPMENT	32	0.67529	2.25329	0	0.000989
GO_MESODERMAL_CELL_DIFFERENTIATION	24	0.710291	2.24735	0	0.00107081
GO_CELL_CYCLE_DNA_REPLICATION	60	0.591044	2.2449	0	0.00114199
GO_POSITIVE_REGULATION_OF_CARTILAGE_DEVELOPMENT	28	0.702236	2.23798	0	0.00107061
GO_SPECIFICATION_OF_ANIMAL_ORGAN_IDENTITY	23	0.728432	2.23191	0	0.00100764
GO_NEPHRON_DEVELOPMENT	106	0.523117	2.21491	0	0.00100896
GO_DNA_CONFORMATION_CHANGE	219	0.476869	2.21118	0	0.00101322
GO_DNA_STRAND_ELONGATION_INVOLVED_IN_DNA_REPLICATION	17	0.771926	2.20768	0	0.00106947
GO_NEURON_PROJECTION_EXTENSION_INVOLVED_IN_NEURON_PROJECTION_GUIDANCE	31	0.658085	2.19454	0	0.00142865
GO_REGULATION_OF_ANIMAL_ORGAN_FORMATION	24	0.704695	2.19229	0	0.00141259
GO_MESONEPHRIC_TUBULE_MORPHOGENESIS	52	0.593498	2.18906	0	0.00139825
GO_DNA_PACKAGING	114	0.514176	2.1867	0	0.00143002
GO_DNA_STRAND_ELONGATION	23	0.708407	2.18474	0	0.00141518
GO_HETEROPHILIC_CELL_CELL_ADHESION_VIA_PLASMA_MEMBRANE_CELL_ADHESION_MOLECULES	25	0.696857	2.1799	0	0.00144565
GO_CHROMATIN_ASSEMBLY	80	0.542845	2.17502	0	0.0014312
GO_CARDIAC_SEPTUM_MORPHOGENESIS	64	0.564811	2.17003	0	0.00145722
GO_DNA_DEPENDENT_DNA_REPLICATION_MAINTENANCE_OF_FIDELITY	41	0.612287	2.16774	0.00199203	0.00140697
GO_REGULATION_OF_DNA_DEPENDENT_DNA_REPLICATION	45	0.600363	2.16104	0	0.00146995
GO_RENAL_SYSTEM_VASCULATURE_DEVELOPMENT	22	0.729782	2.15704	0	0.00145715
GO_NUCLEOSOME_ORGANIZATION	93	0.514757	2.14956	0	0.00164769
GO_DNA_REPLICATION_INITIATION	34	0.638357	2.14683	0	0.00169614
GO_PROXIMAL_DISTAL_PATTERN_FORMATION	24	0.692538	2.13742	0	0.00192905
GO_CHROMATIN_ASSEMBLY_OR_DISASSEMBLY	102	0.506138	2.13292	0	0.00196527
GO_CELL_FATE_COMMITMENT_INVOLVED_IN_FORMATION_OF_PRIMARY_GERM_LAYER	22	0.70134	2.11049	0	0.00253756
GO_DEVELOPMENTAL_INDUCTION	23	0.693367	2.10617	0	0.00258564
GO_VENTRICULAR_SEPTUM_MORPHOGENESIS	41	0.602656	2.10429	0	0.00257431
GO_RECOMBINATIONAL_REPAIR	124	0.483359	2.09581	0	0.00280869
GO_NEGATIVE_REGULATION_OF_NEURON_PROJECTION_DEVELOPMENT	124	0.487412	2.08786	0	0.00306171
GO_NEGATIVE_REGULATION_OF_CHONDROCYTE_DIFFERENTIATION	20	0.716134	2.08432	0	0.00311874
GO_POSITIVE_REGULATION_OF_CHONDROCYTE_DIFFERENTIATION	19	0.702312	2.08165	0	0.00319643
GO_RENAL_SYSTEM_DEVELOPMENT	233	0.442551	2.07924	0	0.00322149
GO_ORGAN_INDUCTION	16	0.745823	2.07244	0	0.00346558
GO_POSITIVE_REGULATION_OF_BMP_SIGNALING_PATHWAY	28	0.634394	2.06386	0	0.00410771
GO_ANIMAL_ORGAN_FORMATION	45	0.57526	2.06302	0	0.00404121
GO_NEGATIVE_REGULATION_OF_NEURON_DIFFERENTIATION	169	0.457687	2.05924	0	0.00425372
GO_NEPHRON_EPITHELIUM_DEVELOPMENT	80	0.510434	2.05454	0	0.00450202
GO_OOGENESIS	54	0.539798	2.0483	0	0.00491767
GO_NEPHRON_MORPHOGENESIS	60	0.545291	2.045	0	0.00511946
GO_NEGATIVE_REGULATION_OF_CELL_PROJECTION_ORGANIZATION	146	0.459924	2.0379	0	0.00562729
GO_RENAL_TUBULE_DEVELOPMENT	73	0.515862	2.03533	0	0.00574436
GO_CARTILAGE_DEVELOPMENT_INVOLVED_IN_ENDOCHONDRAL_BONE_MORPHOGENESIS	33	0.597626	2.02601	0	0.00664229
GO_REPLICATION_FORK_PROCESSING	32	0.607293	2.02596	0	0.00651928
GO_VENTRICULAR_SEPTUM_DEVELOPMENT	66	0.518358	2.01692	0	0.00735793
GO_EMBRYONIC_APPENDAGE_MORPHOGENESIS	104	0.476136	2.01691	0	0.00722654
GO_APPENDAGE_MORPHOGENESIS	123	0.461017	2.01193	0	0.0077822
GO_UROGENITAL_SYSTEM_DEVELOPMENT	260	0.420317	2.01149	0	0.007685
GO_KIDNEY_MORPHOGENESIS	71	0.509917	2.00523	0	0.00829771
GO_HEART_VALVE_DEVELOPMENT	52	0.545444	1.9993	0	0.00867798
GO_DOUBLE_STRAND_BREAK_REPAIR	218	0.429661	1.99601	0	0.00887002
GO_DNA_REPLICATION_CHECKPOINT	15	0.721852	1.99308	0	0.0090033
GO_REGULATION_OF_ENDOTHELIAL_CELL_DIFFERENTIATION	25	0.627317	1.99298	0	0.00887718
GO_NEGATIVE_REGULATION_OF_CELL_MORPHOGENESIS_INVOLVED_IN_DIFFERENTIATION	80	0.501288	1.98893	0	0.00927294
GO_DNA_RECOMBINATION	230	0.420166	1.98184	0	0.00987241
GO_SISTER_CHROMATID_SEGREGATION	170	0.436815	1.97942	0	0.0099516
GO_NEGATIVE_REGULATION_OF_ANIMAL_ORGAN_MORPHOGENESIS	22	0.660885	1.97817	0.0019305	0.00997855
GO_MEIOTIC_CELL_CYCLE	157	0.442605	1.97761	0	0.00997404
GO_POSITIVE_REGULATION_OF_PHOSPHOLIPASE_ACTIVITY	33	0.58198	1.97271	0	0.0104241
GO_NEURON_PROJECTION_ARBORIZATION	18	0.684339	1.96958	0	0.0105825
GO_CENTRAL_NERVOUS_SYSTEM_PROJECTION_NEURON_AXONOGENESIS	22	0.658129	1.9664	0	0.010813
GO_MESENCHYMAL_CELL_PROLIFERATION	37	0.569627	1.95413	0	0.0123647
GO_GLOMERULUS_DEVELOPMENT	44	0.547964	1.95278	0	0.0123427
GO_MESENCHYME_MORPHOGENESIS	45	0.546908	1.9523	0	0.0122053
GO_EMBRYONIC_DIGESTIVE_TRACT_DEVELOPMENT	24	0.642354	1.95132	0.00203666	0.0122433
GO_CELL_FATE_SPECIFICATION	46	0.541078	1.94847	0.00189036	0.0125489
GO_CELL_PROLIFERATION_INVOLVED_IN_KIDNEY_DEVELOPMENT	16	0.696792	1.94486	0	0.0129989
GO_SPROUTING_ANGIOGENESIS	97	0.462024	1.94337	0	0.0130515
GO_MESODERM_MORPHOGENESIS	52	0.524231	1.94094	0	0.0132944
GO_SKELETAL_SYSTEM_DEVELOPMENT	410	0.38603	1.94088	0	0.0131417
GO_ATRIOVENTRICULAR_VALVE_DEVELOPMENT	21	0.650148	1.93825	0.0020202	0.0132836
GO_REGULATION_OF_NEURON_PROJECTION_REGENERATION	24	0.624883	1.9325	0	0.0141429
GO_POSITIVE_REGULATION_OF_CELL_CYCLE_G2_M_PHASE_TRANSITION	27	0.602571	1.93203	0.0040404	0.0139854
GO_DIENCEPHALON_DEVELOPMENT	37	0.562694	1.92966	0.00193424	0.0142904
GO_NEGATIVE_REGULATION_OF_DENDRITE_DEVELOPMENT	24	0.617652	1.92686	0	0.0145776
GO_CELL_FATE_COMMITMENT	153	0.431852	1.92511	0	0.0146947
GO_METANEPHROS_DEVELOPMENT	63	0.492848	1.92404	0	0.0146609
GO_EAR_DEVELOPMENT	145	0.434322	1.92126	0	0.0149474
GO_ADRENAL_GLAND_DEVELOPMENT	16	0.70768	1.92113	0	0.0147911
GO_HUMORAL_IMMUNE_RESPONSE_MEDIATED_BY_CIRCULATING_IMMUNOGLOBULIN	16	0.689697	1.92085	0	0.0146867
GO_CARDIAC_CHAMBER_MORPHOGENESIS	101	0.457536	1.92083	0	0.0145253
GO_SENSORY_ORGAN_MORPHOGENESIS	169	0.426561	1.91928	0	0.014544
GO_MAINTENANCE_OF_CELL_NUMBER	131	0.438375	1.91403	0	0.0152903
GO_MORPHOGENESIS_OF_AN_EPITHELIAL_FOLD	17	0.679102	1.91344	0	0.0152078
GO_SENSORY_ORGAN_DEVELOPMENT	368	0.389662	1.91156	0	0.0154202
GO_OUTFLOW_TRACT_MORPHOGENESIS	65	0.496072	1.91094	0	0.01535
GO_SENSORY_SYSTEM_DEVELOPMENT	253	0.399336	1.90718	0	0.0160096
GO_NUCLEAR_CHROMOSOME_SEGREGATION	215	0.402846	1.90679	0	0.0159565
GO_RESPONSE_TO_AUDITORY_STIMULUS	16	0.688068	1.90492	0.00212314	0.0160996
GO_BONE_MORPHOGENESIS	83	0.470298	1.90339	0	0.0161629
GO_INTERSTRAND_CROSS_LINK_REPAIR	50	0.518195	1.90298	0	0.0160872
GO_CARDIAC_SEPTUM_DEVELOPMENT	98	0.460875	1.90285	0	0.0159401
GO_CHROMOSOME_SEGREGATION	272	0.393182	1.90086	0	0.0162126
GO_APPENDAGE_DEVELOPMENT	145	0.427834	1.89629	0	0.0169566
GO_CHROMATIN_REMODELING_AT_CENTROMERE	32	0.573189	1.89586	0.00210084	0.0168968
GO_CELL_CELL_ADHESION_MEDIATED_BY_CADHERIN	29	0.583119	1.88948	0.00406504	0.0179031
GO_HINDLIMB_MORPHOGENESIS	27	0.585002	1.88826	0	0.0180073
GO_REGULATION_OF_HEART_MORPHOGENESIS	30	0.57007	1.88551	0.00381679	0.0184865
GO_EMBRYONIC_FORELIMB_MORPHOGENESIS	26	0.583509	1.88294	0	0.0188481
GO_DNA_REPAIR	492	0.364279	1.88102	0	0.019156
GO_CENTROMERE_COMPLEX_ASSEMBLY	40	0.535998	1.88099	0	0.019003
GO_RETINAL_GANGLION_CELL_AXON_GUIDANCE	16	0.683315	1.87931	0	0.0191211
GO_ATP_DEPENDENT_CHROMATIN_REMODELING	68	0.473604	1.87815	0	0.0191617
GO_NEGATIVE_REGULATION_OF_AXONOGENESIS	56	0.498289	1.87785	0.00408998	0.0190222
GO_CHROMOSOME_CONDENSATION	29	0.579969	1.87707	0	0.0190148
GO_TELOMERE_MAINTENANCE_VIA_SEMI_CONSERVATIVE_REPLICATION	27	0.593314	1.87409	0.00208333	0.0193219
GO_FORELIMB_MORPHOGENESIS	32	0.556707	1.87186	0	0.0196794
GO_SEX_DIFFERENTIATION	187	0.401784	1.87119	0	0.0196226
GO_DIGESTIVE_TRACT_MORPHOGENESIS	35	0.556507	1.86999	0	0.0196651
GO_BRANCHING_MORPHOGENESIS_OF_AN_EPITHELIAL_TUBE	118	0.434647	1.86813	0	0.0199833
GO_BONE_GROWTH	33	0.564222	1.8667	0.00376648	0.0201109
GO_MONONUCLEAR_CELL_MIGRATION	39	0.522986	1.86403	0.0059761	0.0204831
GO_NEGATIVE_REGULATION_OF_EPITHELIAL_CELL_DIFFERENTIATION	29	0.587427	1.86285	0	0.0205356
GO_VASCULAR_ENDOTHELIAL_CELL_PROLIFERATION	17	0.653709	1.86131	0.00411523	0.0206718
GO_CELL_DIFFERENTIATION_INVOLVED_IN_KIDNEY_DEVELOPMENT	39	0.536277	1.85905	0	0.0209792
GO_DNA_GEOMETRIC_CHANGE	107	0.443543	1.85839	0	0.0209156
GO_EMBRYONIC_SKELETAL_SYSTEM_MORPHOGENESIS	82	0.452171	1.85662	0	0.0211727
GO_DNA_REPLICATION_INDEPENDENT_NUCLEOSOME_ORGANIZATION	38	0.533606	1.85657	0.00195312	0.0210073
GO_CENTRAL_NERVOUS_SYSTEM_NEURON_DIFFERENTIATION	119	0.433982	1.85528	0	0.021069
GO_FEMALE_SEX_DIFFERENTIATION	84	0.454218	1.85227	0	0.0216684
GO_DEVELOPMENT_OF_PRIMARY_FEMALE_SEXUAL_CHARACTERISTICS	73	0.463833	1.85034	0.00188324	0.0220524
GO_CHONDROCYTE_DEVELOPMENT	35	0.546596	1.85026	0.00612245	0.0219097
GO_MEIOTIC_CHROMOSOME_SEGREGATION	54	0.49352	1.84747	0.0019084	0.0223508
GO_ENDOCHONDRAL_BONE_MORPHOGENESIS	55	0.493437	1.84377	0	0.0231283
GO_ERROR_PRONE_TRANSLESION_SYNTHESIS	20	0.627254	1.84231	0.00396825	0.0232171
GO_MEIOSIS_I_CELL_CYCLE_PROCESS	68	0.475818	1.84028	0.00188324	0.0236148
GO_ENDOCRINE_SYSTEM_DEVELOPMENT	76	0.463329	1.83926	0	0.0236613
GO_ERROR_FREE_TRANSLESION_SYNTHESIS	20	0.614158	1.83801	0.00410678	0.0237853
GO_EYE_MORPHOGENESIS	102	0.436993	1.83291	0.00193798	0.0249657
GO_EMBRYONIC_SKELETAL_SYSTEM_DEVELOPMENT	111	0.438544	1.83157	0.00188679	0.0251186
GO_MODIFICATION_OF_SYNAPTIC_STRUCTURE	18	0.643367	1.82988	0.00206186	0.0253744
GO_NEGATIVE_REGULATION_OF_DNA_RECOMBINATION	32	0.546072	1.82852	0	0.0255652
GO_NEGATIVE_REGULATION_OF_MRNA_SPLICING_VIA_SPLICEOSOME	20	0.622965	1.82701	0.00191571	0.0257156
GO_NUCLEOTIDE_EXCISION_REPAIR_DNA_GAP_FILLING	23	0.588438	1.82404	0.00604839	0.0263714
GO_CHONDROCYTE_DEVELOPMENT_INVOLVED_IN_ENDOCHONDRAL_BONE_MORPHOGENESIS	15	0.665169	1.82334	0.00369686	0.0263829
GO_ARTERY_MORPHOGENESIS	53	0.485951	1.82211	0	0.026578
GO_FORMATION_OF_PRIMARY_GERM_LAYER	86	0.450376	1.82047	0	0.0269008
GO_MITOTIC_SISTER_CHROMATID_SEGREGATION	141	0.417253	1.8195	0	0.0270229
GO_DEVELOPMENTAL_GROWTH_INVOLVED_IN_MORPHOGENESIS	187	0.394223	1.81856	0	0.027087
GO_CENTRIOLE_ASSEMBLY	36	0.532644	1.81803	0.00594059	0.0270566
GO_DEVELOPMENT_OF_PRIMARY_SEXUAL_CHARACTERISTICS	159	0.400944	1.81786	0	0.0269271
GO_MORPHOGENESIS_OF_A_BRANCHING_STRUCTURE	154	0.40459	1.81776	0	0.026764
GO_MEIOTIC_CELL_CYCLE_PROCESS	119	0.423556	1.81655	0	0.0269113
GO_CELL_MIGRATION_INVOLVED_IN_SPROUTING_ANGIOGENESIS	48	0.49389	1.81445	0	0.0273163
GO_NEGATIVE_REGULATION_OF_NERVOUS_SYSTEM_DEVELOPMENT	226	0.386465	1.81238	0	0.0276934
GO_BLOOD_VESSEL_ENDOTHELIAL_CELL_PROLIFERATION_INVOLVED_IN_SPROUTING_ANGIOGENESIS	16	0.659331	1.81216	0.00410678	0.0275846
GO_SUBPALLIUM_DEVELOPMENT	17	0.620299	1.80648	0.0104167	0.0290436
GO_OLFACTORY_LOBE_DEVELOPMENT	20	0.599297	1.80592	0.003861	0.02901
GO_POSITIVE_REGULATION_OF_LIPASE_ACTIVITY	39	0.528583	1.80487	0	0.0291119
GO_NEGATIVE_REGULATION_OF_CELL_DEVELOPMENT	242	0.385489	1.80318	0	0.0294475
GO_APOPTOTIC_PROCESS_INVOLVED_IN_DEVELOPMENT	25	0.572857	1.8018	0	0.029572
GO_EMBRYONIC_ORGAN_MORPHOGENESIS	206	0.39007	1.80132	0	0.0295157
GO_CENTRAL_NERVOUS_SYSTEM_NEURON_AXONOGENESIS	31	0.550289	1.799	0.00194175	0.0299532
GO_REGULATION_OF_DNA_REPLICATION	96	0.43288	1.79891	0.00189753	0.0297969
GO_CAMERA_TYPE_EYE_MORPHOGENESIS	83	0.450251	1.79672	0.00189753	0.0303711
GO_TUMOR_NECROSIS_FACTOR_SECRETION	17	0.627718	1.79556	0.00382409	0.0305564
GO_EPITHELIAL_CELL_DIFFERENTIATION_INVOLVED_IN_KIDNEY_DEVELOPMENT	32	0.545449	1.7939	0.00182815	0.030919
GO_NEGATIVE_REGULATION_OF_CELL_GROWTH	145	0.399025	1.79385	0	0.0307412
GO_BONE_DEVELOPMENT	167	0.391929	1.79247	0	0.0309791
GO_REGULATION_OF_PHOSPHOLIPASE_ACTIVITY	41	0.509306	1.79199	0.00192678	0.030993
GO_STRIATED_MUSCLE_CELL_PROLIFERATION	58	0.472743	1.79156	0	0.0309624
GO_CRANIAL_NERVE_DEVELOPMENT	35	0.524323	1.79129	0.00198413	0.0308696
GO_NEURAL_CREST_CELL_DIFFERENTIATION	69	0.461338	1.79121	0	0.0307285
GO_ENDODERM_DEVELOPMENT	53	0.479252	1.79016	0	0.0307735
GO_METANEPHRIC_NEPHRON_DEVELOPMENT	26	0.56634	1.78886	0.00625	0.0309667
GO_CELL_DIFFERENTIATION_INVOLVED_IN_METANEPHROS_DEVELOPMENT	18	0.628882	1.78761	0.00388349	0.0311623
GO_PITUITARY_GLAND_DEVELOPMENT	19	0.610241	1.78743	0.01222	0.0310467
GO_VASCULAR_ENDOTHELIAL_GROWTH_FACTOR_SIGNALING_PATHWAY	30	0.539692	1.78724	0	0.0309144
GO_FEMALE_GAMETE_GENERATION	88	0.443437	1.78689	0	0.0308376
GO_CELL_CELL_ADHESION_VIA_PLASMA_MEMBRANE_ADHESION_MOLECULES	175	0.396547	1.78646	0.0019084	0.0308164
GO_SOMATIC_STEM_CELL_POPULATION_MAINTENANCE	54	0.472619	1.78528	0.00566038	0.0309977
GO_DORSAL_VENTRAL_PATTERN_FORMATION	60	0.46938	1.78383	0.00190114	0.0312049
GO_AXIS_ELONGATION	24	0.561173	1.78054	0.00390625	0.0322313
GO_CELLULAR_PROCESS_INVOLVED_IN_REPRODUCTION_IN_MULTICELLULAR_ORGANISM	199	0.382253	1.77942	0	0.0324116
GO_REGULATION_OF_CELL_FATE_COMMITMENT	16	0.650493	1.77925	0.00816326	0.0322889
GO_OUTFLOW_TRACT_SEPTUM_MORPHOGENESIS	22	0.582442	1.77668	0.00404858	0.0330278
GO_BASE_EXCISION_REPAIR	41	0.50084	1.77625	0	0.0330067
GO_REGULATION_OF_VASCULAR_PERMEABILITY	22	0.57748	1.77425	0.008	0.0334517
GO_CENTROSOME_DUPLICATION	62	0.460207	1.77279	0.0039604	0.03373
GO_SKELETAL_SYSTEM_MORPHOGENESIS	186	0.382442	1.77275	0	0.0335696
GO_OVULATION_CYCLE	49	0.48355	1.77173	0	0.0337305
GO_ANIMAL_ORGAN_MATURATION	17	0.629004	1.77018	0.00814664	0.03408
GO_CARDIAC_VENTRICLE_DEVELOPMENT	105	0.421544	1.76891	0	0.0343979
GO_REGULATION_OF_MESENCHYMAL_CELL_PROLIFERATION	29	0.545958	1.7636	0.00972763	0.0359499
GO_REGULATION_OF_EPITHELIAL_CELL_DIFFERENTIATION	94	0.426713	1.76327	0	0.0358809
GO_PROTEIN_DNA_COMPLEX_SUBUNIT_ORGANIZATION	186	0.386902	1.76269	0	0.0359278
GO_ENDOTHELIAL_CELL_MIGRATION	170	0.384746	1.76101	0	0.0362628
GO_PROTEIN_LOCALIZATION_TO_KINETOCHORE	17	0.609473	1.7578	0.00795229	0.0371321
GO_NEURONAL_STEM_CELL_POPULATION_MAINTENANCE	20	0.595839	1.75707	0.0100806	0.0372152
GO_ANATOMICAL_STRUCTURE_MATURATION	110	0.409964	1.75663	0	0.0372163
GO_REGULATION_OF_STEM_CELL_PROLIFERATION	40	0.496453	1.75565	0.00400802	0.037298
GO_PYRIMIDINE_DEOXYRIBONUCLEOTIDE_METABOLIC_PROCESS	19	0.590684	1.75381	0.00403226	0.0376828
GO_DNA_DAMAGE_RESPONSE_DETECTION_OF_DNA_DAMAGE	38	0.501787	1.75267	0	0.037927
GO_OSSIFICATION	297	0.365026	1.75225	0	0.0378724
GO_BLOOD_VESSEL_ENDOTHELIAL_CELL_MIGRATION	97	0.419724	1.75186	0	0.0378655
GO_CARDIAC_CHAMBER_DEVELOPMENT	141	0.393565	1.74951	0	0.0384781
GO_NEGATIVE_CHEMOTAXIS	39	0.497185	1.74859	0.00193424	0.0385459
GO_RENAL_VESICLE_DEVELOPMENT	15	0.647219	1.7471	0.0116732	0.0389293
GO_REGULATION_OF_RESPIRATORY_GASEOUS_EXCHANGE	17	0.620114	1.74689	0.00842105	0.0388248
GO_REGULATION_OF_BIOMINERALIZATION	62	0.45023	1.74631	0.00369004	0.0388134
GO_HISTONE_EXCHANGE	40	0.495614	1.74593	0.00823045	0.0387517
GO_OOCYTE_DIFFERENTIATION	32	0.541538	1.74585	0.00421941	0.0386196
GO_CRANIAL_NERVE_MORPHOGENESIS	21	0.572924	1.74532	0.010395	0.0385889
GO_ORGANELLE_FISSION	354	0.352731	1.74528	0	0.0384285
GO_PRESYNAPSE_ORGANIZATION	34	0.518511	1.73689	0.00390625	0.0413959
GO_PEROXISOME_PROLIFERATOR_ACTIVATED_RECEPTOR_SIGNALING_PATHWAY	15	0.629182	1.73663	0.0162933	0.0412689
GO_EMBRYONIC_MORPHOGENESIS	441	0.343496	1.73663	0	0.0410787
GO_CENTRAL_NERVOUS_SYSTEM_NEURON_DEVELOPMENT	58	0.463901	1.73142	0.00583658	0.0428342
GO_ARTERY_DEVELOPMENT	75	0.434846	1.7303	0	0.043125
GO_NEURON_PROJECTION_GUIDANCE	219	0.369482	1.72932	0	0.0432754
GO_SISTER_CHROMATID_COHESION	54	0.471387	1.729	0.00373134	0.0432301
GO_EPITHELIAL_TUBE_BRANCHING_INVOLVED_IN_LUNG_MORPHOGENESIS	21	0.580025	1.72778	0.0060241	0.0434904
GO_POSITIVE_REGULATION_OF_VASCULATURE_DEVELOPMENT	137	0.395344	1.72673	0	0.0436758
GO_REGULATION_OF_MORPHOGENESIS_OF_A_BRANCHING_STRUCTURE	40	0.497192	1.72612	0.00399202	0.043721
GO_NEGATIVE_REGULATION_OF_RESPONSE_TO_CYTOKINE_STIMULUS	45	0.476049	1.72595	0.00379507	0.0436031
GO_POSITIVE_REGULATION_OF_EMBRYONIC_DEVELOPMENT	27	0.535808	1.72496	0.00572519	0.0437428
GO_REGULATION_OF_CARDIAC_MUSCLE_TISSUE_DEVELOPMENT	68	0.447938	1.72398	0.00199601	0.0439052
GO_POSITIVE_REGULATION_OF_SYNAPSE_ASSEMBLY	46	0.479925	1.72317	0.00575816	0.044037
GO_BONE_MATURATION	16	0.607338	1.72308	0.00407332	0.0438776
GO_REGULATION_OF_NEURON_PROJECTION_DEVELOPMENT	407	0.344662	1.72285	0	0.043748
GO_NEURON_FATE_COMMITMENT	29	0.53652	1.71614	0.0170455	0.0462656
GO_GASTRULATION	133	0.391277	1.71364	0	0.0472413
GO_EMBRYONIC_HINDLIMB_MORPHOGENESIS	21	0.570278	1.7136	0.00603622	0.0470614
GO_AXON_EXTENSION	104	0.410735	1.7134	0	0.0469428
GO_HOMOLOGOUS_RECOMBINATION	37	0.479224	1.71325	0.00843882	0.0468068
GO_RESPONSE_TO_LITHIUM_ION	18	0.592725	1.71305	0.011811	0.0467043
GO_CHROMOSOME_SEPARATION	79	0.423422	1.71202	0.00195312	0.0469021
GO_REGULATION_OF_PHOSPHOLIPASE_C_ACTIVITY	25	0.532048	1.71119	0.0139442	0.0470944
GO_REGULATION_OF_CHROMOSOME_SEGREGATION	93	0.410478	1.70751	0	0.0484935
GO_POSITIVE_REGULATION_OF_STEM_CELL_DIFFERENTIATION	15	0.620576	1.70691	0.0137795	0.0485652
GO_ENDOTHELIAL_CELL_PROLIFERATION	110	0.409824	1.70438	0	0.0494655
GO_POSITIVE_REGULATION_OF_ENDOTHELIAL_CELL_PROLIFERATION	72	0.425094	1.70404	0.00388349	0.0494161
GO_NEGATIVE_REGULATION_OF_GROWTH	192	0.369365	1.70165	0	0.0504139
GO_REGULATION_OF_SISTER_CHROMATID_SEGREGATION	75	0.429585	1.70153	0.00188324	0.0502469
GO_EPHRIN_RECEPTOR_SIGNALING_PATHWAY	77	0.422523	1.701	0.00391389	0.0503013
GO_POSITIVE_REGULATION_OF_MORPHOGENESIS_OF_AN_EPITHELIUM	25	0.543438	1.69961	0.012024	0.0506343
GO_ENDOCARDIAL_CUSHION_DEVELOPMENT	37	0.499843	1.69947	0.00759013	0.0504857
GO_POSITIVE_CHEMOTAXIS	41	0.478756	1.69936	0.00391389	0.0503344
GO_REGULATION_OF_ENDOTHELIAL_CELL_MIGRATION	133	0.388063	1.69769	0	0.0509198
GO_REGIONALIZATION	246	0.354329	1.69632	0	0.0513248
GO_REGULATION_OF_ANIMAL_ORGAN_MORPHOGENESIS	199	0.367575	1.69583	0	0.051373
GO_GLIAL_CELL_ACTIVATION	28	0.539496	1.69384	0.00588235	0.0519862
GO_DNA_LIGATION	16	0.603495	1.69318	0.0209924	0.0521199
GO_BONE_MINERALIZATION	78	0.41935	1.69281	0.00194175	0.0521007
GO_EAR_MORPHOGENESIS	77	0.427526	1.6928	0	0.0518964
GO_KINETOCHORE_ORGANIZATION	21	0.565839	1.69247	0.0257426	0.0518442
GO_HEART_MORPHOGENESIS	198	0.366915	1.69023	0	0.0526364
GO_REGULATION_OF_CELL_MORPHOGENESIS_INVOLVED_IN_DIFFERENTIATION	246	0.354255	1.68985	0.00190476	0.0526277
GO_MONOCYTE_CHEMOTAXIS	22	0.562485	1.68846	0.0159046	0.0530684
GO_NEGATIVE_REGULATION_OF_SYNAPSE_ORGANIZATION	17	0.602962	1.68379	0.0139721	0.0549015
GO_MESODERM_DEVELOPMENT	86	0.414608	1.68364	0.00191571	0.0547778
GO_INTRASPECIES_INTERACTION_BETWEEN_ORGANISMS	29	0.520498	1.68336	0.00959693	0.0547003
GO_GROWTH_PLATE_CARTILAGE_DEVELOPMENT	25	0.540865	1.68181	0.0118343	0.0552312
GO_EPITHELIAL_TUBE_MORPHOGENESIS	251	0.353281	1.68006	0	0.0559772
GO_POSITIVE_REGULATION_OF_KIDNEY_DEVELOPMENT	30	0.503907	1.67954	0.00594059	0.0560218
GO_PARAXIAL_MESODERM_DEVELOPMENT	16	0.586768	1.67781	0.0262626	0.0566215
GO_DNA_DOUBLE_STRAND_BREAK_PROCESSING	22	0.560626	1.67531	0.0165975	0.0576914
GO_STEM_CELL_PROLIFERATION	80	0.412108	1.67397	0	0.0580384
GO_MRNA_SPLICE_SITE_SELECTION	26	0.525898	1.67292	0.0059761	0.0583286
GO_B_CELL_MEDIATED_IMMUNITY	61	0.432562	1.67088	0.00387597	0.0590738
GO_FATTY_ACID_DERIVATIVE_TRANSPORT	20	0.562605	1.66784	0.0203666	0.0603426
GO_REGULATION_OF_TRANSCRIPTION_INVOLVED_IN_G1_S_TRANSITION_OF_MITOTIC_CELL_CYCLE	26	0.53592	1.66625	0.00592885	0.0608654
GO_HOMOPHILIC_CELL_ADHESION_VIA_PLASMA_MEMBRANE_ADHESION_MOLECULES	118	0.388699	1.66395	0	0.0619011
GO_REGULATION_OF_NEUROTRANSMITTER_RECEPTOR_ACTIVITY	47	0.457974	1.66282	0.00753296	0.0622356
GO_REGULATION_OF_AXONOGENESIS	149	0.374462	1.66232	0.00186916	0.062305
GO_REGULATION_OF_CELLULAR_EXTRAVASATION	20	0.558311	1.66229	0.00785855	0.062091
GO_ANTERIOR_POSTERIOR_PATTERN_SPECIFICATION	155	0.369167	1.6608	0.00182815	0.0626381
GO_ADHERENS_JUNCTION_ORGANIZATION	55	0.450421	1.65972	0.0056391	0.0629658
GO_FOREBRAIN_DEVELOPMENT	273	0.345301	1.65959	0	0.0628016
GO_NEURAL_TUBE_PATTERNING	30	0.504244	1.65703	0.0100402	0.063923
GO_EMBRYONIC_ORGAN_DEVELOPMENT	318	0.339388	1.65596	0	0.0643402
GO_REGULATION_OF_VASCULATURE_DEVELOPMENT	234	0.352717	1.65559	0	0.064298
GO_DEVELOPMENTAL_MATURATION	176	0.364615	1.65211	0	0.0659571
GO_CYCLIC_NUCLEOTIDE_METABOLIC_PROCESS	24	0.522165	1.64976	0.0188285	0.0670252
GO_ENDOCARDIAL_CUSHION_MORPHOGENESIS	29	0.515555	1.64927	0.0141988	0.067058
GO_IMMUNOGLOBULIN_PRODUCTION_INVOLVED_IN_IMMUNOGLOBULIN_MEDIATED_IMMUNE_RESPONSE	38	0.471434	1.64921	0.003861	0.0668573
GO_REGULATION_OF_BMP_SIGNALING_PATHWAY	70	0.415448	1.64917	0.00384615	0.0666506
GO_CHROMATIN_REMODELING	137	0.375124	1.6485	0	0.0667655
GO_ACID_SECRETION	56	0.433851	1.64792	0.00766283	0.0667936
GO_NEGATIVE_REGULATION_OF_DOUBLE_STRAND_BREAK_REPAIR_VIA_HOMOLOGOUS_RECOMBINATION	19	0.557978	1.64542	0.0166667	0.0679742
GO_NEGATIVE_REGULATION_OF_MYOBLAST_DIFFERENTIATION	17	0.568951	1.64537	0.0258449	0.06777
GO_POSITIVE_REGULATION_OF_CELL_CYCLE_PHASE_TRANSITION	80	0.408337	1.64534	0.00590551	0.0675452
GO_REGULATION_OF_KIDNEY_DEVELOPMENT	40	0.475335	1.64425	0.0159363	0.0679086
GO_REGULATION_OF_EMBRYONIC_DEVELOPMENT	99	0.394329	1.64281	0	0.0684336
GO_CARDIAC_MUSCLE_CELL_PROLIFERATION	44	0.458133	1.64046	0.0116054	0.0694885
GO_POSITIVE_REGULATION_OF_CARDIAC_MUSCLE_TISSUE_DEVELOPMENT	38	0.472735	1.64007	0.0174081	0.0694648
GO_LEUKOCYTE_ACTIVATION_INVOLVED_IN_INFLAMMATORY_RESPONSE	23	0.522809	1.63942	0.0255403	0.0695994
GO_NEGATIVE_REGULATION_OF_DNA_DEPENDENT_DNA_REPLICATION	19	0.571651	1.63933	0.0174419	0.069409
GO_EMBRYONIC_DIGIT_MORPHOGENESIS	53	0.428902	1.63921	0.00386847	0.0692447
GO_PROTEIN_LOCALIZATION_TO_CHROMOSOME_CENTROMERIC_REGION	21	0.538618	1.63916	0.0220884	0.0690354
GO_EPITHELIAL_CELL_PROLIFERATION	290	0.336086	1.63892	0	0.0689383
GO_REGULATION_OF_CELL_MORPHOGENESIS	387	0.329718	1.63872	0	0.0687844
GO_RETINA_VASCULATURE_DEVELOPMENT_IN_CAMERA_TYPE_EYE	17	0.576102	1.63869	0.0309278	0.0685715
GO_PULMONARY_VALVE_DEVELOPMENT	20	0.548628	1.63607	0.026975	0.0698261
GO_NEURON_PROJECTION_REGENERATION	46	0.457401	1.63512	0.0130597	0.0701074
GO_MUSCLE_CELL_PROLIFERATION	157	0.35962	1.63402	0	0.0704891
GO_DIGESTIVE_SYSTEM_DEVELOPMENT	96	0.390837	1.63301	0.00366972	0.0708715
GO_METAPHASE_ANAPHASE_TRANSITION_OF_CELL_CYCLE	54	0.438629	1.633	0.003861	0.0706414
GO_DENDRITIC_SPINE_MORPHOGENESIS	53	0.441365	1.63175	0.008	0.0711448
GO_MITOTIC_NUCLEAR_DIVISION	235	0.346614	1.63091	0	0.071404
GO_ADULT_BEHAVIOR	86	0.401124	1.62853	0	0.0725178
GO_SOMITE_DEVELOPMENT	66	0.418058	1.62845	0.004	0.0723368
GO_CHONDROCYTE_DIFFERENTIATION_INVOLVED_IN_ENDOCHONDRAL_BONE_MORPHOGENESIS	19	0.560354	1.62788	0.0140562	0.0724011
GO_REGULATION_OF_STEM_CELL_POPULATION_MAINTENANCE	23	0.523359	1.62786	0.0143443	0.0721773
GO_NEGATIVE_REGULATION_OF_DNA_METABOLIC_PROCESS	93	0.395018	1.62614	0	0.0729815
GO_CELL_SURFACE_RECEPTOR_SIGNALING_PATHWAY_INVOLVED_IN_HEART_DEVELOPMENT	25	0.51074	1.62583	0.0259481	0.0729475
GO_COGNITION	202	0.350252	1.62425	0	0.073619
GO_AXONAL_FASCICULATION	18	0.574035	1.62357	0.016	0.0737689
GO_MICROTUBULE_ORGANIZING_CENTER_ORGANIZATION	123	0.374897	1.62268	0.00396825	0.0740931
GO_SMOOTH_MUSCLE_TISSUE_DEVELOPMENT	16	0.580641	1.62257	0.0245902	0.0739457
GO_LIVER_MORPHOGENESIS	15	0.593757	1.6216	0.0162272	0.0742713
GO_PROSTANOID_BIOSYNTHETIC_PROCESS	17	0.564578	1.62088	0.0235294	0.0743941
GO_PULMONARY_VALVE_MORPHOGENESIS	16	0.579333	1.61917	0.0253906	0.0751009
GO_BLOOD_VESSEL_MORPHOGENESIS	439	0.321901	1.61827	0	0.0753924
GO_OVULATION_CYCLE_PROCESS	33	0.481302	1.61822	0.0160321	0.0751969
GO_NEGATIVE_REGULATION_OF_CHROMOSOME_ORGANIZATION	114	0.383488	1.61754	0	0.0752863
GO_REGULATION_OF_MESONEPHROS_DEVELOPMENT	18	0.571844	1.61683	0.0386847	0.0754826
GO_NEGATIVE_REGULATION_OF_METAPHASE_ANAPHASE_TRANSITION_OF_CELL_CYCLE	35	0.470234	1.61664	0.0188679	0.0753903
GO_CILIARY_BASAL_BODY_PLASMA_MEMBRANE_DOCKING	93	0.394065	1.61013	0.00384615	0.0792092
GO_TAXIS	415	0.320884	1.60761	0	0.080587
GO_POSITIVE_REGULATION_OF_STEM_CELL_PROLIFERATION	25	0.514825	1.60686	0.0212355	0.0807951
GO_FOREBRAIN_GENERATION_OF_NEURONS	40	0.460827	1.60659	0.00787402	0.0807228
GO_POSITIVE_REGULATION_OF_EXCITATORY_POSTSYNAPTIC_POTENTIAL	23	0.517761	1.60652	0.0174757	0.0805225
GO_REGULATION_OF_AXON_GUIDANCE	34	0.476852	1.6061	0.0172414	0.0805411
GO_REGULATION_OF_DNA_RECOMBINATION	78	0.398735	1.60559	0.00549451	0.08066
GO_SINGLE_STRANDED_VIRAL_RNA_REPLICATION_VIA_DOUBLE_STRANDED_DNA_INTERMEDIATE	16	0.558434	1.60531	0.0301205	0.0806309
GO_COCHLEA_DEVELOPMENT	32	0.48812	1.60508	0.0197628	0.0805411
GO_REGULATION_OF_CAMP_MEDIATED_SIGNALING	24	0.499058	1.60464	0.0276596	0.0805701
GO_POSITIVE_REGULATION_OF_EPITHELIAL_CELL_PROLIFERATION	140	0.359492	1.60448	0.00181488	0.0804686
GO_NEGATIVE_REGULATION_OF_CHROMOSOME_SEGREGATION	41	0.45494	1.60444	0.0116054	0.0802604
GO_TELOMERE_ORGANIZATION	137	0.364425	1.60443	0.00553505	0.0800282
GO_CELL_RECOGNITION	82	0.397572	1.60329	0.00598802	0.0805981
GO_GERM_CELL_DEVELOPMENT	144	0.363648	1.60327	0.00378788	0.0803662
GO_NEGATIVE_REGULATION_OF_CELLULAR_SENESCENCE	16	0.573384	1.60227	0.0223124	0.0807195
GO_SEGMENTATION	72	0.405853	1.60199	0.00382409	0.0806349
GO_REGULATION_OF_GLUTAMATE_RECEPTOR_SIGNALING_PATHWAY	41	0.464301	1.60171	0.0176471	0.0805942
GO_MRNA_CIS_SPLICING_VIA_SPLICEOSOME	30	0.4816	1.6	0.0226804	0.0815167
GO_HEMATOPOIETIC_STEM_CELL_PROLIFERATION	18	0.550042	1.59868	0.0292969	0.0821342
GO_RESPONSE_TO_CHEMOKINE	35	0.469522	1.59716	0.0132576	0.0828757
GO_MESENCHYME_DEVELOPMENT	207	0.343372	1.59615	0.00181818	0.0832145
GO_NEGATIVE_REGULATION_OF_BLOOD_VESSEL_ENDOTHELIAL_CELL_MIGRATION	29	0.494342	1.59416	0.0181452	0.0841862
GO_CELLULAR_RESPONSE_TO_VASCULAR_ENDOTHELIAL_GROWTH_FACTOR_STIMULUS	47	0.440534	1.59409	0.0154143	0.0840017
GO_KERATAN_SULFATE_METABOLIC_PROCESS	27	0.49623	1.59342	0.0237624	0.0841477
GO_NEGATIVE_REGULATION_OF_EPITHELIAL_CELL_APOPTOTIC_PROCESS	26	0.503784	1.59317	0.026	0.0840371
GO_NERVE_DEVELOPMENT	55	0.431642	1.59298	0.0115163	0.0839272
GO_METENCEPHALON_DEVELOPMENT	83	0.398627	1.59236	0.00376648	0.0840709
GO_HOMOLOGOUS_CHROMOSOME_SEGREGATION	27	0.493229	1.5919	0.0331384	0.0841595
GO_REGULATION_OF_NEUROINFLAMMATORY_RESPONSE	15	0.567707	1.59145	0.0482897	0.0842202
GO_REGULATION_OF_CHROMOSOME_SEPARATION	58	0.41992	1.59136	0.00759013	0.0840573
GO_PROSTATE_GLAND_MORPHOGENESIS	19	0.546179	1.59089	0.0291829	0.0841312
GO_RESPONSE_TO_DIETARY_EXCESS	16	0.568217	1.58936	0.0306122	0.0849177
GO_NEURON_PROJECTION_EXTENSION	136	0.361792	1.58902	0.00176679	0.0849324
GO_REGULATION_OF_CELL_MIGRATION_INVOLVED_IN_SPROUTING_ANGIOGENESIS	35	0.468913	1.5889	0.0168421	0.0847665
GO_LEARNING	103	0.376078	1.58634	0.00582524	0.0862306
GO_CRANIAL_SKELETAL_SYSTEM_DEVELOPMENT	53	0.41724	1.58569	0.0093985	0.086419
GO_REGULATION_OF_CELL_CYCLE_CHECKPOINT	29	0.486573	1.5855	0.0167015	0.0862769
GO_POSITIVE_REGULATION_OF_HISTONE_METHYLATION	35	0.476864	1.58549	0.0118343	0.0860534
GO_MRNA_EXPORT_FROM_NUCLEUS	100	0.381879	1.58482	0.00567108	0.0862862
GO_REGULATION_OF_MONONUCLEAR_CELL_MIGRATION	30	0.484711	1.58343	0.0316456	0.0869583
GO_POSITIVE_REGULATION_OF_SMOOTHENED_SIGNALING_PATHWAY	32	0.477152	1.58293	0.0155039	0.0870099
GO_MEIOTIC_CHROMOSOME_SEPARATION	17	0.555698	1.58156	0.0263692	0.0876401
GO_REGULATION_OF_OSSIFICATION	147	0.355745	1.57754	0.00389105	0.0899774
GO_POSITIVE_REGULATION_OF_NERVOUS_SYSTEM_PROCESS	43	0.443992	1.57665	0.0222672	0.0903328
GO_REGULATION_OF_GLIAL_CELL_DIFFERENTIATION	49	0.42711	1.5762	0.0139442	0.0904785
GO_DOPAMINERGIC_NEURON_DIFFERENTIATION	18	0.555717	1.57419	0.0348162	0.0915675
GO_ROOF_OF_MOUTH_DEVELOPMENT	77	0.400497	1.57284	0.00767754	0.0922835
GO_REGULATION_OF_NEUROBLAST_PROLIFERATION	19	0.532856	1.57193	0.0364683	0.0926117
GO_GLAND_MORPHOGENESIS	94	0.379127	1.57161	0.0056926	0.0925705
GO_RESPIRATORY_SYSTEM_PROCESS	24	0.496344	1.57052	0.0373444	0.0930889
GO_NEGATIVE_REGULATION_OF_AXON_GUIDANCE	23	0.516373	1.57049	0.037037	0.0928608
GO_REGULATION_OF_SYNAPSE_STRUCTURE_OR_ACTIVITY	174	0.342307	1.5702	0.00350877	0.0927999
GO_NEGATIVE_REGULATION_OF_DEVELOPMENTAL_GROWTH	90	0.383318	1.56944	0.00571429	0.093089
GO_DNA_SYNTHESIS_INVOLVED_IN_DNA_REPAIR	46	0.437802	1.56882	0.0122699	0.0932385
GO_DETECTION_OF_STIMULUS	130	0.358318	1.56794	0	0.093613
GO_INNER_EAR_MORPHOGENESIS	60	0.409825	1.56535	0.00187617	0.0952021
GO_ENDOTHELIUM_DEVELOPMENT	88	0.382481	1.56443	0.00814664	0.0955642
GO_PRI_MIRNA_TRANSCRIPTION_BY_RNA_POLYMERASE_II	39	0.449676	1.56269	0.0232068	0.0965837
GO_GROWTH_PLATE_CARTILAGE_CHONDROCYTE_DIFFERENTIATION	15	0.563154	1.56236	0.0321932	0.0965453
GO_OLIGODENDROCYTE_DIFFERENTIATION	72	0.392133	1.56081	0.0123203	0.0974394
GO_MITOTIC_CHROMOSOME_CONDENSATION	17	0.55431	1.55969	0.0298805	0.0979763
GO_VASCULAR_PROCESS_IN_CIRCULATORY_SYSTEM	103	0.370695	1.55837	0.00188324	0.0987661
GO_REGULATION_OF_DOUBLE_STRAND_BREAK_REPAIR_VIA_HOMOLOGOUS_RECOMBINATION	43	0.441306	1.55799	0.0241935	0.098769
GO_POSITIVE_REGULATION_OF_TRANSCRIPTION_REGULATORY_REGION_DNA_BINDING	15	0.556956	1.55779	0.0447154	0.0986598
GO_NEUROEPITHELIAL_CELL_DIFFERENTIATION	36	0.457657	1.5574	0.0230326	0.0987005
GO_METANEPHRIC_NEPHRON_MORPHOGENESIS	19	0.534524	1.55714	0.0204918	0.0986519
GO_POSITIVE_REGULATION_OF_EPITHELIAL_CELL_DIFFERENTIATION	36	0.45295	1.557	0.0221774	0.0985057
GO_NEGATIVE_REGULATION_OF_CARDIAC_MUSCLE_TISSUE_DEVELOPMENT	29	0.480113	1.55552	0.0379507	0.0992066
GO_MODULATION_OF_EXCITATORY_POSTSYNAPTIC_POTENTIAL	32	0.474666	1.55547	0.0258964	0.0989896
GO_REGULATION_OF_SISTER_CHROMATID_COHESION	21	0.520356	1.55434	0.0300601	0.0995758
GO_COMPLEMENT_ACTIVATION	20	0.534956	1.55344	0.0390947	0.0999903
GO_CEREBRAL_CORTEX_DEVELOPMENT	91	0.373123	1.55276	0.00773694	0.100237
GO_REGULATION_OF_DOUBLE_STRAND_BREAK_REPAIR	74	0.382953	1.55175	0.00761905	0.100797
GO_REGULATION_OF_NERVOUS_SYSTEM_PROCESS	84	0.378485	1.55136	0.0095057	0.100863
GO_POSTSYNAPSE_ASSEMBLY	22	0.518631	1.55131	0.026749	0.10064
GO_REGULATION_OF_SYNAPTIC_VESICLE_RECYCLING	21	0.517029	1.55119	0.044898	0.100485
GO_EMBRYONIC_PATTERN_SPECIFICATION	39	0.44813	1.54932	0.00974659	0.101597
GO_REGULATION_OF_DENDRITIC_SPINE_MORPHOGENESIS	41	0.438248	1.54791	0.0308008	0.102381
GO_NEGATIVE_REGULATION_OF_EPITHELIAL_CELL_PROLIFERATION	99	0.370982	1.54762	0.00761905	0.102372
GO_MESENCHYMAL_CELL_DIFFERENTIATION	167	0.34165	1.54744	0.00184843	0.102279
GO_CALCIUM_DEPENDENT_CELL_CELL_ADHESION_VIA_PLASMA_MEMBRANE_CELL_ADHESION_MOLECULES	34	0.465776	1.54644	0.0241449	0.102783
GO_NEGATIVE_REGULATION_OF_COLD_INDUCED_THERMOGENESIS	42	0.434185	1.54513	0.0280899	0.103503
GO_CELLULAR_RESPONSE_TO_RETINOIC_ACID	46	0.420948	1.54487	0.02537	0.10348
GO_POSITIVE_REGULATION_OF_ISOTYPE_SWITCHING	19	0.522658	1.54456	0.0450098	0.103484
GO_CHROMOSOME_ORGANIZATION_INVOLVED_IN_MEIOTIC_CELL_CYCLE	35	0.444202	1.54126	0.0235294	0.105601
GO_NEGATIVE_REGULATION_OF_SIGNALING_RECEPTOR_ACTIVITY	31	0.460373	1.54114	0.0351562	0.105406
GO_SOMATIC_RECOMBINATION_OF_IMMUNOGLOBULIN_GENE_SEGMENTS	41	0.436764	1.54097	0.0155945	0.105292
GO_REGULATION_OF_B_CELL_DIFFERENTIATION	18	0.524029	1.54083	0.0385396	0.105155
GO_REGULATION_OF_LIPID_KINASE_ACTIVITY	49	0.418935	1.53742	0.0133333	0.107483
GO_TRANSLESION_SYNTHESIS	40	0.446284	1.53708	0.0283019	0.107495
GO_SYNAPTIC_TRANSMISSION_GABAERGIC	21	0.503931	1.53632	0.0432099	0.107842
GO_REGULATION_OF_CELL_CYCLE_G2_M_PHASE_TRANSITION	196	0.331209	1.5355	0.00184162	0.10821
GO_COLLAGEN_FIBRIL_ORGANIZATION	47	0.42665	1.53453	0.0141414	0.108701
GO_POSITIVE_REGULATION_OF_NERVOUS_SYSTEM_DEVELOPMENT	413	0.304543	1.53393	0	0.108987
GO_MULTI_ORGANISM_BEHAVIOR	37	0.437773	1.5314	0.0348837	0.110653
GO_NEGATIVE_REGULATION_OF_NUCLEAR_DIVISION	51	0.421235	1.53117	0.0211132	0.110554
GO_REGULATION_OF_NUCLEAR_DIVISION	154	0.345703	1.52956	0.00754717	0.111524
GO_MOTOR_NEURON_AXON_GUIDANCE	28	0.47062	1.5278	0.0209524	0.112581
GO_LYMPHOCYTE_MEDIATED_IMMUNITY	125	0.350971	1.52756	0.00367647	0.112519
GO_CELL_CELL_JUNCTION_ASSEMBLY	97	0.3642	1.52587	0.00766283	0.113653
GO_REPRODUCTIVE_SYSTEM_DEVELOPMENT	323	0.310587	1.52489	0.00185185	0.114199
GO_CANONICAL_WNT_SIGNALING_PATHWAY	280	0.318105	1.52411	0	0.11457
GO_NEGATIVE_REGULATION_OF_EPITHELIAL_CELL_MIGRATION	57	0.39723	1.52371	0.0185185	0.114561
GO_REGULATION_OF_SYNAPSE_ASSEMBLY	78	0.379123	1.52267	0.0135135	0.115137
GO_CELL_FATE_DETERMINATION	24	0.494195	1.52163	0.0261044	0.115714
GO_NEURON_RECOGNITION	39	0.438976	1.5211	0.0278884	0.115872
GO_NEGATIVE_REGULATION_OF_DNA_BINDING	47	0.418447	1.52074	0.0348162	0.115897
GO_POSITIVE_REGULATION_OF_CELL_MIGRATION_INVOLVED_IN_SPROUTING_ANGIOGENESIS	18	0.521668	1.5197	0.0486258	0.116491
GO_COLUMNAR_CUBOIDAL_EPITHELIAL_CELL_DIFFERENTIATION	72	0.38143	1.5193	0.0150376	0.116568
GO_SPINDLE_ASSEMBLY	94	0.36529	1.519	0.0182556	0.11657
GO_DENDRITE_MORPHOGENESIS	123	0.349464	1.51639	0.00595238	0.118503
GO_REGULATION_OF_ISOTYPE_SWITCHING	26	0.477864	1.5146	0.0319549	0.119815
GO_ADULT_LOCOMOTORY_BEHAVIOR	52	0.409478	1.51369	0.0271845	0.120332
GO_DNA_INTEGRITY_CHECKPOINT	148	0.34554	1.51352	0.00560748	0.120223
GO_EMBRYONIC_CRANIAL_SKELETON_MORPHOGENESIS	40	0.433561	1.51177	0.0340502	0.121377
GO_NEUTRAL_LIPID_CATABOLIC_PROCESS	18	0.511566	1.51159	0.0501089	0.121278
GO_PATTERN_SPECIFICATION_PROCESS	307	0.313715	1.51051	0.00189036	0.121897
GO_NEGATIVE_REGULATION_OF_RNA_SPLICING	25	0.489467	1.50938	0.0268199	0.122605
GO_POSITIVE_REGULATION_OF_ERK1_AND_ERK2_CASCADE	100	0.359289	1.50879	0.0120482	0.122763
GO_UTERUS_DEVELOPMENT	16	0.532652	1.50812	0.0619137	0.12305
GO_REGULATION_OF_LIPASE_ACTIVITY	55	0.404445	1.50776	0.0250965	0.123084
GO_POSITIVE_REGULATION_OF_REPRODUCTIVE_PROCESS	40	0.435659	1.50769	0.0376238	0.122888
GO_POSITIVE_REGULATION_OF_ENDOTHELIAL_CELL_MIGRATION	85	0.372713	1.50766	0.0168539	0.12263
GO_CAMP_METABOLIC_PROCESS	15	0.547188	1.50707	0.0623782	0.122867
GO_CELLULAR_EXTRAVASATION	37	0.44532	1.50644	0.0265849	0.123095
GO_FOREBRAIN_NEURON_DIFFERENTIATION	30	0.463994	1.50539	0.0517241	0.123683
GO_REGULATION_OF_PHOSPHATIDYLINOSITOL_3_KINASE_SIGNALING	91	0.362385	1.50352	0.00972763	0.125057
GO_POSITIVE_REGULATION_OF_MESENCHYMAL_CELL_PROLIFERATION	21	0.504431	1.50236	0.0408602	0.125735
GO_ADENYLATE_CYCLASE_INHIBITING_G_PROTEIN_COUPLED_RECEPTOR_SIGNALING_PATHWAY	39	0.42538	1.50233	0.0265306	0.125482
GO_CARTILAGE_MORPHOGENESIS	17	0.533115	1.50232	0.057971	0.12522
GO_HEPARAN_SULFATE_PROTEOGLYCAN_BIOSYNTHETIC_PROCESS	23	0.488417	1.50101	0.0566406	0.126047
GO_POSTSYNAPTIC_MEMBRANE_ORGANIZATION	35	0.435211	1.49952	0.0337972	0.127039
GO_POSITIVE_REGULATION_OF_CARDIAC_MUSCLE_CELL_PROLIFERATION	22	0.489019	1.49927	0.0412371	0.126994
GO_REGULATION_OF_EXTENT_OF_CELL_GROWTH	93	0.367678	1.49918	0.00769231	0.12682
GO_REGULATION_OF_DENDRITE_DEVELOPMENT	130	0.341397	1.49896	0.00187617	0.126741
GO_REGULATION_OF_OLIGODENDROCYTE_DIFFERENTIATION	31	0.449253	1.49868	0.0337972	0.126669
GO_RESPONSE_TO_KETONE	137	0.337454	1.49867	0.00365631	0.126416
GO_AXON_DEVELOPMENT	409	0.296474	1.49801	0	0.126661
GO_POST_EMBRYONIC_ANIMAL_ORGAN_DEVELOPMENT	15	0.545195	1.49605	0.0658174	0.127978
GO_NUCLEOTIDE_EXCISION_REPAIR_DNA_INCISION	39	0.426279	1.49577	0.0409683	0.127977
GO_DEVELOPMENTAL_CELL_GROWTH	177	0.330497	1.49575	0.00368324	0.127723
GO_HINDBRAIN_DEVELOPMENT	108	0.354178	1.4947	0.0151229	0.128314
GO_GLYCEROLIPID_CATABOLIC_PROCESS	33	0.442599	1.49419	0.0422794	0.128499
GO_NEGATIVE_REGULATION_OF_RESPONSE_TO_DNA_DAMAGE_STIMULUS	75	0.374737	1.49406	0.0176125	0.128366
GO_DNA_BIOSYNTHETIC_PROCESS	169	0.332316	1.49326	0.00566038	0.128781
GO_POSITIVE_REGULATION_OF_LYMPHOCYTE_MEDIATED_IMMUNITY	49	0.413057	1.49298	0.03	0.128758
GO_BIOMINERALIZATION	106	0.358948	1.49254	0.0135659	0.128826
GO_CELL_CYCLE_G1_S_PHASE_TRANSITION	234	0.317103	1.49217	0.005386	0.128826
GO_REGULATION_OF_CENTRIOLE_REPLICATION	21	0.484591	1.48989	0.0528455	0.130537
GO_REGULATION_OF_LYMPHOCYTE_DIFFERENTIATION	101	0.353315	1.48954	0.00769231	0.130568
GO_REGULATION_OF_PRESYNAPSE_ORGANIZATION	21	0.496095	1.4883	0.0670498	0.131401
GO_POSTREPLICATION_REPAIR	50	0.413919	1.48829	0.0409357	0.131144
GO_ORGAN_GROWTH	136	0.341583	1.48748	0.00769231	0.131585
GO_NEUROINFLAMMATORY_RESPONSE	35	0.440968	1.48633	0.0272904	0.132195
GO_REGULATION_OF_EPITHELIAL_CELL_APOPTOTIC_PROCESS	54	0.397702	1.48623	0.0307692	0.132004
GO_MEMORY	79	0.37158	1.48519	0.0215264	0.132688
GO_INNERVATION	19	0.50343	1.48479	0.0570265	0.132759
GO_VIRAL_RNA_GENOME_REPLICATION	29	0.45158	1.48313	0.0600414	0.134054
GO_GLUTAMATE_RECEPTOR_SIGNALING_PATHWAY	60	0.397142	1.48224	0.0272904	0.134532
GO_NEGATIVE_REGULATION_OF_STEM_CELL_DIFFERENTIATION	17	0.519339	1.48114	0.0645793	0.135279
GO_POSITIVE_REGULATION_OF_OLIGODENDROCYTE_DIFFERENTIATION	17	0.505142	1.48084	0.0704762	0.135281
GO_REGULATION_OF_CHROMATIN_BINDING	23	0.482415	1.47979	0.041841	0.135948
GO_METANEPHROS_MORPHOGENESIS	22	0.484456	1.47807	0.0726141	0.137265
GO_REGULATION_OF_LYMPHOCYTE_MEDIATED_IMMUNITY	70	0.374843	1.47754	0.0198807	0.137455
GO_EMBRYONIC_EYE_MORPHOGENESIS	25	0.477167	1.4762	0.0715746	0.138411
GO_SKELETAL_MUSCLE_CELL_PROLIFERATION	15	0.524839	1.47581	0.0724346	0.138483
GO_CELL_MORPHOGENESIS_INVOLVED_IN_NEURON_DIFFERENTIATION	473	0.289623	1.4756	0	0.138394
GO_POSITIVE_REGULATION_OF_CELL_CYCLE_PROCESS	228	0.311466	1.47487	0	0.138814
GO_POSITIVE_REGULATION_OF_PHOSPHOLIPID_METABOLIC_PROCESS	36	0.435817	1.47472	0.0478088	0.138663
GO_NEGATIVE_REGULATION_OF_ENDOTHELIAL_CELL_PROLIFERATION	31	0.444093	1.47447	0.059387	0.138596
GO_POSITIVE_REGULATION_OF_PHOSPHATIDYLINOSITOL_3_KINASE_SIGNALING	63	0.38319	1.47421	0.0342857	0.138536
GO_NEGATIVE_REGULATION_OF_CELL_AGING	19	0.497439	1.4732	0.0714286	0.139192
GO_EPITHELIAL_STRUCTURE_MAINTENANCE	17	0.529283	1.47315	0.0585938	0.138959
GO_ARP2_3_COMPLEX_MEDIATED_ACTIN_NUCLEATION	31	0.442181	1.47304	0.0354331	0.138832
GO_CORTICAL_CYTOSKELETON_ORGANIZATION	40	0.415531	1.47293	0.0357143	0.138674
GO_MITOTIC_METAPHASE_PLATE_CONGRESSION	42	0.405121	1.4725	0.0357143	0.138779
GO_TELENCEPHALON_DEVELOPMENT	191	0.323898	1.47236	0.00187617	0.13863
GO_MITOTIC_G2_M_TRANSITION_CHECKPOINT	28	0.458923	1.47187	0.0542169	0.138794
GO_NEURAL_CREST_CELL_MIGRATION	39	0.421105	1.47161	0.0427509	0.13876
GO_SYNAPSIS	20	0.493827	1.47147	0.0707071	0.138628
GO_OSTEOBLAST_PROLIFERATION	21	0.496295	1.47141	0.0466531	0.138411
GO_SERTOLI_CELL_DIFFERENTIATION	17	0.523268	1.47138	0.0521235	0.138176
GO_ICOSANOID_BIOSYNTHETIC_PROCESS	26	0.474573	1.47063	0.0575816	0.13855
GO_POSITIVE_REGULATION_OF_DNA_BIOSYNTHETIC_PROCESS	64	0.383321	1.47011	0.0275591	0.138725
GO_MEMBRANE_BIOGENESIS	36	0.432604	1.4696	0.0448343	0.138893
GO_LONG_TERM_MEMORY	23	0.476819	1.46882	0.0639175	0.139309
GO_POSITIVE_REGULATION_OF_B_CELL_MEDIATED_IMMUNITY	21	0.487053	1.46843	0.0613497	0.13937
GO_MITOTIC_SISTER_CHROMATID_COHESION	22	0.482202	1.46788	0.072	0.139614
GO_RESPIRATORY_SYSTEM_DEVELOPMENT	157	0.329331	1.46673	0.00722022	0.140442
GO_OLIGODENDROCYTE_DEVELOPMENT	30	0.441047	1.46668	0.062	0.140211
GO_REGULATION_OF_MRNA_SPLICING_VIA_SPLICEOSOME	87	0.358297	1.46624	0.0161002	0.140353
GO_NEGATIVE_REGULATION_OF_ENDOTHELIAL_CELL_APOPTOTIC_PROCESS	17	0.524253	1.46502	0.0612648	0.141333
GO_REGULATION_OF_ACTIN_CYTOSKELETON_REORGANIZATION	27	0.456237	1.46449	0.0670732	0.141579
GO_RNA_EXPORT_FROM_NUCLEUS	125	0.339245	1.46435	0.015444	0.141432
GO_INTERLEUKIN_6_SECRETION	28	0.447215	1.46412	0.0569106	0.141348
GO_CELL_CYCLE_CHECKPOINT	203	0.3167	1.46385	0.00558659	0.141306
GO_ASTROCYTE_DIFFERENTIATION	48	0.404899	1.4628	0.041502	0.141952
GO_GLANDULAR_EPITHELIAL_CELL_DIFFERENTIATION	30	0.446262	1.46264	0.0584677	0.141859
GO_REGULATION_OF_COLLATERAL_SPROUTING	15	0.530706	1.46246	0.082495	0.141771
GO_REGULATION_OF_CARDIAC_MUSCLE_CELL_DIFFERENTIATION	32	0.434301	1.46245	0.0507812	0.141518
GO_TISSUE_MIGRATION	238	0.307373	1.46199	0.00568182	0.141676
GO_SPLICEOSOMAL_COMPLEX_ASSEMBLY	51	0.398654	1.46069	0.0562852	0.142593
GO_EXTRACELLULAR_STRUCTURE_ORGANIZATION	275	0.301103	1.46033	0.0034965	0.142708
GO_SOMATIC_DIVERSIFICATION_OF_IMMUNE_RECEPTORS_VIA_GERMLINE_RECOMBINATION_WITHIN_A_SINGLE_LOCUS	50	0.393669	1.46013	0.0377734	0.142626
GO_MISMATCH_REPAIR	30	0.449776	1.45884	0.0466926	0.14362
GO_RNA_SPLICING_VIA_TRANSESTERIFICATION_REACTIONS	317	0.300848	1.4579	0.00530035	0.144228
GO_SOMATIC_DIVERSIFICATION_OF_IMMUNE_RECEPTORS	59	0.379957	1.45734	0.0258964	0.144495
GO_ASSOCIATIVE_LEARNING	51	0.395661	1.45687	0.0366089	0.144723
GO_REPLACEMENT_OSSIFICATION	23	0.468553	1.4559	0.0643275	0.145405
GO_LUNG_MORPHOGENESIS	40	0.419021	1.45461	0.0455408	0.146381
GO_REGULATION_OF_DNA_REPAIR	115	0.341296	1.45453	0.00568182	0.146195
GO_REGULATION_OF_PHOSPHOLIPID_METABOLIC_PROCESS	68	0.378252	1.45418	0.0344828	0.146262
GO_POSTSYNAPSE_ORGANIZATION	138	0.330334	1.45284	0.0185874	0.147238
GO_REGULATION_OF_WNT_SIGNALING_PATHWAY	308	0.297758	1.45249	0.00178253	0.14727
GO_RESPONSE_TO_AXON_INJURY	57	0.385014	1.45243	0.0356436	0.147072
GO_REGULATION_OF_DNA_METABOLIC_PROCESS	290	0.298781	1.45083	0.00369686	0.148312
GO_POSITIVE_REGULATION_OF_LIPID_KINASE_ACTIVITY	27	0.451134	1.45072	0.0587084	0.148182
GO_POSITIVE_REGULATION_OF_ACTIN_FILAMENT_BUNDLE_ASSEMBLY	48	0.398789	1.45065	0.0368217	0.14799
GO_PHOSPHATIDYLINOSITOL_3_KINASE_SIGNALING	109	0.337991	1.44969	0.0163339	0.148674
GO_SYNAPSE_ORGANIZATION	312	0.29367	1.44719	0.00182149	0.150852
GO_REGULATION_OF_OSTEOBLAST_DIFFERENTIATION	92	0.348079	1.44637	0.0136187	0.151382
GO_REGULATION_OF_HAIR_FOLLICLE_DEVELOPMENT	15	0.527244	1.44537	0.103516	0.152112
GO_REGULATION_OF_B_CELL_MEDIATED_IMMUNITY	30	0.439957	1.44503	0.0483559	0.152182
GO_REGULATION_OF_ACTIN_FILAMENT_ORGANIZATION	206	0.309372	1.44495	0.00549451	0.151977
GO_DORSAL_VENTRAL_NEURAL_TUBE_PATTERNING	20	0.487307	1.44444	0.0733198	0.152204
GO_TRANSPOSITION	15	0.528635	1.44374	0.0826772	0.152588
GO_ANTERIOR_POSTERIOR_AXIS_SPECIFICATION	28	0.450567	1.44346	0.0610236	0.152628
GO_HEART_FORMATION	19	0.477332	1.44303	0.0646465	0.152796
GO_AXIS_SPECIFICATION	55	0.381813	1.44184	0.039604	0.153799
GO_FOREBRAIN_NEURON_DEVELOPMENT	18	0.499546	1.44115	0.0604288	0.154167
GO_REGULATION_OF_GLIOGENESIS	79	0.353045	1.44114	0.0288462	0.153903
GO_POSITIVE_REGULATION_OF_GLIAL_CELL_DIFFERENTIATION	31	0.430779	1.43889	0.0514403	0.155895
GO_AUTONOMIC_NERVOUS_SYSTEM_DEVELOPMENT	29	0.434132	1.43844	0.0735587	0.156059
GO_POSITIVE_REGULATION_OF_CELL_SUBSTRATE_ADHESION	89	0.356764	1.43792	0.0259259	0.156309
GO_REGULATION_OF_TRANSCRIPTION_REGULATORY_REGION_DNA_BINDING	37	0.412648	1.43736	0.0441989	0.156646
GO_POSITIVE_REGULATION_OF_HISTONE_H3_K4_METHYLATION	15	0.522655	1.43693	0.0986193	0.15682
GO_POSITIVE_REGULATION_OF_BIOMINERALIZATION	33	0.430979	1.43672	0.0660194	0.156731
GO_REGULATION_OF_IMMUNOGLOBULIN_PRODUCTION	39	0.401779	1.43478	0.0573123	0.158475
GO_EPIDERMIS_DEVELOPMENT	198	0.306332	1.43471	0.0113636	0.158272
GO_NEGATIVE_REGULATION_OF_DNA_REPAIR	34	0.430274	1.43444	0.0501931	0.158263
GO_SEMAPHORIN_PLEXIN_SIGNALING_PATHWAY	36	0.416794	1.43348	0.0465587	0.15896
GO_RIBONUCLEOTIDE_CATABOLIC_PROCESS	26	0.452134	1.43307	0.0674603	0.159101
GO_NEGATIVE_REGULATION_OF_MUSCLE_TISSUE_DEVELOPMENT	46	0.392937	1.43191	0.0512295	0.159904
GO_GLANDULAR_EPITHELIAL_CELL_DEVELOPMENT	18	0.488615	1.43181	0.0912779	0.159709
GO_REGULATION_OF_MEIOTIC_CELL_CYCLE	32	0.439357	1.43076	0.0737864	0.160471
GO_REGULATION_OF_RESPONSE_TO_DNA_DAMAGE_STIMULUS	201	0.307887	1.4294	0.00980392	0.161671
GO_CELL_CYCLE_G2_M_PHASE_TRANSITION	249	0.300199	1.42937	0.00731261	0.161435
GO_NON_RECOMBINATIONAL_REPAIR	77	0.355266	1.42722	0.0343511	0.163431
GO_DEOXYRIBONUCLEOTIDE_METABOLIC_PROCESS	34	0.422564	1.4268	0.0570866	0.163539
GO_POSITIVE_REGULATION_OF_GLIOGENESIS	50	0.387587	1.42573	0.0662768	0.1644
GO_POSITIVE_REGULATION_OF_SYNAPTIC_TRANSMISSION_GLUTAMATERGIC	17	0.498988	1.42527	0.0817996	0.164613
GO_REGULATION_OF_NMDA_RECEPTOR_ACTIVITY	24	0.471829	1.42458	0.0581614	0.165064
GO_RHYTHMIC_PROCESS	217	0.304198	1.42334	0	0.166058
GO_REGULATION_OF_DENDRITE_MORPHOGENESIS	78	0.352661	1.42261	0.042885	0.166548
GO_REGULATION_OF_REPRODUCTIVE_PROCESS	89	0.350338	1.42195	0.0299625	0.166876
GO_NEGATIVE_REGULATION_OF_CELL_POPULATION_PROLIFERATION	491	0.278182	1.42152	0	0.167035
GO_REGULATION_OF_CELL_CYCLE_PHASE_TRANSITION	401	0.282787	1.42061	0.00357143	0.167812
GO_DETECTION_OF_STIMULUS_INVOLVED_IN_SENSORY_PERCEPTION	33	0.420739	1.41944	0.0641283	0.168781
GO_REGULATION_OF_RUFFLE_ASSEMBLY	24	0.462054	1.41898	0.0928854	0.168995
GO_TRACHEA_DEVELOPMENT	16	0.508395	1.41787	0.095339	0.169858
GO_NEGATIVE_REGULATION_OF_DNA_REPLICATION	31	0.434506	1.41515	0.0726915	0.172406
GO_POSITIVE_REGULATION_OF_CELL_DEVELOPMENT	425	0.282041	1.41497	0.00536673	0.172316
GO_REGULATION_OF_HISTONE_H3_K4_METHYLATION	22	0.467431	1.41496	0.0871369	0.172043
GO_SPINDLE_ORGANIZATION	155	0.31751	1.41492	0.0166667	0.171784
GO_BEHAVIOR	379	0.28334	1.41457	0.00368324	0.171876
GO_METAPHASE_PLATE_CONGRESSION	53	0.37861	1.41415	0.0634615	0.172054
GO_REGULATION_OF_PROTEIN_ACETYLATION	57	0.370689	1.41413	0.0418251	0.171776
GO_POSITIVE_REGULATION_OF_WNT_SIGNALING_PATHWAY	154	0.312456	1.41279	0.0181087	0.172894
GO_POSITIVE_REGULATION_OF_EPIDERMIS_DEVELOPMENT	25	0.442849	1.41114	0.0870406	0.174444
GO_REGULATION_OF_HUMORAL_IMMUNE_RESPONSE	21	0.461601	1.41056	0.077551	0.174804
GO_REGULATION_OF_RNA_SPLICING	118	0.327417	1.4096	0.027881	0.175612
GO_POSITIVE_REGULATION_OF_INTERLEUKIN_12_PRODUCTION	18	0.500325	1.40901	0.0967742	0.176012
GO_SMOOTHENED_SIGNALING_PATHWAY	117	0.325139	1.40866	0.0244821	0.17613
GO_POSITIVE_REGULATION_OF_DNA_METABOLIC_PROCESS	168	0.308739	1.40802	0.0114068	0.176541
GO_ACTIN_FILAMENT_BUNDLE_ORGANIZATION	130	0.323489	1.40707	0.0204842	0.177328
GO_IMMUNOGLOBULIN_PRODUCTION	71	0.349791	1.40539	0.0278884	0.178887
GO_TISSUE_REMODELING	119	0.324036	1.40523	0.0214844	0.178781
GO_NEGATIVE_REGULATION_OF_CELL_MIGRATION_INVOLVED_IN_SPROUTING_ANGIOGENESIS	16	0.514817	1.40495	0.108	0.178802
GO_REGULATORY_T_CELL_DIFFERENTIATION	17	0.489079	1.40448	0.0936255	0.179058
GO_REGULATION_OF_LONG_TERM_NEURONAL_SYNAPTIC_PLASTICITY	20	0.475245	1.40433	0.0794297	0.178928
GO_EMBRYONIC_CAMERA_TYPE_EYE_DEVELOPMENT	28	0.441305	1.40374	0.0745342	0.179273
GO_REGULATION_OF_DEVELOPMENTAL_GROWTH	259	0.292549	1.40111	0.0125448	0.181904
GO_POSITIVE_REGULATION_OF_SMOOTH_MUSCLE_CELL_PROLIFERATION	66	0.357291	1.40062	0.0469043	0.182181
GO_POSITIVE_REGULATION_OF_SUPRAMOLECULAR_FIBER_ORGANIZATION	161	0.31304	1.39959	0.0144404	0.18303
GO_BASEMENT_MEMBRANE_ORGANIZATION	26	0.442007	1.3992	0.0813492	0.183187
GO_DETECTION_OF_BIOTIC_STIMULUS	15	0.504605	1.39912	0.111546	0.18298
GO_POSITIVE_REGULATION_OF_CHEMOTAXIS	83	0.344779	1.39893	0.0274223	0.182911
GO_MORPHOGENESIS_OF_AN_EPITHELIUM	428	0.278709	1.39866	0.00345423	0.182928
GO_GLAND_DEVELOPMENT	319	0.285059	1.39825	0.00549451	0.183114
GO_POSITIVE_REGULATION_OF_MITOTIC_CELL_CYCLE	124	0.320075	1.39773	0.015625	0.183382
GO_PROTEIN_LOCALIZATION_TO_CHROMOSOME	75	0.349638	1.39725	0.0402299	0.183646
GO_CELLULAR_RESPONSE_TO_ESTRADIOL_STIMULUS	27	0.443877	1.39679	0.0767677	0.183868
GO_LOCOMOTORY_BEHAVIOR	119	0.322397	1.39601	0.0299625	0.184456
GO_INOSITOL_LIPID_MEDIATED_SIGNALING	144	0.315298	1.39561	0.0179856	0.184691
GO_RESPONSE_TO_BMP	123	0.32442	1.39522	0.0310078	0.184833
GO_GLIAL_CELL_DIFFERENTIATION	154	0.310291	1.39479	0.0198198	0.18505
GO_BONE_RESORPTION	40	0.398823	1.39213	0.0595238	0.187843
GO_OSTEOBLAST_DIFFERENTIATION	168	0.307208	1.39137	0.0152091	0.188409
GO_CELL_CHEMOTAXIS	156	0.313653	1.39067	0.0207547	0.188954
GO_REGULATION_OF_ACTIN_FILAMENT_BUNDLE_ASSEMBLY	76	0.344357	1.38971	0.0271845	0.189796
GO_VITAMIN_BIOSYNTHETIC_PROCESS	16	0.491833	1.38966	0.107991	0.189558
GO_CELL_CELL_JUNCTION_ORGANIZATION	144	0.314674	1.38865	0.0262172	0.190469
GO_MORPHOGENESIS_OF_EMBRYONIC_EPITHELIUM	120	0.320888	1.38852	0.03125	0.19032
GO_POSITIVE_REGULATION_OF_ADAPTIVE_IMMUNE_RESPONSE	61	0.362792	1.38766	0.0539499	0.190945
GO_MITOTIC_CELL_CYCLE_CHECKPOINT	156	0.30971	1.38546	0.0194004	0.193367
GO_REGULATION_OF_BONE_MINERALIZATION	51	0.372562	1.38528	0.0680529	0.19328
GO_PEPTIDYL_LYSINE_METHYLATION	108	0.32709	1.3851	0.037182	0.193184
GO_POSITIVE_REGULATION_OF_STRESS_FIBER_ASSEMBLY	41	0.392004	1.38351	0.0795455	0.194637
GO_REGULATION_OF_CHROMOSOME_ORGANIZATION	295	0.287221	1.38116	0.00376648	0.197129
GO_IN_UTERO_EMBRYONIC_DEVELOPMENT	309	0.282551	1.38109	0.00521739	0.196905
GO_SYNAPTIC_SIGNALING	446	0.27269	1.38078	0.00345423	0.196922
GO_PYRIMIDINE_NUCLEOSIDE_CATABOLIC_PROCESS	15	0.494777	1.38074	0.101392	0.19666
GO_REGULATION_OF_EPITHELIAL_CELL_MIGRATION	184	0.300842	1.38066	0.00970874	0.196414
GO_REGULATION_OF_CELLULAR_RESPONSE_TO_VASCULAR_ENDOTHELIAL_GROWTH_FACTOR_STIMULUS	16	0.484919	1.38019	0.104536	0.196737
GO_POSITIVE_REGULATION_OF_NEUROBLAST_PROLIFERATION	15	0.498459	1.37917	0.117417	0.19766
GO_FAT_SOLUBLE_VITAMIN_METABOLIC_PROCESS	19	0.468836	1.37916	0.109091	0.19736
GO_G_PROTEIN_COUPLED_RECEPTOR_SIGNALING_PATHWAY_COUPLED_TO_CYCLIC_NUCLEOTIDE_SECOND_MESSENGER	105	0.325674	1.37907	0.0332681	0.197188
GO_ALTERNATIVE_MRNA_SPLICING_VIA_SPLICEOSOME	67	0.359001	1.37895	0.064	0.19702
GO_POSITIVE_REGULATION_OF_INTERLEUKIN_6_SECRETION	18	0.471817	1.37862	0.12753	0.197124
GO_REGULATION_OF_GASTRULATION	25	0.440509	1.37793	0.0912863	0.197614
GO_NEGATIVE_REGULATION_OF_MRNA_PROCESSING	29	0.425335	1.37787	0.0944882	0.197384
GO_MYELOID_LEUKOCYTE_MIGRATION	101	0.326426	1.37778	0.0562852	0.197186
GO_REGULATION_OF_EPIDERMIS_DEVELOPMENT	58	0.364824	1.37634	0.0613861	0.198574
GO_EPITHELIAL_CELL_DIFFERENTIATION	388	0.27386	1.37577	0.00525394	0.198984
GO_HEPATICOBILIARY_SYSTEM_DEVELOPMENT	106	0.325665	1.37567	0.0338983	0.198798
GO_POSITIVE_REGULATION_OF_DNA_RECOMBINATION	31	0.415247	1.37561	0.0885827	0.198582
GO_RNA_SPLICING	397	0.275252	1.37511	0.00174216	0.198865
GO_BONE_REMODELING	65	0.353563	1.3751	0.0711462	0.198568
GO_POSITIVE_REGULATION_OF_BLOOD_VESSEL_DIAMETER	39	0.38873	1.37415	0.0690299	0.199424
GO_CELL_SURFACE_RECEPTOR_SIGNALING_PATHWAY_INVOLVED_IN_CELL_CELL_SIGNALING	495	0.271344	1.3737	0.00359712	0.199651
GO_VISUAL_BEHAVIOR	36	0.402207	1.37327	0.0858283	0.19985
GO_NEGATIVE_REGULATION_OF_GENE_EXPRESSION_EPIGENETIC	74	0.344037	1.37304	0.0397727	0.199835
GO_C21_STEROID_HORMONE_BIOSYNTHETIC_PROCESS	17	0.483541	1.37299	0.118474	0.199592
GO_CYCLIC_NUCLEOTIDE_MEDIATED_SIGNALING	107	0.328513	1.37255	0.0311927	0.199799
GO_POSITIVE_REGULATION_OF_FAT_CELL_DIFFERENTIATION	50	0.368572	1.37181	0.0751445	0.20041
GO_LENS_DEVELOPMENT_IN_CAMERA_TYPE_EYE	51	0.372664	1.37167	0.0772128	0.200272
GO_NOTCH_SIGNALING_PATHWAY	149	0.303888	1.37098	0.025878	0.200816
GO_ODONTOGENESIS	87	0.34011	1.37046	0.0508475	0.201085
GO_POSITIVE_REGULATION_OF_CELL_MORPHOGENESIS_INVOLVED_IN_DIFFERENTIATION	135	0.310368	1.36999	0.0301318	0.201374
GO_COLLAGEN_METABOLIC_PROCESS	77	0.348503	1.36957	0.0466531	0.201629
GO_NEGATIVE_REGULATION_OF_MITOTIC_CELL_CYCLE	284	0.279726	1.36943	0.00547445	0.201482
GO_SPINAL_CORD_MOTOR_NEURON_DIFFERENTIATION	19	0.470537	1.36737	0.118474	0.203697
GO_PYRIMIDINE_CONTAINING_COMPOUND_CATABOLIC_PROCESS	30	0.41515	1.36629	0.0912698	0.204696
GO_GLIAL_CELL_DEVELOPMENT	78	0.339463	1.36619	0.060241	0.204536
GO_RESPONSE_TO_HEPATOCYTE_GROWTH_FACTOR	15	0.509331	1.36581	0.116959	0.204659
GO_PHOSPHATIDYLCHOLINE_METABOLIC_PROCESS	55	0.363657	1.36578	0.0590551	0.204399
GO_POSITIVE_REGULATION_OF_LIPID_METABOLIC_PROCESS	97	0.324878	1.36575	0.0429105	0.204124
GO_REGULATION_OF_DNA_BIOSYNTHETIC_PROCESS	96	0.324689	1.36558	0.0601093	0.204031
GO_POSITIVE_REGULATION_OF_DENDRITIC_SPINE_MORPHOGENESIS	22	0.448663	1.36554	0.115914	0.203784
GO_NEGATIVE_REGULATION_OF_AXON_EXTENSION	34	0.402982	1.36525	0.0938124	0.203814
GO_REGULATION_OF_BONE_REMODELING	30	0.415057	1.36521	0.0905512	0.203581
GO_POSITIVE_REGULATION_OF_NEURON_PROJECTION_DEVELOPMENT	243	0.288373	1.36401	0.0111524	0.204783
GO_POSITIVE_REGULATION_OF_FIBROBLAST_PROLIFERATION	40	0.39098	1.36391	0.0686275	0.20462
GO_REGULATION_OF_SMOOTHENED_SIGNALING_PATHWAY	71	0.344399	1.36291	0.0554493	0.205546
GO_REGULATION_OF_CELLULAR_RESPONSE_TO_GROWTH_FACTOR_STIMULUS	213	0.293462	1.36262	0.0244821	0.205596
GO_MRNA_TRANSPORT	136	0.311151	1.36251	0.0390335	0.205441
GO_REGULATION_OF_CARDIOCYTE_DIFFERENTIATION	40	0.386323	1.36154	0.081761	0.20634
GO_REGULATION_OF_TRANS_SYNAPTIC_SIGNALING	302	0.281402	1.36042	0.0157618	0.20737
GO_SYNAPSE_ASSEMBLY	130	0.310201	1.36017	0.0245283	0.207378
GO_PINOCYTOSIS	19	0.453405	1.35818	0.115619	0.209507
GO_PROTEOGLYCAN_METABOLIC_PROCESS	73	0.343284	1.35794	0.0599613	0.209508
GO_POSITIVE_REGULATION_OF_NEURON_DIFFERENTIATION	302	0.276259	1.35763	0.0069808	0.209573
GO_CELL_GROWTH	374	0.2738	1.35682	0.00340715	0.210271
GO_NEGATIVE_REGULATION_OF_VASCULATURE_DEVELOPMENT	85	0.333708	1.35654	0.0446097	0.21029
GO_REGULATION_OF_MEIOTIC_NUCLEAR_DIVISION	19	0.467996	1.35563	0.114967	0.21114
GO_HEART_DEVELOPMENT	457	0.267348	1.35519	0.00348432	0.211355
GO_NEGATIVE_REGULATION_OF_LYMPHOCYTE_DIFFERENTIATION	35	0.396569	1.35509	0.0834879	0.211171
GO_POSITIVE_REGULATION_OF_MESONEPHROS_DEVELOPMENT	16	0.481379	1.35488	0.122917	0.211133
GO_CELLULAR_RESPONSE_TO_FATTY_ACID	42	0.378254	1.3538	0.075	0.212208
GO_RESPONSE_TO_MECHANICAL_STIMULUS	153	0.305856	1.35364	0.0203704	0.212081
GO_RETINA_DEVELOPMENT_IN_CAMERA_TYPE_EYE	98	0.327743	1.35208	0.0359281	0.213761
GO_SINGLE_FERTILIZATION	67	0.345174	1.35079	0.0626263	0.215136
GO_SYNAPTIC_VESICLE_RECYCLING	57	0.362845	1.35015	0.0807339	0.215618
GO_FAT_CELL_DIFFERENTIATION	171	0.301128	1.34869	0.0382409	0.217049
GO_ACTIN_FILAMENT_ORGANIZATION	320	0.275276	1.34831	0.00961539	0.217199
GO_POSITIVE_REGULATION_OF_DENDRITE_DEVELOPMENT	70	0.338894	1.34756	0.0735587	0.21786
GO_CELL_DIFFERENTIATION_IN_SPINAL_CORD	25	0.42187	1.34488	0.0969072	0.22097
GO_AMEBOIDAL_TYPE_CELL_MIGRATION	315	0.27639	1.34476	0.0126812	0.220812
GO_OOCYTE_MATURATION	20	0.457225	1.34412	0.141129	0.221319
GO_REGULATION_OF_PEPTIDYL_LYSINE_ACETYLATION	47	0.368025	1.34287	0.0788462	0.222608
GO_REGULATION_OF_POSTSYNAPSE_ORGANIZATION	79	0.334192	1.34145	0.063197	0.224119
GO_REGULATION_OF_NEUTROPHIL_CHEMOTAXIS	19	0.45604	1.34027	0.110039	0.225411
GO_REGULATION_OF_NEUTROPHIL_MIGRATION	25	0.425958	1.34013	0.0989899	0.225269
GO_MECHANORECEPTOR_DIFFERENTIATION	42	0.379722	1.33993	0.0951493	0.225214
GO_PROTEIN_LOCALIZATION_TO_CHROMATIN	24	0.421407	1.33778	0.108652	0.227693
GO_REGULATION_OF_NUCLEASE_ACTIVITY	18	0.465695	1.33626	0.117284	0.229294
GO_NUCLEOSIDE_PHOSPHATE_CATABOLIC_PROCESS	58	0.362103	1.33568	0.092803	0.229765
GO_HUMORAL_IMMUNE_RESPONSE	63	0.342977	1.33496	0.0695825	0.230319
GO_POSITIVE_REGULATION_OF_DENDRITE_MORPHOGENESIS	38	0.386114	1.3346	0.100806	0.230506
GO_REGULATION_OF_SUBSTRATE_ADHESION_DEPENDENT_CELL_SPREADING	43	0.376286	1.33428	0.0901961	0.230615
GO_REGULATION_OF_ACTIN_FILAMENT_BASED_PROCESS	307	0.273626	1.33425	0.0108696	0.23033
GO_SEXUAL_REPRODUCTION	487	0.261605	1.33369	0.00688468	0.23074
GO_COLLAGEN_BIOSYNTHETIC_PROCESS	35	0.398297	1.33251	0.097166	0.23192
GO_POSITIVE_REGULATION_OF_BINDING	152	0.29926	1.33242	0.0391791	0.231739
GO_POSITIVE_REGULATION_OF_CARDIAC_MUSCLE_CELL_DIFFERENTIATION	16	0.475863	1.33227	0.121032	0.231619
GO_G0_TO_G1_TRANSITION	42	0.378362	1.33174	0.0914513	0.232025
GO_ENDOTHELIAL_CELL_APOPTOTIC_PROCESS	33	0.39726	1.33059	0.0884774	0.233261
GO_REGULATION_OF_POSTSYNAPTIC_MEMBRANE_POTENTIAL	77	0.332658	1.33044	0.0636704	0.233128
GO_RESPIRATORY_GASEOUS_EXCHANGE_BY_RESPIRATORY_SYSTEM	45	0.366243	1.32975	0.0914397	0.233827
GO_REGULATION_OF_DNA_DAMAGE_CHECKPOINT	15	0.486447	1.3287	0.130252	0.234916
GO_GAMETE_GENERATION	410	0.263854	1.32809	0.0053286	0.235476
GO_CELL_SUBSTRATE_ADHESION	270	0.274552	1.32789	0.0241636	0.235426
GO_NEURON_MIGRATION	114	0.311234	1.32738	0.0332681	0.235826
GO_CELLULAR_RESPONSE_TO_EXOGENOUS_DSRNA	15	0.478284	1.32671	0.142857	0.23641
GO_NEUTROPHIL_MIGRATION	44	0.369011	1.32594	0.0888031	0.237078
GO_RESPONSE_TO_DSRNA	34	0.397486	1.32575	0.120332	0.237035
GO_MITOTIC_SPINDLE_ASSEMBLY	51	0.357923	1.32571	0.093254	0.236758
GO_REGULATION_OF_SIGNALING_RECEPTOR_ACTIVITY	105	0.313207	1.32528	0.0675944	0.237062
GO_HEPARAN_SULFATE_PROTEOGLYCAN_METABOLIC_PROCESS	28	0.416681	1.32406	0.120833	0.238391
GO_MALE_SEX_DIFFERENTIATION	112	0.309344	1.32292	0.0700389	0.23961
GO_REGULATION_OF_LEUKOCYTE_MEDIATED_CYTOTOXICITY	24	0.414174	1.32274	0.124031	0.239553
GO_CELL_CELL_SIGNALING_BY_WNT	433	0.26363	1.32216	0.00507614	0.24005
GO_OVARIAN_FOLLICLE_DEVELOPMENT	41	0.376379	1.32169	0.0914634	0.240391
GO_ENDOCARDIAL_CUSHION_FORMATION	20	0.446243	1.3216	0.106383	0.240197
GO_SUBSTRATE_ADHESION_DEPENDENT_CELL_SPREADING	81	0.323722	1.32117	0.0714286	0.240506
GO_ACTIN_CYTOSKELETON_REORGANIZATION	81	0.330585	1.32097	0.0852713	0.240481
GO_PHOTORECEPTOR_CELL_DIFFERENTIATION	31	0.399138	1.32078	0.122105	0.240411
GO_DETECTION_OF_STIMULUS_INVOLVED_IN_SENSORY_PERCEPTION_OF_PAIN	18	0.461638	1.32076	0.160643	0.240116
GO_POSITIVE_REGULATION_OF_CREB_TRANSCRIPTION_FACTOR_ACTIVITY	16	0.475467	1.31964	0.157685	0.241357
GO_POSITIVE_REGULATION_OF_IMMUNOGLOBULIN_PRODUCTION	26	0.42452	1.31957	0.118896	0.24111
GO_REGULATION_OF_MACROPHAGE_ACTIVATION	29	0.401259	1.31868	0.138672	0.241988
GO_POSITIVE_REGULATION_OF_VASCULAR_ENDOTHELIAL_GROWTH_FACTOR_PRODUCTION	19	0.464659	1.31816	0.128571	0.242366
GO_REGULATION_OF_DNA_BINDING	100	0.31155	1.31815	0.0759013	0.242055
GO_ENDODERM_FORMATION	36	0.384038	1.31797	0.113281	0.241958
GO_MOLTING_CYCLE_PROCESS	67	0.340752	1.31785	0.077381	0.241793
GO_NEGATIVE_REGULATION_OF_CELL_MOTILITY	214	0.282174	1.31737	0.0286225	0.24216
GO_POSITIVE_REGULATION_OF_MAPK_CASCADE	346	0.264138	1.3163	0.0146789	0.243315
GO_POSITIVE_REGULATION_OF_EPITHELIAL_TO_MESENCHYMAL_TRANSITION	38	0.38709	1.31614	0.128405	0.243231
GO_NEGATIVE_REGULATION_OF_DNA_BIOSYNTHETIC_PROCESS	29	0.411874	1.31544	0.106212	0.243853
GO_STEM_CELL_DIFFERENTIATION	192	0.282218	1.3154	0.0271248	0.24358
GO_NCRNA_EXPORT_FROM_NUCLEUS	36	0.385168	1.3153	0.112266	0.243408
GO_PREASSEMBLY_OF_GPI_ANCHOR_IN_ER_MEMBRANE	15	0.482323	1.31523	0.135246	0.243185
GO_POSITIVE_REGULATION_OF_CANONICAL_WNT_SIGNALING_PATHWAY	127	0.301506	1.31508	0.0453752	0.243063
GO_PARASYMPATHETIC_NERVOUS_SYSTEM_DEVELOPMENT	15	0.484479	1.31435	0.151452	0.243727
GO_REGULATION_OF_CELL_SHAPE	120	0.30784	1.31426	0.0552381	0.243544
GO_VASCULAR_ENDOTHELIAL_GROWTH_FACTOR_RECEPTOR_SIGNALING_PATHWAY	71	0.329041	1.31383	0.0777989	0.243862
GO_REGULATION_OF_HAIR_CYCLE	18	0.461034	1.31212	0.139676	0.246019
GO_NEGATIVE_REGULATION_OF_EXTRINSIC_APOPTOTIC_SIGNALING_PATHWAY	81	0.328304	1.31157	0.0761905	0.246521
GO_VASCULAR_ENDOTHELIAL_GROWTH_FACTOR_PRODUCTION	23	0.42967	1.30979	0.132948	0.248729
GO_POSITIVE_REGULATION_OF_CD4_POSITIVE_ALPHA_BETA_T_CELL_DIFFERENTIATION	15	0.465048	1.3096	0.156863	0.248686
GO_MIDDLE_EAR_MORPHOGENESIS	18	0.453925	1.30857	0.168016	0.249849
GO_SPERMATID_DIFFERENTIATION	79	0.325492	1.30829	0.0737705	0.249907
GO_ORGANOPHOSPHATE_CATABOLIC_PROCESS	100	0.311775	1.30821	0.0698925	0.249693
GO_SPINAL_CORD_DEVELOPMENT	68	0.332247	1.30792	0.0854871	0.249839
GO_NEGATIVE_REGULATION_OF_LOCOMOTION	251	0.273471	1.30582	0.0250447	0.252705
GO_TRANSFORMING_GROWTH_FACTOR_BETA_PRODUCTION	29	0.400279	1.30555	0.126506	0.252833
GO_DENDRITE_DEVELOPMENT	202	0.280632	1.30491	0.0333952	0.253395
GO_NEURAL_TUBE_DEVELOPMENT	136	0.29787	1.30425	0.0500928	0.254063
GO_POSITIVE_REGULATION_OF_SPROUTING_ANGIOGENESIS	30	0.396914	1.30415	0.110187	0.25386
GO_CELLULAR_RESPONSE_TO_ACID_CHEMICAL	155	0.289029	1.30361	0.05386	0.254299
GO_PROTEIN_DNA_COMPLEX_DISASSEMBLY	17	0.46026	1.3032	0.153257	0.254581
GO_SMOOTH_MUSCLE_CELL_PROLIFERATION	109	0.306334	1.30285	0.0773694	0.254763
GO_CELL_MATURATION	95	0.312622	1.30211	0.0804388	0.255523
GO_EPIDERMAL_CELL_DIFFERENTIATION	122	0.293803	1.30022	0.0608365	0.257962
GO_SYNAPTIC_MEMBRANE_ADHESION	22	0.425663	1.30004	0.149897	0.257908
GO_POSITIVE_REGULATION_OF_TYROSINE_PHOSPHORYLATION_OF_STAT_PROTEIN	32	0.395412	1.29986	0.140625	0.257834
GO_POSITIVE_REGULATION_OF_CELL_PROJECTION_ORGANIZATION	320	0.266127	1.29897	0.0282486	0.258831
GO_POSITIVE_REGULATION_OF_CYTOSKELETON_ORGANIZATION	180	0.284777	1.29836	0.0475248	0.259367
GO_PROTEOGLYCAN_BIOSYNTHETIC_PROCESS	53	0.350844	1.29818	0.115686	0.259282
GO_FOREBRAIN_CELL_MIGRATION	44	0.360556	1.29755	0.113949	0.259839
GO_REGULATION_OF_VASCULAR_ENDOTHELIAL_GROWTH_FACTOR_RECEPTOR_SIGNALING_PATHWAY	22	0.428212	1.29702	0.129032	0.260303
GO_POSITIVE_REGULATION_OF_SUBSTRATE_ADHESION_DEPENDENT_CELL_SPREADING	30	0.391952	1.29569	0.136187	0.261909
GO_REGULATION_OF_EPIDERMAL_CELL_DIFFERENTIATION	40	0.361064	1.2941	0.120527	0.263989
GO_NEGATIVE_REGULATION_OF_TRANSCRIPTION_REGULATORY_REGION_DNA_BINDING	16	0.469387	1.29384	0.146199	0.263988
GO_ADAPTIVE_THERMOGENESIS	115	0.300895	1.29381	0.0793951	0.263724
GO_AMINOGLYCAN_METABOLIC_PROCESS	127	0.297662	1.29377	0.0611111	0.263475
GO_POSITIVE_REGULATION_OF_CELL_JUNCTION_ASSEMBLY	29	0.398543	1.29361	0.146154	0.263408
GO_POSITIVE_REGULATION_OF_CHROMATIN_ORGANIZATION	88	0.317401	1.29246	0.0775194	0.264836
GO_PYRIMIDINE_NUCLEOSIDE_MONOPHOSPHATE_METABOLIC_PROCESS	15	0.470691	1.29138	0.156187	0.266212
GO_VENTRAL_SPINAL_CORD_DEVELOPMENT	23	0.425845	1.29075	0.143418	0.26681
GO_REGULATION_OF_SIGNAL_TRANSDUCTION_BY_P53_CLASS_MEDIATOR	165	0.287474	1.29029	0.0721063	0.267135
GO_ORGANISM_EMERGENCE_FROM_PROTECTIVE_STRUCTURE	20	0.426709	1.29025	0.147917	0.266876
GO_NEUROBLAST_PROLIFERATION	43	0.362712	1.29002	0.134269	0.266899
GO_POSITIVE_REGULATION_OF_ACTIN_FILAMENT_POLYMERIZATION	74	0.320313	1.28927	0.103586	0.267646
GO_CORPUS_CALLOSUM_DEVELOPMENT	16	0.465462	1.2891	0.147059	0.267575
GO_ANATOMICAL_STRUCTURE_HOMEOSTASIS	301	0.264859	1.28902	0.0195382	0.267372
GO_POSITIVE_REGULATION_OF_DNA_REPLICATION	34	0.384218	1.28862	0.150515	0.267675
GO_REGULATION_OF_EXIT_FROM_MITOSIS	15	0.472274	1.28833	0.154786	0.267787
GO_PATHWAY_RESTRICTED_SMAD_PROTEIN_PHOSPHORYLATION	46	0.355719	1.28765	0.115094	0.268486
GO_NEGATIVE_REGULATION_OF_REPRODUCTIVE_PROCESS	33	0.389928	1.28698	0.134809	0.269189
GO_NEGATIVE_REGULATION_OF_CHEMOTAXIS	40	0.363557	1.28641	0.122736	0.269764
GO_BETA_CATENIN_TCF_COMPLEX_ASSEMBLY	29	0.393533	1.28571	0.139959	0.270525
GO_RESPONSE_TO_RETINOIC_ACID	78	0.319618	1.28462	0.101727	0.271836
GO_EXOCRINE_SYSTEM_DEVELOPMENT	36	0.375843	1.28456	0.131481	0.271591
GO_POSITIVE_REGULATION_OF_CHROMOSOME_ORGANIZATION	155	0.284553	1.2842	0.045372	0.271806
GO_POSITIVE_REGULATION_OF_CARDIOCYTE_DIFFERENTIATION	21	0.429982	1.28245	0.148221	0.274126
GO_POSITIVE_REGULATION_OF_OSTEOBLAST_DIFFERENTIATION	48	0.354783	1.28237	0.119048	0.273932
GO_EPITHELIAL_TO_MESENCHYMAL_TRANSITION	108	0.302138	1.28195	0.0721248	0.274273
GO_REGULATION_OF_CHEMOTAXIS	136	0.292109	1.28185	0.0634328	0.27409
GO_POSITIVE_REGULATION_OF_CYTOKINESIS	24	0.414316	1.28107	0.148594	0.274855
GO_POSITIVE_REGULATION_OF_LEUKOCYTE_MEDIATED_CYTOTOXICITY	15	0.458797	1.27859	0.167969	0.278409
GO_MITOTIC_DNA_INTEGRITY_CHECKPOINT	100	0.306409	1.27845	0.0856031	0.278292
GO_DENDRITE_EXTENSION	22	0.414109	1.27634	0.170082	0.281154
GO_POSITIVE_REGULATION_OF_AXON_EXTENSION	41	0.36241	1.27583	0.135417	0.281552
GO_REGULATION_OF_MYELINATION	32	0.385256	1.27503	0.158824	0.28242
GO_POSITIVE_REGULATION_OF_CELL_CYCLE	300	0.267718	1.27498	0.0441177	0.282141
GO_PROSTATE_GLAND_DEVELOPMENT	37	0.376403	1.27301	0.133874	0.284909
GO_BLOOD_VESSEL_REMODELING	31	0.387544	1.27287	0.134921	0.284737
GO_AMINOGLYCAN_BIOSYNTHETIC_PROCESS	92	0.308653	1.27219	0.107345	0.285432
GO_KINETOCHORE_ASSEMBLY	16	0.452817	1.27195	0.172277	0.285464
GO_MICROTUBULE_CYTOSKELETON_ORGANIZATION_INVOLVED_IN_MITOSIS	126	0.293299	1.27159	0.0763636	0.28565
GO_POSITIVE_REGULATION_OF_PROTEIN_ACETYLATION	34	0.376059	1.26982	0.142308	0.288143
GO_SYNAPTIC_VESICLE_ENDOCYTOSIS	48	0.34679	1.26963	0.131373	0.288131
GO_POSITIVE_REGULATION_OF_CHROMOSOME_SEGREGATION	27	0.399103	1.26911	0.16501	0.288618
GO_REGULATION_OF_HEART_GROWTH	55	0.3323	1.2681	0.142268	0.289788
GO_POSITIVE_REGULATION_OF_BLOOD_VESSEL_ENDOTHELIAL_CELL_MIGRATION	48	0.348914	1.26774	0.150905	0.290029
GO_REGULATION_OF_DIGESTIVE_SYSTEM_PROCESS	15	0.451131	1.26734	0.152577	0.290367
GO_NUCLEAR_EXPORT	180	0.280697	1.2671	0.0658135	0.290376
GO_MYOBLAST_DIFFERENTIATION	66	0.323626	1.2659	0.105051	0.291897
GO_ACTIN_POLYMERIZATION_OR_DEPOLYMERIZATION	163	0.277792	1.26588	0.082243	0.291583
GO_ADAPTIVE_IMMUNE_RESPONSE	195	0.270973	1.26577	0.0542056	0.2914
GO_MOLTING_CYCLE	75	0.318305	1.26537	0.0949612	0.29172
GO_NEGATIVE_REGULATION_OF_CAMP_MEDIATED_SIGNALING	17	0.447389	1.26373	0.171674	0.293949
GO_CHROMOSOME_LOCALIZATION	65	0.329671	1.26368	0.135238	0.293703
GO_POSITIVE_REGULATION_OF_PATHWAY_RESTRICTED_SMAD_PROTEIN_PHOSPHORYLATION	30	0.37525	1.26348	0.166008	0.293654
GO_B_CELL_ACTIVATION_INVOLVED_IN_IMMUNE_RESPONSE	51	0.344433	1.2628	0.123552	0.294385
GO_REGULATION_OF_AMPA_RECEPTOR_ACTIVITY	16	0.455227	1.2625	0.174797	0.294529
GO_REGULATION_OF_MRNA_PROCESSING	124	0.295144	1.26243	0.0732177	0.294318
GO_LUNG_EPITHELIUM_DEVELOPMENT	27	0.396587	1.26197	0.167002	0.294756
GO_NEGATIVE_REGULATION_OF_NEURON_APOPTOTIC_PROCESS	109	0.30147	1.26171	0.0944444	0.294796
GO_REGULATION_OF_ANATOMICAL_STRUCTURE_SIZE	368	0.256727	1.26135	0.0304114	0.294998
GO_CHROMATIN_ORGANIZATION_INVOLVED_IN_REGULATION_OF_TRANSCRIPTION	72	0.321073	1.26085	0.107075	0.295501
GO_NEGATIVE_REGULATION_OF_OSSIFICATION	55	0.336346	1.25935	0.140741	0.297469
GO_ADAPTIVE_IMMUNE_RESPONSE_BASED_ON_SOMATIC_RECOMBINATION_OF_IMMUNE_RECEPTORS_BUILT_FROM_IMMUNOGLOBULIN_SUPERFAMILY_DOMAINS	142	0.283913	1.25928	0.0852273	0.297248
GO_CELLULAR_RESPONSE_TO_VITAMIN_D	15	0.453322	1.25911	0.195876	0.297172
GO_PHOSPHATIDYLCHOLINE_BIOSYNTHETIC_PROCESS	29	0.388264	1.25751	0.178782	0.299412
GO_NEURAL_RETINA_DEVELOPMENT	37	0.36701	1.25697	0.134241	0.299925
GO_SENSORY_PERCEPTION_OF_TEMPERATURE_STIMULUS	15	0.454549	1.25652	0.200828	0.300329
GO_G2_DNA_DAMAGE_CHECKPOINT	30	0.387996	1.25533	0.170732	0.301865
GO_CARBOHYDRATE_DERIVATIVE_CATABOLIC_PROCESS	144	0.285409	1.25526	0.0700758	0.301644
GO_REGULATION_OF_SMOOTH_MUSCLE_CELL_DIFFERENTIATION	27	0.394429	1.25499	0.159091	0.301763
GO_NEGATIVE_REGULATION_OF_EMBRYONIC_DEVELOPMENT	22	0.412009	1.25437	0.166667	0.302394
GO_POSITIVE_REGULATION_OF_OSSIFICATION	69	0.319481	1.25385	0.10609	0.302904
GO_REGULATION_OF_CELLULAR_COMPONENT_SIZE	293	0.257772	1.25384	0.0344828	0.30258
GO_ENDOTHELIAL_CELL_CHEMOTAXIS	21	0.417912	1.25291	0.169661	0.303689
GO_POSITIVE_REGULATION_OF_NEURON_MIGRATION	16	0.450621	1.25259	0.199234	0.303843
GO_REGULATION_OF_TRANSLATIONAL_FIDELITY	15	0.446684	1.25179	0.208589	0.304784
GO_REGULATION_OF_KERATINOCYTE_PROLIFERATION	25	0.390221	1.25127	0.203187	0.305325
GO_NEGATIVE_REGULATION_OF_OSTEOBLAST_DIFFERENTIATION	35	0.367995	1.25111	0.160305	0.305206
GO_NEGATIVE_REGULATION_OF_CHROMATIN_ORGANIZATION	40	0.361275	1.25069	0.140873	0.305627
GO_RESPONSE_TO_RADIATION	332	0.256943	1.25067	0.0476191	0.3053
GO_SENSORY_PERCEPTION_OF_LIGHT_STIMULUS	103	0.295903	1.2505	0.0866142	0.305206
GO_SIALYLATION	16	0.448139	1.24987	0.195789	0.305919
GO_POSITIVE_REGULATION_OF_AXONOGENESIS	77	0.316464	1.2498	0.118447	0.305674
GO_TEMPERATURE_HOMEOSTASIS	124	0.290975	1.24903	0.0990654	0.306604
GO_CELLULAR_RESPONSE_TO_VITAMIN	22	0.410145	1.2488	0.161224	0.306672
GO_BRANCHING_INVOLVED_IN_SALIVARY_GLAND_MORPHOGENESIS	17	0.429457	1.2485	0.180698	0.306843
GO_COLLATERAL_SPROUTING	22	0.410232	1.24739	0.195652	0.308437
GO_SMOOTH_MUSCLE_CELL_DIFFERENTIATION	47	0.34132	1.24598	0.162	0.310513
GO_SOMITOGENESIS	51	0.340253	1.24593	0.13371	0.310246
GO_SECONDARY_METABOLITE_BIOSYNTHETIC_PROCESS	18	0.43639	1.24589	0.187867	0.309958
GO_REGULATION_OF_ASTROCYTE_DIFFERENTIATION	17	0.440012	1.24581	0.204918	0.309765
GO_CELLULAR_RESPONSE_TO_AMMONIUM_ION	63	0.324373	1.24529	0.131783	0.310272
GO_MRNA_PROCESSING	455	0.247398	1.24417	0.0329861	0.311776
GO_SUBSTRATE_DEPENDENT_CELL_MIGRATION	26	0.392682	1.24378	0.168959	0.31212
GO_REGULATION_OF_SUPRAMOLECULAR_FIBER_ORGANIZATION	283	0.256014	1.24217	0.0456204	0.314351
GO_POSITIVE_REGULATION_OF_LOCOMOTION	415	0.245033	1.24123	0.0263158	0.315652
GO_LYMPHOCYTE_ACTIVATION_INVOLVED_IN_IMMUNE_RESPONSE	100	0.296799	1.24115	0.103113	0.315399
GO_ACTIVATION_OF_ADENYLATE_CYCLASE_ACTIVITY	17	0.43293	1.23999	0.2	0.317065
GO_MULTICELLULAR_ORGANISM_AGING	23	0.402649	1.23907	0.193277	0.318231
GO_CELL_PROLIFERATION_IN_FOREBRAIN	18	0.431716	1.23892	0.183099	0.318137
GO_DETECTION_OF_MECHANICAL_STIMULUS_INVOLVED_IN_SENSORY_PERCEPTION	17	0.4347	1.2383	0.219873	0.31886
GO_POSITIVE_REGULATION_OF_MAP_KINASE_ACTIVITY	195	0.267478	1.2381	0.0675183	0.318856
GO_PROTEIN_PEPTIDYL_PROLYL_ISOMERIZATION	34	0.365679	1.23768	0.176707	0.319254
GO_N_ACETYLGLUCOSAMINE_METABOLIC_PROCESS	17	0.436643	1.23723	0.195652	0.319697
GO_REGULATION_OF_ANOIKIS	19	0.428464	1.23721	0.196881	0.319365
GO_ENDOTHELIAL_CELL_DEVELOPMENT	43	0.349746	1.23673	0.153101	0.319802
GO_PYRIMIDINE_NUCLEOSIDE_METABOLIC_PROCESS	28	0.382346	1.23666	0.169772	0.319562
GO_POSITIVE_REGULATION_OF_MACROPHAGE_MIGRATION	15	0.454745	1.23648	0.213992	0.319499
GO_NEGATIVE_REGULATION_OF_CELL_CYCLE_PROCESS	293	0.254208	1.2363	0.0528233	0.319424
GO_NEGATIVE_REGULATION_OF_BIOMINERALIZATION	21	0.414421	1.2362	0.189409	0.319214
GO_G_PROTEIN_COUPLED_RECEPTOR_SIGNALING_PATHWAY	407	0.24485	1.23352	0.0369686	0.32344
GO_CELLULAR_RESPONSE_TO_ANTIBIOTIC	109	0.289178	1.23339	0.119626	0.323309
GO_TUMOR_NECROSIS_FACTOR_SUPERFAMILY_CYTOKINE_PRODUCTION	88	0.303247	1.23336	0.123845	0.32301
GO_MITOTIC_SPINDLE_ORGANIZATION	101	0.293882	1.23316	0.106426	0.322972
GO_SALIVARY_GLAND_DEVELOPMENT	29	0.37696	1.23167	0.174257	0.325133
GO_VIRAL_GENOME_REPLICATION	100	0.296826	1.22954	0.123984	0.328491
GO_REGULATION_OF_COLLAGEN_METABOLIC_PROCESS	32	0.370878	1.2282	0.195072	0.330398
GO_RESPONSE_TO_UV	125	0.284296	1.22801	0.106212	0.330369
GO_POSITIVE_REGULATION_OF_NEURAL_PRECURSOR_CELL_PROLIFERATION	33	0.366234	1.22796	0.163561	0.33011
GO_REGULATION_OF_LONG_TERM_SYNAPTIC_POTENTIATION	32	0.369145	1.22709	0.189409	0.33128
GO_MAMMARY_GLAND_MORPHOGENESIS	36	0.352275	1.22568	0.157088	0.333335
GO_REGULATION_OF_CELL_SUBSTRATE_ADHESION	164	0.273199	1.22561	0.109712	0.333091
GO_NEGATIVE_REGULATION_OF_CARDIAC_MUSCLE_TISSUE_GROWTH	22	0.405776	1.22523	0.196393	0.333367
GO_REGULATION_OF_HORMONE_METABOLIC_PROCESS	25	0.393323	1.2248	0.195358	0.333771
GO_REGULATION_OF_LIPOPOLYSACCHARIDE_MEDIATED_SIGNALING_PATHWAY	15	0.449212	1.22465	0.225532	0.333667
GO_POSITIVE_REGULATION_OF_ORGANIC_ACID_TRANSPORT	15	0.442968	1.22449	0.217119	0.333589
GO_REGULATION_OF_CELL_KILLING	31	0.374304	1.22444	0.186858	0.333332
GO_POSITIVE_REGULATION_OF_PROTEIN_BINDING	84	0.302294	1.22384	0.151515	0.334011
GO_LYMPH_VESSEL_DEVELOPMENT	20	0.420805	1.22343	0.198459	0.334406
GO_NEGATIVE_REGULATION_OF_CELL_ACTIVATION	116	0.283892	1.22217	0.132438	0.336309
GO_AORTA_DEVELOPMENT	48	0.331832	1.22209	0.176471	0.336089
GO_POSITIVE_REGULATION_OF_NEUTROPHIL_MIGRATION	19	0.422023	1.22171	0.222004	0.336355
GO_TOLL_LIKE_RECEPTOR_3_SIGNALING_PATHWAY	18	0.418409	1.22168	0.193309	0.336042
GO_REGULATION_OF_CHROMATIN_SILENCING	23	0.405402	1.22147	0.211577	0.336065
GO_PEPTIDYL_LYSINE_ACETYLATION	143	0.274622	1.21898	0.108216	0.340197
GO_WALKING_BEHAVIOR	18	0.42387	1.21817	0.205941	0.341364
GO_SYNAPSE_MATURATION	19	0.42002	1.2181	0.196429	0.34113
GO_REGULATION_OF_LEUKOCYTE_MEDIATED_IMMUNITY	105	0.286644	1.21785	0.128257	0.341204
GO_MACROPHAGE_ACTIVATION	49	0.336875	1.21672	0.179191	0.342804
GO_TETRAHYDROFOLATE_METABOLIC_PROCESS	15	0.447958	1.21612	0.227181	0.34349
GO_INTERLEUKIN_12_PRODUCTION	31	0.364416	1.21554	0.181263	0.34421
GO_TISSUE_HOMEOSTASIS	134	0.277402	1.21341	0.119772	0.347668
GO_CELLULAR_RESPONSE_TO_KETONE	74	0.306639	1.2118	0.176829	0.35028
GO_GLYCOLIPID_BIOSYNTHETIC_PROCESS	55	0.329468	1.21157	0.154902	0.350315
GO_UNSATURATED_FATTY_ACID_BIOSYNTHETIC_PROCESS	31	0.369108	1.21152	0.215139	0.350038
GO_RETINOIC_ACID_RECEPTOR_SIGNALING_PATHWAY	24	0.393723	1.21146	0.223969	0.349757
GO_POSITIVE_REGULATION_OF_LEUKOCYTE_MEDIATED_IMMUNITY	65	0.316489	1.21081	0.16501	0.350583
GO_REGULATION_OF_METANEPHROS_DEVELOPMENT	15	0.441446	1.20934	0.248031	0.35289
GO_NEGATIVE_REGULATION_OF_CARDIOCYTE_DIFFERENTIATION	19	0.411437	1.20869	0.218107	0.353735
GO_HISTONE_H3_K9_MODIFICATION	40	0.343214	1.2086	0.187135	0.353519
GO_HETEROCHROMATIN_ORGANIZATION	16	0.427951	1.20695	0.235412	0.356092
GO_CELL_JUNCTION_ASSEMBLY	201	0.261498	1.20687	0.0960452	0.355824
GO_BRAIN_MORPHOGENESIS	20	0.410183	1.20657	0.212	0.355995
GO_KERATINOCYTE_PROLIFERATION	33	0.36386	1.20649	0.207767	0.355745
GO_PALLIUM_DEVELOPMENT	133	0.27625	1.206	0.122302	0.356282
GO_BONE_CELL_DEVELOPMENT	28	0.367499	1.20525	0.217899	0.357257
GO_LYMPHOCYTE_DIFFERENTIATION	208	0.257829	1.2045	0.0992647	0.358275
GO_CONTRACTILE_ACTIN_FILAMENT_BUNDLE_ASSEMBLY	80	0.301166	1.20386	0.155722	0.359127
GO_HEART_GROWTH	71	0.306191	1.20319	0.176015	0.359946
GO_CELL_JUNCTION_ORGANIZATION	241	0.256322	1.20271	0.0988806	0.360399
GO_AORTA_MORPHOGENESIS	27	0.377373	1.2024	0.217899	0.360583
GO_DEFINITIVE_HEMOPOIESIS	16	0.416811	1.2009	0.204167	0.363049
GO_DETECTION_OF_MECHANICAL_STIMULUS	26	0.375743	1.20042	0.199219	0.363585
GO_PROSTANOID_METABOLIC_PROCESS	27	0.3788	1.19989	0.213415	0.364253
GO_REGULATION_OF_FAT_CELL_DIFFERENTIATION	99	0.285484	1.1998	0.137803	0.364027
GO_RESPONSE_TO_DEXAMETHASONE	31	0.360171	1.19832	0.20082	0.366443
GO_EPITHELIAL_CELL_APOPTOTIC_PROCESS	73	0.303584	1.19791	0.148496	0.366837
GO_REGULATION_OF_HISTONE_METHYLATION	55	0.312344	1.1979	0.194779	0.366472
GO_ENTEROENDOCRINE_CELL_DIFFERENTIATION	17	0.421432	1.19764	0.231405	0.366588
GO_POSITIVE_REGULATION_OF_TRANSCRIPTION_BY_RNA_POLYMERASE_I	20	0.403821	1.19643	0.225743	0.368489
GO_TIGHT_JUNCTION_ORGANIZATION	44	0.332368	1.19629	0.198364	0.368378
GO_RESPONSE_TO_CORTICOSTEROID	105	0.285089	1.1959	0.149606	0.368664
GO_NEGATIVE_REGULATION_OF_TOLL_LIKE_RECEPTOR_SIGNALING_PATHWAY	27	0.377516	1.19568	0.238569	0.368711
GO_NEGATIVE_REGULATION_OF_TELOMERE_MAINTENANCE_VIA_TELOMERASE	17	0.41583	1.19561	0.224033	0.368452
GO_HISTONE_DEUBIQUITINATION	22	0.394015	1.1951	0.225296	0.368998
GO_PHOTORECEPTOR_CELL_DEVELOPMENT	20	0.402713	1.19478	0.240557	0.36927
GO_RESPONSE_TO_INTERFERON_ALPHA	18	0.415229	1.19471	0.228395	0.369028
GO_REGULATION_OF_MUSCLE_ORGAN_DEVELOPMENT	115	0.282731	1.19431	0.136194	0.369469
GO_POSITIVE_REGULATION_OF_SMOOTH_MUSCLE_CELL_MIGRATION	33	0.3546	1.19388	0.202	0.369917
GO_EYE_PHOTORECEPTOR_CELL_DIFFERENTIATION	21	0.396317	1.19386	0.236948	0.36958
GO_RESPONSE_TO_TRANSFORMING_GROWTH_FACTOR_BETA	194	0.258237	1.19191	0.109319	0.372925
GO_POSITIVE_REGULATION_OF_PROTEIN_MATURATION	15	0.429498	1.19169	0.235656	0.372979
GO_MULTICELLULAR_ORGANISMAL_HOMEOSTASIS	307	0.244667	1.19118	0.084991	0.373581
GO_POSITIVE_REGULATION_OF_CELLULAR_COMPONENT_BIOGENESIS	405	0.237516	1.1903	0.070018	0.374885
GO_NUCLEOTIDE_EXCISION_REPAIR	106	0.284355	1.1903	0.176923	0.374502
GO_POSITIVE_REGULATION_OF_PEPTIDYL_SERINE_PHOSPHORYLATION	67	0.309233	1.18992	0.183794	0.374891
GO_MULTICELLULAR_ORGANISM_GROWTH	118	0.278183	1.18942	0.161524	0.375398
GO_REGULATION_OF_CELL_SIZE	146	0.268814	1.18932	0.133721	0.375178
GO_REGENERATION	149	0.270715	1.18924	0.133816	0.37498
GO_REGULATION_OF_GRANULOCYTE_CHEMOTAXIS	28	0.369225	1.18921	0.208081	0.37463
GO_NEGATIVE_REGULATION_OF_CELL_CYCLE_PHASE_TRANSITION	222	0.254422	1.18895	0.130435	0.374729
GO_ASTROCYTE_DEVELOPMENT	26	0.380138	1.18852	0.234818	0.375184
GO_CELLULAR_RESPONSE_TO_REACTIVE_NITROGEN_SPECIES	15	0.42928	1.18745	0.249505	0.376847
GO_GLUCOSAMINE_CONTAINING_COMPOUND_METABOLIC_PROCESS	19	0.407482	1.18706	0.22619	0.377245
GO_REGULATION_OF_EPITHELIAL_TUBE_FORMATION	16	0.427754	1.18636	0.226804	0.378204
GO_HISTONE_H3_K4_METHYLATION	44	0.330647	1.1861	0.19962	0.378313
GO_HISTONE_H3_K9_METHYLATION	33	0.353459	1.18524	0.22619	0.379621
GO_ODONTOGENESIS_OF_DENTIN_CONTAINING_TOOTH	58	0.315691	1.18493	0.19112	0.379804
GO_MITOTIC_RECOMBINATION	20	0.401888	1.18431	0.253086	0.380645
GO_RESPONSE_TO_LEUKEMIA_INHIBITORY_FACTOR	80	0.290425	1.18372	0.17495	0.38139
GO_NEGATIVE_REGULATION_OF_STRIATED_MUSCLE_CELL_APOPTOTIC_PROCESS	20	0.390391	1.18354	0.238095	0.381349
GO_FIBROBLAST_PROLIFERATION	66	0.308656	1.1835	0.199219	0.38103
GO_REGULATION_OF_TRANSMEMBRANE_RECEPTOR_PROTEIN_SERINE_THREONINE_KINASE_SIGNALING_PATHWAY	178	0.257915	1.1833	0.12939	0.381042
GO_PEPTIDYL_LYSINE_TRIMETHYLATION	39	0.333975	1.18328	0.197318	0.380703
GO_NEGATIVE_REGULATION_OF_PROTEIN_ACETYLATION	15	0.430218	1.18276	0.252546	0.381322
GO_ESTABLISHMENT_OF_RNA_LOCALIZATION	179	0.257973	1.18222	0.121212	0.381978
GO_PROTEIN_KINASE_C_SIGNALING	22	0.385983	1.18055	0.234343	0.384814
GO_REGULATION_OF_CENTROSOME_DUPLICATION	41	0.331448	1.18055	0.214859	0.384434
GO_APICAL_JUNCTION_ASSEMBLY	49	0.320348	1.18024	0.196226	0.384675
GO_POSITIVE_REGULATION_OF_BONE_MINERALIZATION	30	0.364988	1.18013	0.228	0.3845
GO_REGULATION_OF_CELL_AGING	41	0.327877	1.17893	0.185547	0.386496
GO_REGULATION_OF_ESTABLISHMENT_OR_MAINTENANCE_OF_CELL_POLARITY	20	0.400167	1.17812	0.245935	0.387677
GO_SKIN_DEVELOPMENT	172	0.258052	1.17796	0.127042	0.387597
GO_REGULATION_OF_CYTOSKELETON_ORGANIZATION	444	0.234538	1.17793	0.0837887	0.387284
GO_PROTEIN_SUMOYLATION	71	0.297913	1.17733	0.197531	0.388066
GO_GLIOGENESIS	205	0.252402	1.17729	0.13211	0.387782
GO_KERATINIZATION	26	0.373122	1.17716	0.240987	0.38765
GO_LONG_TERM_SYNAPTIC_POTENTIATION	58	0.309214	1.17665	0.195171	0.38824
GO_HISTONE_PHOSPHORYLATION	32	0.357163	1.17652	0.214008	0.388094
GO_PRODUCTION_OF_MOLECULAR_MEDIATOR_OF_IMMUNE_RESPONSE	128	0.269452	1.1757	0.169202	0.38929
GO_NEGATIVE_REGULATION_OF_BMP_SIGNALING_PATHWAY	37	0.344357	1.17564	0.241036	0.389022
GO_NEGATIVE_REGULATION_OF_SYNAPTIC_TRANSMISSION	46	0.325641	1.17545	0.200378	0.388989
GO_POSITIVE_REGULATION_OF_PLASMA_MEMBRANE_BOUNDED_CELL_PROJECTION_ASSEMBLY	79	0.29212	1.17462	0.188213	0.390213
GO_REGULATION_OF_T_CELL_DIFFERENTIATION	81	0.293728	1.17437	0.179439	0.390286
GO_REGULATION_OF_ERYTHROCYTE_DIFFERENTIATION	35	0.346459	1.17419	0.216867	0.390223
GO_NEGATIVE_REGULATION_OF_DEPHOSPHORYLATION	86	0.292168	1.17357	0.194605	0.391012
GO_POSITIVE_REGULATION_OF_DEVELOPMENTAL_GROWTH	130	0.266924	1.17325	0.154545	0.391266
GO_REGULATION_OF_NEURAL_PRECURSOR_CELL_PROLIFERATION	56	0.313809	1.17294	0.211503	0.391514
GO_MICROTUBULE_NUCLEATION	24	0.378436	1.1724	0.24109	0.392223
GO_LUNG_CELL_DIFFERENTIATION	15	0.426635	1.16979	0.262231	0.397022
GO_REGULATION_OF_ORGAN_GROWTH	77	0.289348	1.16951	0.185687	0.397172
GO_ACTIN_FILAMENT_POLYMERIZATION	138	0.26757	1.1684	0.16094	0.398937
GO_NEURON_PROJECTION_ORGANIZATION	76	0.2928	1.16823	0.202166	0.398887
GO_REGULATION_OF_DENDRITIC_SPINE_DEVELOPMENT	69	0.299037	1.16796	0.209804	0.399002
GO_REGULATION_OF_LYMPHOCYTE_ACTIVATION	252	0.246138	1.16718	0.136194	0.400223
GO_POSITIVE_REGULATION_OF_EPITHELIAL_CELL_APOPTOTIC_PROCESS	25	0.37226	1.16647	0.268145	0.401281
GO_NEGATIVE_REGULATION_OF_FATTY_ACID_METABOLIC_PROCESS	16	0.420547	1.16624	0.25	0.40135
GO_PEPTIDYL_PROLINE_MODIFICATION	48	0.316291	1.16537	0.235409	0.402697
GO_SYNAPTIC_VESICLE_LOCALIZATION	50	0.314878	1.16505	0.219697	0.402962
GO_BRANCHING_INVOLVED_IN_BLOOD_VESSEL_MORPHOGENESIS	23	0.371653	1.16505	0.258586	0.402574
GO_MRNA_3_END_PROCESSING	93	0.284598	1.16396	0.208255	0.404433
GO_IRON_ION_HOMEOSTASIS	58	0.30998	1.16394	0.222008	0.404106
GO_MACROPHAGE_CHEMOTAXIS	21	0.384818	1.16313	0.256048	0.405442
GO_PEPTIDYL_LYSINE_MODIFICATION	339	0.235193	1.16211	0.111311	0.407126
GO_REGULATION_OF_ACTOMYOSIN_STRUCTURE_ORGANIZATION	73	0.288016	1.1619	0.179389	0.407178
GO_VESICLE_MEDIATED_TRANSPORT_IN_SYNAPSE	147	0.26062	1.16042	0.17658	0.409722
GO_NEGATIVE_REGULATION_OF_TELOMERE_MAINTENANCE	31	0.348959	1.16003	0.253359	0.410101
GO_POSITIVE_REGULATION_OF_GRANULOCYTE_CHEMOTAXIS	15	0.419358	1.1587	0.270089	0.412376
GO_PROTEIN_HETEROTETRAMERIZATION	21	0.386148	1.15846	0.263261	0.412519
GO_INNER_EAR_RECEPTOR_CELL_DEVELOPMENT	32	0.34745	1.1583	0.263158	0.412446
GO_NEGATIVE_REGULATION_OF_WNT_SIGNALING_PATHWAY	184	0.251667	1.15796	0.133208	0.412687
GO_POSITIVE_REGULATION_OF_CYTOKINE_SECRETION	64	0.296422	1.15746	0.222892	0.41331
GO_REGULATION_OF_RECEPTOR_BINDING	21	0.383553	1.15728	0.255489	0.413289
GO_POSITIVE_REGULATION_OF_DNA_REPAIR	62	0.300248	1.15618	0.2147	0.415095
GO_RESPONSE_TO_STEROID_HORMONE	272	0.241698	1.15605	0.121993	0.414943
GO_POSITIVE_REGULATION_OF_DNA_BINDING	42	0.320646	1.15601	0.243346	0.414617
GO_INOSITOL_TRISPHOSPHATE_METABOLIC_PROCESS	19	0.403671	1.15496	0.272897	0.41639
GO_NEGATIVE_REGULATION_OF_MUSCLE_CELL_DIFFERENTIATION	45	0.321699	1.15461	0.240964	0.416702
GO_RESPONSE_TO_IONIZING_RADIATION	130	0.266573	1.15414	0.175141	0.417331
GO_CORONARY_VASCULATURE_DEVELOPMENT	41	0.324042	1.15393	0.241379	0.417396
GO_REGULATION_OF_CENTROSOME_CYCLE	55	0.308602	1.15285	0.230019	0.419296
GO_POSITIVE_REGULATION_OF_EPITHELIAL_CELL_MIGRATION	120	0.262948	1.15226	0.176245	0.420094
GO_REGULATION_OF_DOUBLE_STRAND_BREAK_REPAIR_VIA_NONHOMOLOGOUS_END_JOINING	24	0.366428	1.15208	0.279468	0.420074
[truncated: 2,457 more rows]
